# Supplementary material for: Parvovirus B19 and Human Parvovirus 4 Encode Similar Proteins in a Reading Frame Overlapping the VP1 Capsid Gene
Source: Viruses. 2024 Jan 26;16(2):191. doi: 10.3390/v16020191 (PMC10891878; doi:10.3390/v16020191)
Supplement: Supplementary file 1 [file viruses-16-00191-s001.zip]

Archive with 10 entries (10 files):
- S1 Alignment Parvovirus B19 VP1 codon alignment.txt
- S1 Fig_ARF2 tetraparvo and surrounding region.pdf
- S2 Alignment HumanParvo4 VP1 codon alignment.txt
- S2 Fig_Z protein Porcine parvovirus 2.pdf
- S3 Alignment BovineParvo3_VP1 codon alignment.txt
- S3_Fig Splicing pattern parvovirus B19 and parvovirus 4.pdf
- S4 Alignment Fig Porcine parvovirus2 VP1 codon alignment.txt
- S5 Alignment_start codons of X protein.pdf
- S6 Alignment_X erythro and tetraparvoviruses including Indri and hyaena endogenous parvoviruses.pdf
- S7 Alignment_PLA2 domain of erythro, tetra, and related parvoviruses for phylogenetic analysis.pdf
