# Supplementary material for: Parvovirus B19 and Human Parvovirus 4 Encode Similar Proteins in a Reading Frame Overlapping the VP1 Capsid Gene
Source: Viruses. 2024 Jan 26;16(2):191. doi: 10.3390/v16020191 (PMC10891878; doi:10.3390/v16020191)
Supplement: Supplementary file 1 [file viruses-16-00191-s001.zip › S1 Alignment Parvovirus B19 VP1 codon alignment.txt]

S1 Alignment. Codon alignment of all B19V VP1 coding sequences used in this work

>ParvovirusB19|NC_000883_2/1-2346
ATGAGTAAAGAAAGTGGCAAATGGTGGGAAAGTGATGATGAATTTGCTAAAGCTGTGTATCAGCAATTTGTG
GAATTTTATGAAAAGGTTACTGGAACAGACTTAGAGCTTATTCAAATATTAAAAGATCATTATAATATTTCT
TTAGATAATCCCCTAGAAAACCCATCCTCTCTGTTTGACTTAGTTGCTCGCATTAAAAATAACCTTAAAAAT
TCTCCAGACTTATATAGTCATCATTTTCAAAGTCATGGACAGTTATCTGACCACCCCCATGCCTTATCATCC
AGTAGCAGTCATGCAGAACCTAGAGGAGAAGATGCAGTATTATCTAGTGAAGACTTACACAAGCCTGGGCAA
GTTAGCGTACAACTACCCGGTACTAACTATGTTGGGCCTGGCAATGAGCTACAAGCTGGGCCCCCGCAAAGT
GCTGTTGACAGTGCTGCAAGGATTCATGACTTTAGGTATAGCCAACTGGCTAAGTTGGGAATAAATCCATAT
ACTCATTGGACTGTAGCAGATGAAGAGCTTTTAAAAAATATAAAAAATGAAACTGGGTTTCAAGCACAAGTA
GTAAAAGACTACTTTACTTTAAAAGGTGCAGCTGCCCCTGTGGCCCATTTTCAAGGAAGTTTGCCGGAAGTT
CCCGCTTACAACGCCTCAGAAAAATACCCAAGCATGACTTCAGTTAATTCTGCAGAAGCCAGCACTGGTGCA
GGAGGGGGGGGCAGTAATCCTGTCAAAAGCATGTGGAGTGAGGGGGCCACTTTTAGTGCCAACTCTGTGACT
TGTACATTTTCTAGACAGTTTTTAATTCCATATGACCCAGAGCACCATTATAAGGTGTTTTCTCCCGCAGCA
AGTAGCTGCCACAATGCCAGTGGAAAGGAGGCAAAGGTTTGCACCATTAGTCCCATAATGGGATACTCAACC
CCATGGAGATATTTAGATTTTAATGCTTTAAACTTATTTTTTTCACCTTTAGAGTTTCAGCACTTAATTGAA
AATTATGGAAGTATAGCTCCTGATGCTTTAACTGTAACCATATCAGAAATTGCTGTTAAGGATGTTACAGAC
AAAACTGGAGGGGGGGTGCAGGTTACTGACAGCACTACAGGGCGCCTATGCATGTTAGTAGACCATGAATAC
AAGTACCCATATGTGTTAGGGCAAGGTCAAGATACTTTAGCCCCAGAACTTCCTATTTGGGTATACTTTCCC
CCTCAATATGCTTACTTAACAGTAGGAGATGTTAACACACAAGGAATTTCTGGAGACAGCAAAAAATTAGCA
AGTGAAGAATCAGCATTTTATGTTTTGGAACACAGTTCTTTTCAGCTTTTAGGTACAGGAGGTACAGCAACT
ATGTCTTATAAGTTTCCTCCAGTGCCCCCAGAAAATTTAGAGGGCTGCAGTCAACACTTTTATGAGATGTAC
AATCCCTTATACGGATCCCGCTTAGGGGTTCCTGACACATTAGGAGGTGACCCAAAATTTAGATCTTTAACA
CATGAAGACCATGCAATTCAGCCCCAAAACTTCATGCCAGGGCCACTAGTAAACTCAGTGTCTACAAAGGAG
GGAGACAGCTCTAATACTGGAGCTGGGAAAGCCTTAACAGGCCTTAGCACAGGTACCTCTCAAAACACTAGA
ATATCCTTACGCCCGGGGCCAGTGTCTCAGCCGTACCACCACTGGGACACAGATAAATATGTCACAGGAATA
AATGCTATTTCTCATGGTCAGACCACTTATGGTAACGCTGAAGACAAAGAGTATCAGCAAGGAGTGGGTAGA
TTTCCAAATGAAAAAGAACAGCTAAAACAGTTACAGGGTTTAAACATGCACACCTACTTTCCCAATAAAGGA
ACCCAGCAATATACAGATCAAATTGAGCGCCCCCTAATGGTGGGTTCTGTATGGAACAGAAGAGCCCTTCAC
TATGAAAGCCAGCTGTGGAGTAAAATTCCAAATTTAGATGACAGTTTTAAAACTCAGTTTGCAGCCTTAGGA
GGATGGGGTTTGCATCAGCCACCTCCTCAAATATTTTTAAAAATATTACCACAAAGTGGGCCAATTGGAGGT
ATTAAATCAATGGGAATTACTACCTTAGTTCAGTATGCCGTGGGAATTATGACAGTAACCATGACATTTAAA
TTGGGGCCCCGTAAAGCTACGGGACGGTGGAATCCTCAACCTGGAGTATATCCCCCGCACGCAGCAGGTCAT
TTACCATATGTACTATATGACCCTACAGCTACAGATGCAAAACAACACCACAGACATGGATATGAAAAGCCT
GAAGAATTGTGGACAGCCAAAAGCCGTGTGCACCCATTGTAA
>lcl|DQ357065_1_cds_ABC87248_1_3/1-2346_lcl|DQ357065.1_cds_ABC87248.1_3/1-2346_gene=VP1_protein=VP1_protein_id=ABC87248.1_location=2015..4360_gbkey=CDS/1-2346
ATGAGTAAAGAAAGTAGCAAATGGTGGGAAAGTGATGATAAGTTTGCTAAAGACGTGTACCAGCAATTTGTA
CAATTTTATGAAAAAGTTACTGGGACAGACTTAGAGCTTATTCAAATATTAAAAGATCATTATAACATTTCT
TTACATAATCCCCTAGAAAACCCATCTTCTTTGTTTGACTTAGTTGCTCGCATTAAAAATAACCTTAAAAAC
TCTCCAGACTTATATAGTCATCATTGTCAGAGTCATGGACAGTTATCTGACCACCCCCATGCCTTATCATCC
AGTAGCAGTCATGCAGAACCTAGAGGAGAAAATGCAGTATTATCTAGTGAAGACTTACACAAGCCTGGGCAA
GTTAGCGTACAACTACCCGGTACTAACTATGTTGGGCCTGGCAATGAGCTACAAGCTGGGCCCCCGCAAAGT
GCTGTGGACAGTGCTGCAAGGATTCATGACTTTAGGTATAGCCAACTGGCTAAGTTGGGAATAAACCCATAT
ACTCATTGGACTGTAGCAGATGAGGAGCTTTTAAAAAATATAAAAAATGAAACTGGGTTTCAAGCACAAGTA
GTAAAAGACTACTTTACTTTAAAAGGTGCCACTGCACCGGTCGCCTATTATCACGGAAGTTGGCCGGAAGTT
CCCGCTTACAACGCCTCAGAAAAAAACCCAAGCATGACTTCAGTTAATTCTGCAGAAGCCATCACTGGTGCA
GGAGGGGGCGGCAGTAATTCTGCCAAAAGCATGTGGAGTGAGGGGGCCACTTTTACTGCTAACTCTGTAACT
TGTACATTTTCCAGACAATTTTTAATTCCATATGACCCAGAGCACCATTATAAAGTGTTTTCTCCCGCAGCT
AGTAGCTGTCACAATGCCAGTGGAAAAGAGGCTAAGGTTTGCACCATTAGCCCCATAATGGGATACTCAACA
CCATGGAGATACTTGGATTTTAATGCTTTAAATTTGTTTTTTTCACCTTTAGAGTTTCAGCATTTAATTGAA
AACTATGGAAGTATAGCTCCTGATGCTTTAACAGTAACTATATCAGAAATTGCTGTTAAGGATGTTACAGAC
AAAACTGGAGGGGGTGTACAAGTTACTGACAGCTCTACTGGGCGCTTATGCATGTTAGTAGACCATGAATAC
AAGTACCCATATGTGTTAGGGCAAGGCCAGGATACTTTAGCCCCAGAACTTCCTATTTGGGTATACTTTCCC
CCTCAATATGCTTACTTATCAGTAGGAGATGTAAACACACAAGGAATTACTGGAGACAGTAAAAAATTAGCT
AGTGAAGAATCAGCATTTTATGTTCTGGAGCACAGTTCTTTTCAACTTTTAGGGACAGGAGGTTCAGCTAGT
ATGTCTTATAAGTTTCCTGCAGTACCCCCAGAAAATTTAGAAGGCTGTAGCCAACACTTTTATGAAATGTAC
AATCCCTTATACGGGTCCCGTTTAGGAGTTCCTGACACATTGGGAGGTGACCCAAAATTTAGGTCTTTAACA
CATGAAGACCATGCAATTCAGCCCCAAAACTTTATGCCACGGCCACTAGTAAACTCAGTTTCAACAAACGAA
GGAGATAGTTCTAATACAGGGGCTGGAAAAGCCCTAACGGGGCTTAGAAAAGGTACCAGTCAAAACACCAGA
ATATCCTTACGCCCTGGGCCAGTGTCTCAGCCATACCACCACTGGGACACAGATAAATATGTCACAGGAATA
AATGCCATCTCTCATGGTCAAACCACTTATGGTAACGCTGAAGATAAAGAGTATCAGCAAGGAGTGGGTAGA
TTTCCAAATGAAAAAGAGCAACTAAAACAGTTACAGGGTTTAAACATGCACACTTATTTCCCCAATAAAGGT
ACCCAGCAATATACAGATCAAATTGAGCGCCCACTAATGGTAGGTTCTGTGTGGAATAGAAGAGCCCTTCAC
TATGAAAGCCAGCTGTGGAGTAAAATTCCAAACTTAGATGACAGTTTTAAAACTCAGTTTGCAGCTTTAGGA
GGATGGGGTTTGCATCAGCCACCTCCTCAAATATTTTTAAAAATACTACCACAAAGTGGGCCAATTGGGGGT
ATTAAGTCAATGGGAATTACTACCTTAGTTCAATATGCCGTGGGAATTATGACAGTAACAATGACAATTAAA
TTGGGGCCCCGCAAAGCCACTGGACGGTGGAACCCTCAACCTGGAGTATATCCCCCGCACGCAGCAGGTCAT
TTACCATATGGACTATATGACCCCACAGCTACAGATGCAAAACAACACCACAGACACGGATATGAAAAGCCT
GAAGAATTGTGGACAGCCAAAAGCCGTGTGCACCCATTGTAA
>lcl|DQ357064_1_cds_ABC87243_1_3/1-2346_lcl|DQ357064.1_cds_ABC87243.1_3/1-2346_gene=VP1_protein=VP1_protein_id=ABC87243.1_location=2049..4394_gbkey=CDS/1-2346
ATGAGTAAAGAAAGTAGCAAATGGTGGGAAAGTGATGATAAGTTTGCTAAAGCTGTGTATCAGCAATTTGTA
CAATTTTATGAAAAAGTTACTGGGACAGACTTAGAGCTTATTCAAATATTAAAAGATCATTATAACATTTCT
TTACATAATCCCCTAGAAAACCCATCTTCTTTGTTTGACTTAGTTGCTCGCATTAAAAATAACCTTAAAAAC
TCTCCAGACTTATATAGTCATCATTTTCAGAGTCATGGACAGTTATCTGACCACCCCCATGCCTTATCATCC
AGTAGCAGTCATGCAGAACCTAGAGGAGAAAATGCAGTATTATCTAGTGAAGACTTACACAAGCCTGGGCAA
GTTAGCGTACAACTACCCGGTACTAACTATGTTGGGCCTGGCAATGAGCTACAAGCTGGGCCCCCGCAAAGT
GCTGTGGACAGTGCTGCAAGGATTCATGACTTTAGGTATAGCCAACTGGCTAAGTTGGGAATAAACCCATAT
ACTCATTGGACTGTAGCAGATGAGGAGCTTTTAAAAAATATAAAAAATGAGACTGGGTTTCAAGCACAAGTA
GTAAAAGACTACTTTACTTTAAAAGGTGCAGCTGCCCCTGTGGCCTATTTTCAAGGAAGTTTGCCGGAAGTT
CCCGCTTACAACGCCTCAGAAAAATACCCAAGCATGACTTCAGTTAATTCTGCAGAAGCCATCACTGGTGCA
GGAGGGGGCGGCAGTAATTCTGTTAAAAGCATGTGGAGTGAGGGGGCCACTTTTACTGCTAACTCTGTAACT
TGTACATTTTCCAGACAGTTTTTAATTCCATATGACCCAGAGCACCATTATAAAGTGTTTTCTCCCGCAGCT
AGTAGCTGCCACAATGCCAGTGGAAAAGAGGCTAAGGTTTGCACCATTAGTCCCATAATGGGATACTCAACA
CCATGGAGATACTTAGATTTTAATGCTTTAAATTTGTTTTTTTCACCTTTAGAGTTTCAGCATTTAATTGAA
AAATATGGAAGTATAGCTCCTGATGCTTTAACTGTAACTATATCAGAAATTGCTGTTAAGGATGTTACAGAC
AAAACTGGAGGGGGAGTACAAGTTACTGACAGCACTACAGGGCGCTTATGCATGTTAGTAGACCATGAATAC
AAGTACCCATATGTGTTAGGGCAAGGCCAGGATACTTTAGCCCCAGAACTTCCTATTTGGGTATACTTTCCC
CCTCAATATGCTTACTTATCAGTAGGAGATGTAAACACACAAGGAATTTCTGGAGACAGTAAAAAATTAGCT
AGTGAAGAATCAGCATTTTATGTTCTGGAGCACAGTTCTTTTCAGCTTTTAGGGACAGGAGGTTCAGCAAGT
ATGTCTTATAAGTTTCCTGCAGTACCCCCAGAAAATTTAGAAGGCTGTAGCCAACACTTTTATGAAATGTAC
AATCCCTTATATGGATCTTGTTTAGGGGTCCCTCACACATTAGGAGGTGACCCAAAATTTAGGTCTTTAACA
CATGAAGACCATGCAATTCAGCCCCAAAACTTTATGCCATGGCCACTAGTAAACTCAGTTTCAACAAACGAA
GGAGATAGTTCTAATACAGGGGCTGGAAAAGCCCTAACGGGGCTTAGAAAAGGTACCAGTCAAAACACCAGA
ATATCCTTACGCCCTGGGCCAGTGTCTCAGCCATACCACCACTGGGACACAGATAAATATGTCACAGGAATA
AATGCCATCTCTCATGGTCAAACCACTTATGGTAACGCTGAAGATAAAGAGTATCACCAAGGAGTGGGTAGA
TTTCCAAATGAAAAAGAGCAACTAAAACAGTTACAGGGTTTAAACATGCACACTTATTTCCCCAATAAAGGT
ACCCAGCAATATACAGATCAAATTGAGCGCCCACTAATGGTAGGTTCTGTGTGGAATAGAAGAGCCCTTCAC
TATGAAAGCCAGCTGTGGAGTAAAATTCCAAACTTAGATGACAGTTTTAAAACTCAGTTTGCAGCTTTAGGA
GGATGGGGTTTGCATCAGCCACCTCCTCAAATATTTTTAAAAATACTACCACAAAGTGGGCCAATTGGGGGT
ATTAAGTCAATGGGAATTACTACCTTAGTTCAATATGCCGTGGGAATTAGGACAGTAACAATGACATTTAAA
TTGGGGCCCCGCAAAGCCACTGGACGGTGGAACCCTCAACCTGGAGTATATCCCCCGCACGCAGCAGGTCAT
TTACCATATGGACTATATGACCCCACAGCTACAGATGCAAAACAACACCACAGACACGGATATGAAAAGCCT
GAAGAATTGTGGACAGCCAAAAGCCGTGTGCACCCATTGTAA
>lcl|AY647977_1_cds_AAT67240_1_2/1-2346_lcl|AY647977.1_cds_AAT67240.1_2/1-2346_gene=VP1_protein=VP1_protein_id=AAT67240.1_location=2302..4647_gbkey=CDS/1-2346
ATGAGTAATGCCACTGACAAATGGTGGGAAAGTAATGACACATTTGCCCAGGACGTGTATAAGCAATTTGTA
CAATTTTATGAAAAAGTTACTGGTACAGATTTAGAACTTATTCAAATTTTAAAAGATCATTATAACATTTCT
TTAGATAACCCTTTAGAGAACCCCTCTTCCTTATTTGACTTAGTTGCTCGCATTAAAAGTAATCTTAAAAAC
TCTCCAGACCTATATAGTCATCATTTTCAGAGCCATGGACAGTTATCTGACCACCCCCATGCCTTATCATCC
AGTGACAGTAGTACAGAACCTAGAGGAGAAAATGCAGTATTATCTAGTGAAGACTTACACAAGCCTGGGCAA
GTTAGCATACAACTACCCGGTACTAACTATGTTGGGCCTGGCAATGAGTTACAAGCTGGGCCTCCGCAGAAT
GCTGTGGACAGTGCTGCAAGGATTCATGACTTTAGGTATAGCCAATTGGCTAAGTTGGGAATAAACCCTTAT
ACTCACTGGACAGTAGCAGACGAAGAGTTGTTAAAAAATATAAAAAATGAAACAGGGTTTCAAGCACAAGCA
GTAAAAGATTACTTTACTTTAAAAGGTGCAGCTGCCCCTGTGGCCCATTTTCAAGGAAGTTTACCGGAAGTG
CCCGCGTACAACGCCTCAGAAAAATACCCCAGCATGACTTCAGTTAACTCTGCAAAAGCCAGCACTGGTGCA
GGCGGGGGAGGGAGCAACCCTACAAAAAGCATGTGGAATGAAGGGGCTACATTCACTGCTAATTCTGTAACA
TGCACATTTTCTAGACAGTTTTTAATTCCATATGATCCAGAGCATCATTATAAAGTATTTTCTCCAGCAGCC
AGTAGCTGCCACAATGCTAGTGGGAAAGAGGCGAAAGTGTGCACTATTAGTCCTATTATGGGATACTCTACT
CCGTGGAGATACTTAGATTTTAATGCTTTGAATTTGTTTTTTTCACCACTAGAGTTTCAGCACTTAATTGAG
AATTATGGCAGTATAGCTCCAGATGCTTTAACTGTAACTATTTCAGAAATTGCTGTTAAAGATGTTACAGAC
AAAACAGGAGGAGGTGTGCAAGTGACTGACAGCACCACAGGACGTTTGTGTATGTTAGTGGACCATGAATAT
AAGTACCCATATGTGCTGGGTCAGGGACAAGACACATTAGCTCCAGAACTGCCCATTTGGGTGTACTTTCCT
CCCCAGTATGCTTACTTAACAGTAGGTGAAGTAAACACACAGGGAGTTTTAGGAGACAGCAAAAAATTAGCT
AGTGAAGAATCAGCTTTTTATGTTTTGGAACACAGCTCCTTTGAACTTTTAGGTACAGGTGGCTCTGCTACA
ATGTCCTATAAATTTCCAGCCGTGCCCCCAGAAAACTTAGAGGGCTGCAGTCAGCATTTTTATGAAATGTAC
AACCCCCTGTATGGTTCCCGTTTAGGAGTGCCTGACACATTAGGAGGGGACCCTAAATTTAGATCATTAACA
CACGAGGACCACGCAATTCAGCCACAAAACTTCATGCCTGGGCCACTGATTAACTCAGTGTCTACCAAAGAA
GGAGACACCTCTAATACAGGTGCTGGAAAAGCCCTTACGGGGCTAAGTACTGGCACCAGTCAAAGCACCAGA
ATTTCCCTGCGCCCAGGTCCAGTGTCTCAGCCATACCATCACTGGGACACTGATAAATATGTAACAGGAATA
AATGCCATTTCACAKGRMMAAMCMMYTWRKRRAWRTGCTGAAGACAAAGAGTATCAGCAAGGGGTAGGAAGG
TTTCCAAATGAAAAAGAACAACTTAAGCAGTTACAAGGGCTAAACATGCACACATACTTTCCCAATAAAGGT
ACCCAACAATACACAGATCAAATTGAAAGACCTCTAATGGTAGGCTCTGTGTGGAACAGAAGAGCTCTTCAC
TATGAAAGTCAGCTATGGAGTAAAATCCCTAACTTAGATGATAGTTTTAAAACTCAATTTGCAGCCTTAGGC
GGGTGGGGATTGCATCAACCTCCCCCTCAAATATTTTTAAAAATACTACCGCAAAGTGGGCCTATTGGAGGT
ATTAAATCCATGGGAATTACTACTTTAGTCCAGTATGCTGTAGGAATTATGACAGTCACTATGACATTTAAA
TTAGGACCTCGAAAAGCCACTGGAAGGTGGAATCCTCAACCCGGAGTTTACCCTCCTCATGCAGCTGGTCAT
TTACCATATGTACTGTATGACCCCACAGCTACAGATGCAAAGCAACACCACAGACACGGATATGAAAAGCCT
GAAGAATTGTGGACTGCCAAAAGCCGTGTGCACCCACTGTAA
>lcl|DQ234778_2_cds_ABB36730_2_3/1-2346_lcl|DQ234778.2_cds_ABB36730.2_3/1-2346_protein=VP1_protein_id=ABB36730.2_location=2268..4613_gbkey=CDS/1-2346
ATGAGTAAGACCACTGACAGATGGTGGGAAAGTAATGACACATTTGCCCAGGACGTGTATAAGCAATTTGTA
CAATTTTATGAAAAAGTTACTGGTACAGATTTAGAACTTATTCAAATTTTAAAAGATCATTATAACATTTCT
TTAGATAATCCTTTAGAGAACCCCTCTTCGTTATTTGACTTAGTTGCTCGCATTAAAAGTAACCTTAAAAAC
TCTCCAGACCTATATAGTCATCATTTTCAGAGCCATGGACAGTTATCTGACCACCCCCATGCCTTATCATCC
AGTGACAGTAGTACAGAACCTAGAGGAGAAAATGCAGTATTATCTAGTGAAGACTTACACAAGCCTGGGCAA
GTTAGCATACAACTACCCGGTACTAACTATGTTGGGCCTGCCAATGAGTTCCAAGCTGGGCCTCCGCAGAAT
GCTGTGGACAGTGCTGCAAGGATTCATGACTTTAGGTATAGCCAATTGGCTAAGTTGGGAATAAACCCTTAT
ACTCACTGGACGGTAGCAGACGAAGAGTTGTTAAAAAATATAAAAAATGAAACAGGGTTTCAAGCACAAGCA
GTAAAAGATTACTTTACTTTAAAAGGTGCAGCTGCCCCTGTGGCCCATTTTCAAGGAAGTTTACCGGAAGTG
CCCGCGTACAACGCCTCAGAAAAATACCCCAGCATGACTTCAGTTAACTCTGCAGAAGCCAGCACTGGTGCA
GGCGGGGGAGGGAGCAACCCTACAAAAAGCATGTGGAGTGAAGGGGCTACATTTACTGCTAATTCTGTAACA
TGCACATTCTCTAGGCAGTTTTTAATTCCATATGACCCAGAGCATCATTATAAAGTGTTTTCTCCAGCAGCC
AGTAGCTGCCACAATGCTAGTGGGAAAGAGGCAAAAGTGTGCACTATTAGTCCTATTATGGGATACTCTACT
CCGTGGAGATACTTAGATTTTAATGCTTTGAATTTGTTTTTTTCACCACTAGAGTTTGAGCACTTAATTGAG
AATTCTGGCAGTATAGCTCCAGATGCTTTAACTGTGACTATTTCAGAAATTGCTGTTAAAGATGTTACAGAC
AAAACAGGAGGAGGTGTGCAAGTGACTGACAGCACCACAGGACGTTTGTGTATGTTAGTGGACCATGAATAT
AAGTACCCATATGTGCTGGGTCAGGGACAAGACACATTAGCTCCAGAACTGCCCATTTGGGTGTACTTTCCT
CCCCAGTATGCTTACTTAACAGTAGGTGAAGTAAACACACAAGGAGTTTCAGGAGACAGCAAAAAATTGGCT
AGTGAAGAATCAGCTTTTTATGTATTGGAACACAGCTCCTTTGAACTTTTAGGTACAGGTGGCTCTGCTACA
ATGTCCTATAAATTTCCAGCCGTGCCCCCAGAAAACTTAGAGGGCTGCAGTCAGCATTTTTATGAAATGTAC
AACCCCCTGTATGGTTCCCGTTTAGGAGTGCCTGACACATTAGGAGGGGACCCTAAATTTAGATCATTAACA
CACGAAGACCACGCAATTCAGCCACAAAACTTTATGCCTGGGCCACTAATCAACTCAGTGTCTACCAAAGAA
GGAGACACCTCTAGTACAGGTGCTGGAAAAGCCCTTACGGGGCTTAGTACTGGCACTAGTCAAAGCACCAGA
ATTTCCCTGCGCCCAGGTCCAGTGTCTCAGCCATACCATCACTGGGACACTGATAAATATGTAACAGGAATA
AATGCCATTTCACATGGACAAACCACTTATGGAAATGCTGAAGACAAAGAGTATCAGCAAGGGGTAGGAAGG
TTTCCAAATGAAAAAGAACAACTTAAGCAGTTACAAGGGCTAAACATGCACACATACTTTCCCAATAAAGGT
ACCCAACAATACACAGATCAAATTGAAAGACCTCTAATGGTAGGCTCTGTGTGGAACAGAAGAGCTCTTCAC
TATGAAAGTCAGCTATGGAGTAAAATTCCTAACTTAGATGATAGTTTTAAAACTCAATTTGCAGCCTTAGGC
GGGTGGGGATTGCATCAACCTCCCCCTCAAATATTTTTAAAAATACTACCGCAAAGTGGGCCCATTGGAGGT
ATTAAATCCATGGGAATTACTACTTTAGTCCAGTATGCTGTAGGAATTATGACAGTCACTATGACATTTAAA
TTGGGTCCTCGAAAAGCCACTGGAAGGTGGAATCCTCAACCTGGAGTTTACCCTCCTCATGCAGCTGGTCAT
TTACCATATGTACTGTATGACCCCACAGCTACAGATGCAAAGCAACACCACAGACACGGATATGAAAAGCCT
GAAGAATTGTGGACTGCCAAAAGCCGTGTGCACCCACTGTAA
>lcl|AY083234_1_cds_AAL91013_1_3/1-2346_lcl|AY083234.1_cds_AAL91013.1_3/1-2346_protein=VP1_protein_id=AAL91013.1_location=2331..4676_gbkey=CDS/1-2346
ATGAGTAAAACCACTGACAGATGGTGGGAAAGTAATGACACATTTGCCCAGGACGTGTATAAGCAATTTGTA
CAATTTTATGAAAAAGTCACTGGTACAGATTTAGAACTTATTCAAATTTTAAAAGATCATTATAACATTTCT
TTAGATAATCCTTTAGAGAACCCCTCTTCCTTATTTGACTTAGTTGCTCGCATTAAAAGTAATCTTAAAAAC
TCTCCAGACCTATATAGTCATCATTTTCAGAGCCATGGACAGTTATCTGACCACCCCCATGCCTTATCATCC
AGTAACAGTAGTACAGAACCTAGAGGAGAAAATGCAGTATTATCTAATGAAGACTTACACAAGCCTGGGCAA
GTTAGCATGCAACTACCCGGTACTAACTATGTTGGGCCTGGCAATGAGTTACAAGCTGGGCCTCCGCAGAAT
GCTGTGGACAGTGCTGCAAGGATTCATGACTTTAGGTATAGCCAATTGGCTAAGTTGGGAATAAACCCTTAT
ACTCACTGGACGGTAGCAGACGAAGAGTTGTTAAAAAATATAAAAAATGAAACAGGGTTTCAAGCACAAGCA
GTAAAAGATTACTTTACTTTAAAAGGTGCAGCTGCCCCTGTGGCCCATTTTCAAGGAAGTTTACCGGAAGTG
CCCGCGTACAACGCCTCAGAAAAATACCCCAGCATGACTTCAGTTAACTCTGCAGAAGCCAGCACTGGTGCA
GGCGGGGGAGGGAGCAACCCTACAAAAAGCATGTGGAGTGAAGGGGCTACATTTACTGCTAATTCTGTAACA
TGCACATTCTCTAGGCAGTTTTTAATTCCATATGACCCAGAGCATCATTATAAAGTATTTTCTCCAGCAGCC
AGTAGCTGCCACAATGCTAGTGGGAAAGAGGCAAAAGTGTGCACTATTAGTCCTATTATGGGATACTCTACT
CCGTGGAGATACTTAGATTTTAATGCTTTGAATTTGTTTTTTTCACCACTAGAGTTTCAGCACTTAATTGAG
AATTATGGCAGTATAGCTCCAGATGCTTTAACTGTAACTATTTCAGAAATTGCTGTTAAAGATGTTACAGAC
AAAACAGGAGGAGGTGTGCAAGTAACTGACAGCACCACAGGACGTTTGTGTATGTTAGTGGACCATGAATAT
AAGTACCCATATGTGCTGGGTCAGGGACAAGACACATTAGCTCCAGAACTGCCTATTTGGGTGTACTTTCCT
CCCCAGTATGCTTACTTAACAGTAGGTGAAGTAAACACACAAGGAGTTTCAGGAGACAGCAAAAAATTGGCT
AGTGAAGAATCAGCTTTTTATGTTTTGGAACACAGCTCCTTTCAACTTTTAGGTACAGGTGGCTCTGCTACA
ATGTCCTATAAATTTCCAGCCGTGCCCCCAGAAAACTTAGAGGGCTGCAGTCAGCATTTTTATGAAATGTAC
AACCCCCTGTATGGTTCTCGTTTAGGAGTGCCTGACACATTAGGAGGGGACCCTAAATTTAGATCATTAACA
CACGAGGACCACGCAATTCAGCCACAAAACTTTATGCCTGGGCCACTGATTAACTCAGTGTCTACCAAAGAA
GGAGACACCTCTAATACAGGTGCTGGAAAAGCCCTTACGGGGCTTAGTACTGGCACTAGTCAAAGCACCAGA
ATTTCCCTGCGCCCAGGTCCAGTGTCTCAGCCATACCATCACTGGGACACTGATAAATATGTAACAGGAATA
AATGCCATCTCACATGGACAAACCACTTATGGAAATGCTGAAGACAAAGAGTATCAGCAAGGGGTAGGAAGG
TTTCCAAATGAAAAAGAACAACTTAAGCAGTTACAAGGGCTAAACATGCACACATACTTTCCTAATAAAGGT
ACCCAACAATACACAGATCAAATTGAAAGACCTTTAATGGTGGGCTCTGTGTGGAACAGAAGAGCTCTTCAC
TATGAAAGTCAGTTATGGAGTAAAATCCCTAACTTAGATGATAGTTTTAAAACTCAATTTGCAGCGTTAGGC
GGGTGGGGATTGCACCAACCACCCCCTCAAATATTTTTAAAAATACTACCGCAAAGTGGGCCCATTGGAGGT
ATTAAATCCATGGGAATTACTACTTTAGTCCAGTATGCTGTAGGAATTATGACAGTCACTATGACATTTAAA
TTGGGACCTCGAAAAGCCACTGGAAGGTGGAATCCTCAACCTGGAGTTTACCCTCCTCATGCAGCTGGTCAT
TTACCATATGTACTGTATGACCCCACAGCTACAGATGCAAAGCAACACCACAGACACGGATATGAAAAGCCT
GAAGAATTGTGGACTGCCAAAAGCCGTGTGCACCCACTGTAA
>lcl|AY582124_2_cds_AAS83527_2_3/1-2346_lcl|AY582124.2_cds_AAS83527.2_3/1-2346_protein=VP1_protein_id=AAS83527.2_location=2269..4614_gbkey=CDS/1-2346
ATGAGTAAGACCACTGACAGATGGTGGGAAAGTAATGACACATTTGCCCAGGACGTGTATAAGCAATTTGTA
CAATTTTATGAAAAAGTTACTGGTACAGATTTAGAACTTATTCAAATTTTAAAAGATCATTATAACATTTCT
TTAGATAATCCTTTAGAGAACCCCTCTTCCTTATTTGACTTAGTTGCTCGCATTAAAAGTAATCTTAAAAAC
TCTCCAGACCTATATAGTCATCATTTTCAGAGCCATGGACAGTTATCTGACCACCCCCATGCCTTATCATCC
AGTGACAGTAGTACAGAACCTAGAGGAGAAAATGCAGTATTATCTAGTGAAGACTTACACAAGCCTGGGCAA
GTTAGCATACAACTACCCGGTACTAACTATGTTGGGCCTGGCAATGAGTTACAAGCTGGGCCTCCGCAGAAT
GCTGTGGACAGTGCTGCAAGGATTCATGACTTTAGGTATAGCCAATTGGCTAAGTTGGGAATAAACCCTTAT
ACTCACTGGACGGTAGCAGACGAAGAGTTGTTAAAAAATATAAAAAATGAAACAGGGTTTCAAGCACAAGCA
GTAAAAGATTACTTTACTTTAAAAGGTGCAGCTGCCCCTGTGGCCCATTTTCAAGGAAGTTTACCGGAAGTG
CCCGCATACAACGCCTCAGAAAAATACCCCAGCATGACTTCAGTTAACTCTGCAGAAGCCAGCACTGGTGCA
GGCGGGGGAGGGAGCAACCCTACAAAAAGCATGTGGAGTGAAGGGGCTACATTTACTGCTAATTCTGTAACA
TGCACATTCTCTAGGCAGTTTTTAATTCCATATGACCCAGAGCATCATTATAAAGTATTTTCTCCAGCAGCC
AGTAGCTGCCACAATGCTAGTGGAAAAGAGGCAAAAGTGTGCACTATTAGTCCCATTATGGGGTACTCTACT
CCGTGGAGATACTTAGATTTTAATGCTTTGAATTTGTTTTTTTCACCACTAGAGTTTCAGCACTTAATTGAG
AATTATGGCAGTATAGCTCCAGATGCTTTAACTGTGACTATTTCAGAAATTGCTGTTAAAGATGTTACAGAC
AAAACAGGAGGAGGTGTGCAAGTGACTGACAGCACCACAGGACGTTTGTGTATGTTAGTGGACCATGAATAT
AAGTACCCATATGTGCTGGGTCAGGGACAAGACACATTAGCTCCAGAACTGCCCATTTGGGTGTACTTTCCT
CCCCAGTATGCTTACTTAACAGTAGGTGAAGTAAACACACAAGGAATTTCAGGAGACAGCAAAAAATTGGCT
AGTGAGGAATCAGCTTTTTATGTTTTAGAACACAGCTCCTTTGAACTTTTAGGTACAGGTGGCTCTGCTACA
ATGTCCTATAAGTTTCCAGCCGTGCCCCCAGAAAACTTAGAGGGCTGCAGTCAACATTTTTATGAAATGTAC
AACCCCCTGTATGGTTCCCGTTTAGGAGTGCCTGACACATTAGGAGGGGACCCTAAATTTAGATCATTAACA
CACGAGGACCACGCAATTCAGCCACAAAACTTTATGCCTGGGCCACTGATTAACTCAGTGTCTACCAAAGAA
GGAGACACCTCTAATACAGGTGCTGGAAAAGCCCTTACGGGGCTTAGTACTGGCACTAGTCAAAACACCAGA
ATTTCCCTGCGCCCAGGTCCAGTGTCTCAGCCATACCATCACTGGGACACTGATAAATATGTAACAGGAATA
AATGCCATTTCACATGGACAAACCACTTATGGAAACGCTGAAGACAAAGAATATCAGCAAGGGGTAGGAAGG
TTTCCAAATGAAAAAGAACAACTTAAGCAGTTGCAAGGGCTAAACATGCACACATACTTTCCCAATAAAGGT
ACCCAACAATACACAGATCAAATTGAAAGACCTCTAATGGTAGGCTCTGTGTGGAACAGAAGAGCTCTTCAC
TATGAAAGTCAGCTGTGGAGTAAAATCCCTAACTTAGATGATAGTTTTAAAACTCAATTTGCAGCGTTAGGC
GGGTGGGGATTGCATCAACCTCCCCCTCAAATATTTTTAAAAATACTACCGCAAAGTGGGCCCATTGGAGGT
ATTAAATCCATGGGAATTACTACTTTAGTCCAGTATGCTGTAGGAATTATGACAGTCACTATGACATTTAAA
TTGGGACCTCGAAAAGCCACTGGAAGGTGGAATCCTCAACCTGGAGTTTACCCTCCTCATGCAGCTGGTCAT
TTACCATATGTACTGTATGACCCCACAGCTACAGATGCAAAGCAACACCACAGACACGGATATGAAAAGCCT
GAAGAATTGTGGACTGCCAAAAGCCGTGTGCACCCACTGTAA
>lcl|DQ234779_2_cds_ABB36731_2_3/1-2346_lcl|DQ234779.2_cds_ABB36731.2_3/1-2346_protein=VP1_protein_id=ABB36731.2_location=2270..4615_gbkey=CDS/1-2346
ATGAGTAAAACCACTGACAGATGGTGGGAAAGTAATGACACATTTGCCCAGGACGTGTATAAGCAATTTGTA
CAATTTTATGAAAAAGTTACTGGTACAGATTTAGAACTTATTCAAATTTTAAAAGATCATTATAACATTTCT
TTAGATAATCCTTTAGAGAACCCCTCTTCCTTATTTGACTTAGTTGCTCGCATTAAAAGTAATCTTAAAAAC
TCTCCAGACCTATATAGTCATCATTTTCAGAGCCATGGACAGTTATCTGACCACCCCCATGCCTTATCATCC
AGTGACAGTAGTACAGAACCTAGAGGAGAAAATGCAGTATTATCTAGTGAAGACTTACACAAGCCTGGGCAA
GTTAGCATACAACTACCCGGTACTAACTATGTTGGGCCTGGCAATGAGTTACAAGCTGGGCCTCCGCAGAAT
GCTGTGGACAGTGCTGCAAGGATTCATGACTTTAGGTATAGCCAACTGGCTAAGTTGGGAATAAACCCTTAT
ACTCACTGGACGGTAGCAGACGAAGAGTTGTTAAAAAATATAAAAAATGAAACAGGGTTTCAAGCACAAGCA
GTAAAAGATTACTTTACTTTAAAAGGTGCAGCTGCCCCTGTGGCCCATTTTCAAGGAAGTTTACCGGAAGTG
CCCGCGTACAACGCCTCAGAAAAATACCCCAGCATGACTTCAGTTAACTCTGCAGAAGCCAGCACTGGTGCA
GGCGGGGGAGGGAGCAACCCTACAAAAAGCATGTGGAGTGAAGGGGCTACATTTACTGCTAATTCTGTAACA
TGCACATTCTCTAGGCAGTTTTTAATTCCATATGACCCAGAGCATCATTATAAAGTATTTTCTCCAGCAGCC
AGTAGCTGCCACAATGCTAGTGGGAAAGAGGCAAAAGTGTGCACTATTAGTCCTATTATGGGATACTCTACT
CCGTGGAGATACTTAGATTTTAATGCTTTGAATTTGTTTTTTTCACCACTAGAGTTTCAGCACTTAATTGAG
AATTATGGCAGTATAGCTCCAGATGCTTTAACTGTGACTATTTCAGAAATTGCTGTTAAAGATGTTACAGAC
AAAACAGGAGGAGGTGTACAAGTGACTGACAGCACCACAGGACGTTTGTGCATGTTAGTGGACCATGAATAT
AAGTACCCATATGTGCTGGGTCAGGGACAAGACACATTAGCTCCAGAACTGCCCATTTGGGTGTACTTTCCT
CCCCAGTATGCTTACTTAACAGTAGGTGAAGTAAACACACAAGGAGTTTCAGGAGACAGCAAAAAATTGGCT
AGTGAAGAATCAGCTTTTTATGTGTTGGAACACAGCTCCTTTGAACTTTTAGGTACAGGTGGCTCTGCTACA
ATGTCCTATAAATTTCCCGCCGTGCCCCCAGAAAACTTAGAGGGCTGCAGTCAGCATTTTTATGAAATGTAC
AACCCCCTGTATGGTTCCCGTTTAGGAGTGCCTGACACATTAGGAGGGGACCCTAAATTTAGATCATTAACA
CACGAGGACCACGCAATTCAGCCACAAAACTTTATGCCTGGGCCACTGATTAACTCAGTGTCTACCAAAGAA
GGAGACACCTCTAATACAGGTGCTGGAAAAGCCCTTACGGGGCTTAGTACTGGCACTAGTCAAAACACCAGA
ATTTCCTTGCGCCCAGGTCCAGTGTCTCAGCCATACCATCACTGGGACACTGATAAATATGTAACAGGAATA
AATGCCATTTCACATGGACAAACCACTTATGGAAATGCTGAAGACAAAGAGTACCAGCAAGGGGTAGGAAGG
TTTCCAAATGAAAAAGAGCAACTTAAGCAGTTACAAGGGCTAAACATGCACACATATTTTCCCAATAAAGGT
ACCCAACAATACACAGATCAAATTGAAAGACCTCTAATGGTAGGCTCTGTGTGGAACAGAAGAGCTCTTCAC
TATGAAAGTCAGCTATGGAGTAAAATCCCTAACTTAGATGATAGTTTTAAAACTCAATTTGCAGCCTTAGGC
GGGTGGGGATTGCATCAACCTCCCCCTCAAATATTTTTAAAAATACTACCGCAAAGTGGGCCCATTGGAGGT
ATTAAATCCATGGGAATTACTACTTTAGTCCAGTATGCTGTAGGAATTATGACAGTCACTATGACATTTAAA
TTGGGACCTCGAAAAGCCACTGGAAGGTGGAATCCTCAACCTGGAGTTTACCCTCCTCATGCAGCTGGTCAT
TTACCATATGTACTGTATGACCCCACAGCTACAGATGCAAAACAACACCACAGACACGGATATGAAAAGCCT
GAAGAATTGTGGACTGCCAAAAGCCGTGTGCACCCACTGTAA
>lcl|AJ249437_1_cds_CAC80620_1_3/1-2346_lcl|AJ249437.1_cds_CAC80620.1_3/1-2346_gene=VP1_db_xref=GOA:Q912B8,InterPro:IPR001403,InterPro:IPR013607,InterPro:IPR016184,UniProtKB/TrEMBL:Q912B8_protein=VP1_protein_protein_id=CAC80620.1_location=2336..4681_gbkey=CDS/1-2346
ATGAGTAAAACCACTAACAAATGGTGGGAAAGCAGTGACAAATTTGCCCAGGACGTGTATAAGCAGTTTGTG
CAATTTTATGAAAAAGCTACTGGAACAGACTTAGAGCTTATTCAAATTTTAAAAGACCATTACAACATTTCT
TTAGATAATCCTTTAGAAAACCCCTCTTCTTTATTTGACTTAGTTGCTCGCATTAAAAGTAATCTTAAAAAC
TCTCCAGACCTATATAGTCATCATTTTCAGAGCCATGGACAGTTATCTGACCACCCCCATGCCTTATCATCC
AGTAACAGTAGTGCAGAACCTAGAGGAGAAAATGCAGTATTATCTAGTGAAGACTTACACAAGCCTGGGCAA
GTTAGCATACAATTACCCGGTACTAACTATGTTGGGCCTGGCAATGAGCTACAAGCTGGGCCTCCGCAGAAT
GCTGTGGACAGTGCTGCAAGGATTCATGACTTTAGGTATAGCCAATTGGCTAAGTTGGGAATAAATCCTTAT
ACACATTGGACGGTAGCAGATGAAGAATTGTTAAAAAATATAAAAAATGAAACAGGGTTTCAAGCACAAGCA
GTAAAAGATTACTTTACTTTAAAAGGTGCAGCTGCCCCTGTGGCCCATTTTCAAGGAAGTTTACCGGAAGTG
CCCGCGTACAACGCCTCAGAAAAATACCCCAGCATGACTTCAGTTAACTCTGCAGAAGCCAGCACTGGTGCA
GGCGGGGGAGGTAGCAACCCTACAAAAAGCATGTGGAGTGAAGGGGCTACATTTACTGCTAATTCTGTAACG
TGTACATTCTCTAGGCAATTTTTAATTCCATATGATCCAGAGCATCATTATAAAGTGTTCTCTCCAGCAGCT
AGTAGCTGCCACAATGCTAGTGGGAAAGAGGCAAAAGTGTGCACTATTAGTCCCATTATGGGGTACTCTACT
CCGTGGAGATACTTAGATTTTAATGCTTTAAATTTGTTTTTCTCACCATTAGAGTTTCAGCACTTAATTGAA
AATTATGGTAGTATAGCTCCAGATGCTTTAACTGTAACTATTTCAGAAATTGCTGTAAAAGATGTCACAGAC
AAAACAGGAGGAGGTGTGCAAGTTACTGACAGCACCACAGGACGTTTGTGTATGTTAGTGGATCATGAGTAT
AAATACCCATATGTGCTAGGTCAGGGACAAGACACACTAGCTCCAGAACTGCCCATTTGGGTTTACTTTCCC
CCCCAGTATGCTTACTTAACAGTAGGTGAAGTAAACACACAAGGAATTTCAGGAGACAGCAAAAAATTGGCT
AGTGAAGAATCAGCTTTTTATGTGTTAGAGCACAGTTCATTTGAACTTTTGGGTACAGGGGGATCTGCCACT
ATGTCCTACAAATTTCCAGCTGTGCCCCCAGAAAACCTAGAAGGCTGCAGCCAACATTTTTATGAAATGTAC
AACCCTTTGTACGGTTCTCGTTTAGGGGTACCTGACACATTAGGAGGGGACCCTAAATTTAGATCATTGACA
CACGAAGACCACGCAATTCAGCCACAAAACTTTATGCCTGGGCCACTAATAAATTCAGTGTCTACCAAAGAA
GGAGACAATTCTAATACAGGTGCTGGAAAAGCCCTTACGGGGCTTAGTACTGGCACTAGCCAAAACACCAGA
ATTTCCCTACGCCCCGGGCCAGTATCTCAGCCATACCATCACTGGGACACTGATAAATATGTTACAGGAATA
AATGCCATTTCACATGGACAAACCACTTATGGAAATGCTGAGGACAAAGAGTATCAGCAAGGGGTAGGAAGA
TTTCCAAATGAAAAAGAACAGCTTAAGCAGTTACAAGGTCTTAACATGCACACATACTTCCCTAATAAAGGA
ACCCAACAATACACAGACCAAATTGAACGCCCTCTTATGGTGGGCTCTGTTTGGAACAGAAGAGCTCTTCAC
TATGAAAGTCAGCTGTGGAGTAAAATCCCTAACTTAGATGACAGTTTTAAAACTCAATTTGCAGCCCTAGGC
GGGTGGGGTTTGCATCAACCACCCCCTCAAATATTTTTAAAAATACTACCACAAAGTGGGCCAATTGGAGGT
ATTAAATCCATGGGAATTACTACTTTAGTTCAATATGCTGTGGGAATAATGACAGTTACCATGACCTTTAAA
TTGGGACCTCGAAAGGCTACTGGAAGGTGGAATCCCCAGCCTGGCGTTTATCCTCCTCATGCAGCTGGTCAT
TTACCATATGTACTGTATGACCCCACAGCTACAGATGCAAAGCAACACCACAGACACGGATATGAAAAGCCT
GAAGAATTGTGGACTGCCAAAAGCCGTGTGCACCCATTGTAA
>lcl|FJ265736_1_cds_ACI96280_1_3/1-2346_lcl|FJ265736.1_cds_ACI96280.1_3/1-2346_gene=VP1_protein=minor_capsid_protein_protein_id=ACI96280.1_location=2263..4608_gbkey=CDS/1-2346
ATGAGTAAAACCACTGACAAATGGTGGGAAAGTAGTGACAAATTTGCCCAGGACGTGTATAAGCAGTTTGTA
CAATTTTATGAAAAAGCTACTGGAACAGATTTAGAGCTTATTCAAATTTTAAAAGATCATTACAACATTTCT
TTAGACAATCCTTTAGAAAACCCCTCTTCTTTATTTGACTTAGTTGCTCGCATTAAAAGCAATCTTAAAAAC
TCTCCAGACCTATATAGTCATCATTTTCAGAGCCATGGACAGTTATCTGACCACCCCCATTCCTTATCACCC
AGTAACAGTAGTACAGAACCTAGAGGAGAAAATGCAGTATTATCTAGTGAAGACTTACACAAGCCTGGGCAA
GTTAGCATACAATTACCCGGTACTAACTATGTTGGGCCTGGCAATGAGCTACAAGCTGGGCCTCCGCAGAAT
GCTGTGGACAGTGCTGCAAGGATTCATGACTTTAGGTATAGCCAATTGGCTAAGTTGGGAATAAATCCTTAT
ACTCATTGGACGGTAGCAGATGAGGAATTGTTAAAAAATATAAAAAATGAAACAGGGTTTCAAGCACAAGCA
GTAAAAGACTACTTTACTTTAAAAGGTGCAGCTGCCCCTGTGGCCCATTTTCAAGGAAGTTTACCGGAAGTG
CCCGCGTACAACGCCTCAGAAAAATACCCCAGCATGACTTCAGTTAACTCTGCAGAAGCCAGCACTGGTGCA
GGCGGGGGAGGTAGCAACCCTACAAAAAGCATGTGGAATGAAGGGGCTACATTCACTGCTAATTCTGTAACA
TGCACATTCTCTAGGCAATTTTTAATTCCATATGATCCAGAGCATCATTATAAAGTGTTCTCCCCAGCAGCT
AGTAGCTGCCACAATGCTAGCGGAAAAGAGGCAAAAGTGTGCACTATTAGTCCCATTATGGGGTACTCTACT
CCGTGGAGATACTTAGATTTTAATGCTTTAAACTTGTTTTTCTCACCATTAGAGTTTCAGCACTTAATTGAA
AATTATGGCAGCATAGCTCCAGATGCTTTAACTGTAACTATTTCAGAAATTGCTGTAAAAGATGTTACAGAC
AAAACAGGGGGAGGTGTGCAAGTTACTGACAGCACAACAGGACGTTTGTGTATGTTAGTGGATCATGAGTAT
AAGTACCCATATGTGCTAGGTCAGGGACAAGACACACTAGCTCCAGAACTGCCCATTTGGGTGTACTTTCCC
CCCCAATATGCTTACTTAACAGTAGGTGAAGTAAACACACAAGGAATTTCAGGAGACAGCAAAAAATTAGCT
AGTGAAGAATCAGCTTTTTATGTGTTAGAGCACAGTTCATTTGAACTTTTAGGTACAGGGGGATCAGCCACA
ATGTCCTACAAATTTCCAGCAGTGCCCCCAGAAAACTTAGAAGGTTGCAGCCAACATTTTTATGAAATGTAC
AACCCCCTGTACGGTTCCCGATTAGGGGTACCTGACACATTAGGAGGGGACCCTAAATTTAGATCATTAACA
CACGAAGACCATGCAATTCAGCCACAAAACTTTATGCCTGGGCCACTAATAAATTCAGTATCTACCAAAGAA
GGAGACAATTCTAATACAGGTGCTGGAAAAGCCCTTACGGGGCTTAGTACTGGCACTAGTCAAAACACCAGA
ATTTCCCTACGCCCAGGGCCAGTGTCTCAGCCATACCATCACTGGGACACTGATAAATATGTTACAGGAATA
AATGCCATTTCACATGGACAAACCACCTATGGAAATGCTGAGGACAAAGAATATCAGCAAGGGGTAGGAAGA
TTTCCAAACGAAAAAGAACAGCTTAAGCAGTTACAGGGTCTTAACATGCACACATACTTTCCTAATAAAGGA
ACCCAACAATACACAGACCAAATTGAACGCCCCCTTATGGTAGGCTCTGTTTGGAACAGAAGAGCACTTCAC
TATGAAAGTCAGCTGTGGAGTAAAATCCCTAACTTAGATGATAGTTTTAAAACTCAATTTGCAGCCCTAGGA
GGTTGGGGTTTGCATCAACCACCCCCTCAAATATTTTTAAAAATACTACCGCAAAGTGGGCCAATTGGAGGT
ATTAAATCCATGGGAATTACTACTTTAGTTCAATATGCTGTGGGAATAATGACAGTTACTATGACATTTAAA
TTGGGACCTCGAAAGGCTACTGGAAGGTGGAATCCCCAGCCTGGAGTGTATCCTCCTCATGCAGCTGGTCAT
TTACCATATGTACTGTATGACCCCACAGCTACAGATGCAAAGCAACACCACAGACACGGATATGAAAAGCCT
GAAGAATTGTGGACTGCCAAAAGCCGTGTGCACCCATTGTAA
>lcl|AY582125_2_cds_AAS83528_2_3/1-2346_lcl|AY582125.2_cds_AAS83528.2_3/1-2346_protein=VP1_protein_id=AAS83528.2_location=2269..4614_gbkey=CDS/1-2346
ATGAGTAAAACCACTGACAAATGGTGGGAAAGTAGTGACAAATTTGCCCAGGACGTGTATAAGCAGTTTGTA
CAATTTTATGAAAAAGCTACTGGAACAGATTTAGAGCTTATTCAAATTTTAAAAGATCATTACAACATTTCT
TTAGACAATCCTTTAGAAAATCCCTCTTCTTTATTTGACTTAGTTGCTCGCATTAAAAGCAATCTTAAAAAC
TCTCCAGACCTATATAGTCATCATTTTCAGAGCCATGGACAGTTATCTGACCACCCCCATGCCTTATCACCC
AGTAACAGTAGTACAGAACCTAGAGGAGAAAATGCAGTATTATCTAGTGAAGACTTACACAAGCCTGGGCAA
GTTAGCATACAATTACCCGGTACTAACTATGTTGGGCCTGGCAATGAGCTACAAGCTGGGCCTCCGCAGAAT
GCTGTGGACAGTGCTGCAAGGATTCATGACTTTAGGTATAGCCAATTGGCTAAGTTGGGAATAAATCCTTAT
ACTCATTGGACGGTAGCAGATGAAGAATTGTTAAAAAATATAAAAAATGAAACAGGGTTTCAAGCACAAGCA
GTAAAAGACTACTTTACTTTAAAAGGTGCAGCTGCCCCTGTGGCCCATTTTCAAGGAAGTTTACCGGAAGTG
CCCGCGTACAACGCCTCAGAAAAATACCCCAGCATGACTTCAGTTAACTCTGCAGAAGCCAGCACTGGTGCA
GGCGGGGGAGGTAGCAACCCTACAAAAAGCATGTGGAGTGAAGGGGCTACATTCACTGCTAATTCTGTAACA
TGTACATTCTCTAGGCAATTTTTAATTCCATATGATCCAGAGCATCATTATAAAGTGTTCTCTCCAGCAGCT
AGTAGCTGCCACAATGCTAGTGGAAAAGAGGCAAAAGTGTGCACTATTAGTCCCATTATGGGGTACTCTACC
CCGTGGAGATACTTAGATTTTAATGCTTTAAACTTGTTTTTCTCACCATTAGAGTTTCAGCACTTAATTGAG
AATTATGGCAGCATAGCTCCAGATGCTTTAACTGTAACTATTTCAGAAATTGCTGTAAAAGATGTTACAGAC
AAAACAGGAGGAGGTGTGCAAGTTACTGACAGCACCACAGGACGTTTATGTATGTTAGTGGATCATGAGTAT
AAGTACCCATATGTGCTAGGTCAGGGACAAGACACACTAGCTCCAGAACTGCCCATTTGGGTGTACTTTCCC
CCCCAATATGCTTACTTAACAGTAGGTGAAGTAAACACACAAGGAATTTCAGGAGACAGCAAAAAATTAGCT
AGTGAAGAATCAGCTTTTTATGTGTTAGAGCACAGTTCATTTGAACTTTTAGGTACAGGGGGATCTGCCACA
ATGTCCTACAAATTTCCAGCAGTGCCCCCAGAAAACTTAGAAGGCTGCAGCCAACATTTTTATGAAATGTAC
AACCCCCTGTACGGTTCCCGATTAGGGGTACCTGACACATTAGGAGGGGACCCTAAATTTAGATCATTAACA
CACGAAGACCACGCAATTCAGCCACAAAACTTCATGCCTGGGCCACTAATAAATTCAGTATCTACCAAAGAA
GGAGACAATTCTAATACAGGTGCTGGAAAAGCCCTTACGGGGCTTAGTACTGGCACTAGTCAAAACACCAGA
ATTTCCCTACGCCCAGGGCCAGTGTCTCAGCCATACCATCACTGGGACACTGATAAATATGTTACAGGAATA
AATGCCATTTCACATGGACAAACCACCTATGGAAATGCTGAGGACAAAGAATATCAGCAAGGGGTAGGAAGA
TTTCCAAACGAAAAAGAACAGCTTAAGCAGTTACAGGGTCTCAACATGCACACATACTTCCCTAACAAAGGA
ACCCAACAATACACAGACCAAATTGAACGTCCCCTTATGGTGGGCTCTGTTTGGAACAGAAGAGCACTTCAC
TATGAAAGTCAGCTGTGGAGTAAAATCCCTAACTTAGATGATAGTTTTAAAACTCAATTTGCAGCCCTAGGA
GGTTGGGGTTTGCATCAACCACCCCCTCAAATATTTTTAAAAATACTACCCCAAAGTGGGCCAATTGGAGGT
ATTAAATCCATGGGAATTACTACTTTAGTTCAATATGCTGTGGGAATAATGACAGTTACTATGACATTTAAA
TTGGGACCTCGAAAGGCTACTGGAAGGTGGAACCCCCAGCCTGGAGTATATCCTCCTCATGCAGCTGGTCAT
TTACCATATGTACTGTATGACCCCACAGCTACAGATGCAAAGCAACACCACAGACACGGATATGAAAAGCCT
GAAGAATTGTGGACTGCCAAAAGCCGTGTGCACCCATTGTAA
>lcl|DQ234775_2_cds_ABB36727_2_3/1-2346_lcl|DQ234775.2_cds_ABB36727.2_3/1-2346_protein=VP1_protein_id=ABB36727.2_location=2269..4614_gbkey=CDS/1-2346
ATGAGTAAAACCACTGACAAATGGTGGGAAAGTAGTGACAAATTTGCCCAGGACGTGTATAAGCAGTTTGTA
CAATTTTATGAAAAAGCTACTGGAACAGATTTAGAGCTTATTCAAATTTTAAAAGATCATTACAACATTTCT
TTAGACAATCCTTTAGAAAACCCCTCTTCTTTATTTGACTTAGTTGCTCGCATTAAAAGCAATCTTAAAAAC
TCTCCAGACCTATATAGTCATCATTTTCAGAGCCATGGACAGTTATCTGACCACCCCCATGCCTTATCACCC
AGTAACAGTAGTACAGAACCTAGAGGAGAAAATGCAGTATTATCTAGTGAAGACTTACACAAGCCTGGGCAA
GTTAGCATACAATTACCCGGTACTAACTATGTTGGGCCTGGCAATGAGCTACAAGCTGGGCCTCCGCAGAAT
GCTGTGGACAGTGCTGCAAGGATTCATGACTTTAGGTATAGCCAATTGGCTAAGTTGGGAATAAATCCTTAT
ACTCATTGGACGGTAGCAGATGAAGAATTGTTAAAAAATATAAAAAATGAAACAGGGTTTCAAGCACAAGCA
GTAAAAGACTACTTTACTTTAAAAGGTGCAGCTGCCCCTGTGGCCCATTTTCAAGGAAGTTTACCGGAAGTG
CCCGCGTACAACGCCTCAGAAAAATACCCCAGCATGACTTCAGTTAACTCTGCAGAAGCCAGCACTGGTGCA
GGCGGGGGAGGTAGCAACCCTACAAAAAGCATGTGGAGTGAAGGGGCTACATTCACTGCTAATTCTGTAACA
TGTACATTCTCTAGGCAATTTTTAATTCCATATGATCCAGAGCATCATTATAAAGTGTTCTCCCCAGCAGCT
AGTAGCTGCCACAATGCTAGTGGAAAAGAGGCAAAAGTGTGCACTATTAGTCCCATTATGGGGTACTCTACC
CCGTGGAGATACTTAGATTTTAATGCTTTAAACTTGTTTTTCTCACCATTAGAGTTTCAGCACTTAATTGAG
AATTATGGCAGCATAGCTCCAGATGCTTTAACTGTAACTATTTCAGAAATTGCTGTAAAAGATGTTACAGAC
AAAACAGGAGGAGGTGTGCAAGTTACTGACAGCACCACAGGACGTTTGTGTATGTTAGTGGATCATGAGTAT
AAGTACCCATATGTGCTAGGTCAGGGACAAGACACACTAGCTCCAGAACTGCCCATTTGGGTGTACTTTCCC
CCCCAATATGCTTACTTAACAGTAGGTGAAGTAAACACACAAGGAATTTCAGGAGACAGCAAAAAATTAGCT
AGTGAAGAATCAGCTTTTTATGTGTTAGAGCACAGTTCATTTGAACTTTTAGGTACAGGGGGATCTGCCACA
ATGTCCTACAAATTTCCAGCAGTGCCCCCAGAAAACTTAGAAGGCTGCAGCCAACATTTTTATGAAATGTAC
AACCCCCTATACGGTTCCCGATTAGGGGTACCTGACACATTAGGAGGGGACCCTAAATTTAGATCATTAACA
CACGAAGACCACGCAATTCAGCCACAAAACTTTATGCCTGGGCCACTAATAAATTCAGTATCTACCAAAGAA
GGAGACAATTCTAATACAGGTGCTGGAAAAGCCCTTACGGGGCTTAGTACTGGCACTAGTCAAAACACCAGA
ATTTCCCTACGCCCAGGGCCAGTGTCTCAGCCATACCATCACTGGGACACTGATAAATATGTTACAGGAATA
AATGCCATTTCACATGGACAAACCACCTATGGAAATGCTGAGGACAAAGAATATCAGCAAGGGGTAGGAAGA
TTTCCAAACGAAAAAGAACAGCTTAAGCAGTTACAGGGTCTCAACATGCACACATACTTCCCTAATAAAGGA
ACCCAACAATACACAGACCAAATTGAACGTCCACTTATGGTGGGCTCTGTTTGGAACAGAAGAGCACTTCAC
TATGAAAGTCAGCTGTGGAGTAAAATCCCTAACTTAGATGATAGTTTTAAAACTCAATTTGCAGCCCTAGGA
GGTTGGGGTTTGCATCAACCACCCCCTCAAATATTTTTAAAAATACTACCCCAAAGTGGGCCAATTGGAGGT
ATTAAATCCATGGGAATTACTACTTTAGTTCAATATGCTGTGGGAATAATGACAGTTACTATGACATTTAAA
TTGGGACCTCGAAAGGCTACTGGAAGGTGGAACCCCCAGCCTGGAGTATATCCTCCTCATGCAGCTGGTCAT
TTACCATATGTACTGTATGACCCCACAGCTACAGATGCAAAGCAACACCACAGACACGGATATGAAAAGCCT
GAAGAATTGTGGACTGCCAAAAGCCGTGTGCACCCATTGTAA
>lcl|DQ234769_2_cds_ABB36717_2_3/1-2346_lcl|DQ234769.2_cds_ABB36717.2_3/1-2346_protein=VP1_protein_id=ABB36717.2_location=2269..4614_gbkey=CDS/1-2346
ATGAGTAAAACCACTGACAAATGGTGGGAAAGTAGTGACAAATTTGCCCAAGACGTGTATAAGCAGTTTGTA
CAATTTTATGAAAAAGCTACTGGAACAGATTTAGAGCTTATTCAAATTTTAAAAGATCATTACAACATTTCT
TTAGACAATCCTTTAGAAAACCCCTCTTCTTTATTTGACTTAGTTGCTCGCATTAAAAGCAATCTTAAAAAC
TCTCCAGACCTATATAGTCATCATTTTCAAAGCCATGGACAGTTATCTGACCACCCCCATGCCTTATCACCC
AGTAACAGTAGTACAGAACCTAGAGGAGAAAATGCAGTATTATCTAGTGAAGACTTACACAAGCCTGGGCAA
GTTAGCATACAATTACCCGGTACTAACTATGTTGGGCCTGGCAATGAGCTACAAGCTGGGCCTCCGCAGAAT
GCTGTGGACAGTGCTGCAAGGATTCATGACTTTAGGTATAGCCAATTGGCTAAGTTGGGAATAAATCCTTAT
ACTCATTGGACGGTAGCAGATGAAGAATTGTTAAAAAATATAAAAAATGAAACAGGGTTTCAAGCACAAGCA
GTAAAAGACTACTTTACTTTAAAAGGTGCAGCTGCCCCTGTGGCTCATTTTCAAGGAAGTTTACCGGAAGTG
CCCGTGTACAACGCCTCAGAAAAATACCCCAGCATGACTTCAGTTAACTCTGCAGAAGCCAGCACTGGTGCA
GGCGGGGGAGGTAGCAACCCTACAAAAAGCATGTGGAGTGAAGGGGCTACATTTACTGCTAATTCTGTAACA
TGTACTTTCTCTAGGCAATTTTTAATTCCATATGATCCAGAACATCATTATAAAGTGTTCTCTCCAGCAGCT
AGTAGCTGCCACAATGCTAGTGGAAAAGAGGCAAAAGTGTGCACTATTAGTCCCATTATGGGGTACTCAACT
CCGTGGAGATACTTAGATTTTAATGCTTTAAACTTGTTTTTCTCACCATTAGAGTTTCAGCATTTAATTGAA
AATTATGGCAGCATAGCTCCAGATGCTTTAACAGTAACTATTTCAGAAATTGCTGTAAAAGATGTTACAGAC
AAAACAGGAGGAGGTGTGCAAGTTACTGACAGCACCACAGGACGTTTGTGTATGTTAGTGGATCATGAGTAT
AAGTACCCATATGTGCTAGGTCAGGGACAAGACACACTAGCTCCAGAACTTCCAATTTGGGTGTACTTTCCC
CCCCAATATGCCTACTTAACAGTAGGTGAAGTAAACACACAAGGAATTTCAGGAGACAGCAAAAAATTAGCT
AGTGAAGAATCAGCTTTTTATGTGTTAGAGCACAGTTCATTTGAACTTTTAGGTACAGGGGGATCTGCCACA
ATGTCATACAAATTTCCAGCAGTGCCCCCAGAAAACTTAGAGGGCTGCAGCCAACATTTTTATGAAATGTAC
AACCCCCTGTACGGTTCCCGATTAGGAGTACCTGACACATTAGGAGGGGACCCTAAATTTAGATCATTAACA
CACGAAGACCACGCAATTCAGCCACAAAACTTTATGCCTGGGCCACTAATAAATTCAGTATCTACCAAAGAA
GGAGACAGTTCTAATACAGGTGCTGGAAAAGCCCTTACGGGGCTTAGTACTGGCACTAGTCAAAACACCAGA
ATTTCCCTGCGCCCAGGGCCAGTCTCCCAGCCATACCATCACTGGGACACTGATAAATATGTTACAGGAATA
AATGCCATTTCACATGGACAAACCACCTATGGAAATGCTGAGGACAAAGAATATCAGCAAGGGGTAGGAAGA
TTTCCAAACGAAAAAGAACAGCTTAAGCAGTTACAAGGTCTCAACATGCACACATACTTCCCTAATAAAGGA
ACCCAGCAATACACAGACCAAATTGAACGCCCCCTTATGGTGGGCTCTGTTTGGAACAGAAGAGCACTTCAC
TATGAAAGTCAGCTGTGGAGTAAAATCCCTAACTTAGATGATAGTTTTAAAACTCAATTTGCAGCCCTAGGA
GGTTGGGGTTTGCATCAACCCCCCCCTCAAATATTTTTAAAAATACTACCGCAAAGTGGGCCAATTGGAGGT
ATTAAATCCATGGGAATTACTACTTTAGTTCAATATGCTGTGGGAATAATGACAGTTACTATGACATTTAAA
TTGGGACCTCGAAAGGCTACTGGAAGGTGGAACCCCCAGCCTGGAGTGTATCCTCCTCATGCAGCTGGTCAT
TTACCATATGTACTGTATGACCCCACAGCTACAGATGCAAAGCAACACCACAGACACGGATATGAAAAGCCT
GAAGAATTGTGGACTGCCAAAAGCCGTGTGCACCCATTGTAA
>lcl|DQ234771_2_cds_ABB36721_2_3/1-2346_lcl|DQ234771.2_cds_ABB36721.2_3/1-2346_protein=VP1_protein_id=ABB36721.2_location=2269..4614_gbkey=CDS/1-2346
ATGAGTAAAACCACTGACAAATGGTGGGAAAGTAGTGACAAATTTGCCCAGGACGTGTATAAGCAGTTTGTA
CAATTTTATGAAAAAGCTACTGGAACAGATTTAGAGCTTATTCAAATTTTAAAAGATCATTACAACATTTCT
TTAGACAATCCTTTAGAAAACCCCTCTTCTTTATTTGACTTAGTTGCTCGCATTAAAAGCAATCTTAAAAAC
TCTCCAGACCTATATAGTCATCATTTTCAAAGCCATGGACAGTTATCTGACCACCCCCATGCCTTATCACCC
AGTAACAGTAGTACAGAACCTAGAGGAGAAAATGCAGTATTATCTAGTGAAGACTTACACAAGCCTGGGCAA
GTTAGCATACAATTACCCGGTACTAACTATGTTGGGCCTGGCAATGAGCTACAAGCTGGGCCTCCGCAGAAT
GCTGTGGACAGTGCTGCAAGGATTCATGACTTTAGGTATAGCCAATTGGCTAAGTTGGGAATAAATCCTTAT
ACTCATTGGACGGTAGCAGATGAAGAATTGTTAAAAAATATAAAAAATGAAACAGGGTTTCAAGCACAAGCA
GTAAAAGACTACTTTACTTTAAAAGGTGCAGCTGCCCCTGTGGCCCATTTTCAAGGAAGTTTACCGGAAGTG
CCCGCGTACAACGCCTCAGAAAAATACCCCAGCATGACTTCAGTTAACTCTGCAGAAGCCAGCACTGGTGCA
GGCGGGGGAGGTAGCAACCCTACAAAAAGCATGTGGAGTGAAGGGGCTACATTTACTGCTAATTCTGTAACA
TGTACCTTCTCTAGGCAATTTTTAATTCCATATGATCCAGAACATCATTATAAAGTGTTCTCTCCAGCAGCT
AGTAGCTGCCACAATGCTAGTGGAAAAGAGGCAAAAGTGTGCACTATTAGTCCCATTATGGGGTACTCAACT
CCGTGGAGATACTTAGATTTTAATGCTTTAAACTTGTTTTTCTCACCATTAGAGTTTCAGCACTTAATTGAG
AATTATGGCAGCATAGCTCCAGATGCTTTAACAGTAACTATTTCAGAAATTGCTGTAAAAGATGTTACAGAC
AAAACAGGAGGAGGTGTGCAAGTTACTGACAGCACCACAGGACGTTTGTGTATGTTAGTGGATCATGAGTAT
AAGTACCCATATGTGCTAGGTCAGGGACAAGACACACTAGCTCCAGAACTCCCAATTTGGGTGTACTTTCCC
CCCCAATATGCCTACTTAACAGTAGGTGAAGTAAACACACAAGGAATTTCAGGAGACAGCAAAAAATTAGCT
AGTGAAGAATCAGCTTTTTATGTGTTAGAGCACAGTTCATTTGAACTTTTAGGTACAGGGGGATCTGCCACA
ATGTCCTACAAATTTCCAGCAGTGCCCCCAGAAAACTTAGAGGGCTGCAGCCAACATTTTTATGAAATGTAC
AACCCCCTGTACGGTTCCCGATTAGGAGTACCTGACACATTAGGAGGGGACCCTAAATTTAGATCATTAACA
CACGAAGACCACGCAATTCAGCCACAAAACTTTATGCCTGGGCCACTAATAAATTCAGTATCTACCAAAGAA
GGAGACAGTTCTAATACAGGTGCTGGAAAAGCCCTGACGGGGCTTAGTACTGGCACTAGTCAAAACACCAGA
ATTTCCCTACGCCCAGGGCCAGTCTCCCAGCCATACCATCACTGGGACACTGATAAATATGTTACAGGAATA
AATGCCATTTCACATGGACAAACCACCTATGGAAATGCTGAGGACAAAGAATATCAGCAAGGGGTAGGAAGA
TTTCCAAACGAAAAAGAACAGCTTAAGCAGTTACAAGGTCTCAACATGCACACATACTTCCCTAATAAAGGA
ACCCAGCAATACACAGACCAAATTGAACGCCCCCTTATGGTGGGCTCTGTTTGGAACAGAAGAGCACTTCAC
TATGAAAGTCAGCTGTGGAGTAAAATCCCTAACTTAGATGATAGTTTTAAAACTCAATTTGCAGCCCTAGGA
GGTTGGGGTTTGCATCAACCCCCCCCTCAAATATTTTTAAAAATACTACCGCAAAGTGGGCCAATTGGAGGT
ATTAAATCCATGGGAATTACTACTTTAGTTCAATATGCTGTGGGAATAATGACAGTTACTATGACATTTAAA
TTGGGACCTCGAAAGGCTACTGGAAGGTGGAACCCCCAGCCTGGAGTGTATCCTCCTCATGCAGCTGGTCAT
TTACCATATGTACTGTATGACCCCACAGCTACAGATGCAAAGCAACACCACAGACACGGATATGAAAAGCCT
GAAGAATTGTGGACTGCCAAAAGCCGTGTGCACCCATTGTAA
>lcl|DQ408305_1_cds_ABD64554_1_2/1-2346_lcl|DQ408305.1_cds_ABD64554.1_2/1-2346_gene=VP1_protein=minor_capsid_protein_VP1_protein_id=ABD64554.1_location=2295..4640_gbkey=CDS/1-2346
ATGAGTAAGACTACTGACAAATGGTGGGAAAGTAATGACAAATTTGCCCAGGACGTGTATAAGCAATTTGTA
CAATTTTATGAAAAACTTACTGGTACAGATTTAGAGCTTATTCAAATTTTAAAAAATCATTATAACATTTCT
TTAGATAATCCTTTAGAGAACCCCTCTTCCCTATTTGACTTAGTTGCTCGCATTAAAAGTAATCTTAAAAAC
TCTCCAGACCTATATAGTCATCATTTTCAGAGCCATGGACAGTTATCTGACCACCCCCATGCCTTATCACCC
AGTGACAGTAGTACAGAACCTAGAGGAGAAAATGCAGTTTTATCTAGTGAAGACTTACACAAGTCTGGGCAA
GTTAGCATACAATTACCCGGTACTAACTATGTTGGGCCTGGCAATGAGTTACAAGCTGGGCCTCCGCAGAAT
GCTGTGGACAGTGCTGCAAGGATTCATGACTTTAGGTATAGCCAATTGGCTAAGTTGGGAATAAACCCCTAT
ACTCACTGGACGGTAGCAGACGAAGAGTTGTTAAAAAATATAAAAAATGAAACAGGGTTTCAAGCACAAGCA
GTAAAAGATTACTTTACTTTAAAAGGTGCAGCTGCCCCTGTGGCCCATTTTCAAGGAAGTTTACCGGAAGTG
CCCGCGTACAACGCCTCAGAAAAATACCCCAGCATGACTTCAGTTAACTCTGCAGAAGCCAGCACTGGTGCA
GGCGGGGGAGGGAGCAACCCTACAAAAAGCATGTGGAGTGAAGGGGCTACATTTACTGCTGATTCTGTAACA
TGTACATTTTCTAGGCAGTTTTTAATTCCATATGACCCAGAGCATCATTATAAAGTGTTTTCTCCAGCAGCC
AGTAGCTGCCACAATGCTAGTGGGAAAGAGGCGAAAGTGTGCACTATTAGTCCTATTATGGGATACTCTACT
CCGTGGAGATACTTAGATTTTAATGCTTTAAACTTGTTTTTTTCACCACTAGAGTTTCAGCACTTAATTGAG
AATTATGGCAGTATAGCTCCAGATGCTTTAACTGTGACTATTTCAGAAATTGCTGTAAAAGATGTTACAGAC
AAAACAGGAGGAGGTGTACAAGTAACTGACAGCACCACAGGACGTTTGTGTATGTTAGTGGACCATGAATAT
AAGTACCCATATGTGTTGGGTCAGGGACAAGACACATTAGCCCCAGAACTGCCCATTTGGGTGTACTTTCCC
CCTCAGTATGCTTACTTAACAGTAGGTGAAGTAAACACACAAGGAATTTCAGGAGACAGCAAAAAATTGGCT
AGTGAAGAATCTGCCTTTTATGTGTTGGAACATAGTTCATTTGAACTTTTAGGAACAGGTGGCTCTGCTACA
ATGTCCTATAAATTTCCAGCAGTGCCCCCAGAAAACTTAGAGGGCTGTAGCCAGCATTTTTATGAAATGTAC
AATCCCCTGTATGGCTCCCGTTTAGGAGTACCTGACACATTAGGAGGGGACCCCAAATTTAGATCACTAACA
CACGAGGACCACGCAATTCAGCCACAAAACTTTATGCCTGGCCCACTAATTAACTCAGTATCTACCAAAGAA
GGAGACAATTCTAATACAGGTGCTGGAAAAGCCCTTACGGGTCTTAGTACTGGCACTAGTCAAAGCACCAGA
ATTTCTCTGCGCCCAGGTCCAGTGTCTCAGCCATACCATCACTGGGACACTGATAAGTATGTGACAGGAATA
AATGCCATTTCACATGGGCAAACCACTTATGGAAATGCTGAAGACAAAGAGTATCAGCAAGGGGTAGGAAGG
TTTCCAAATGAAAAAGAACAACTTAAACAGTTACAAGGGCTAAACATGCACACATACTTTCCTAATAAAGGA
ACCCAACAATACACAGATCAAATTGAACGGCCTCTTATGGTGGGTTCTGTGTGGAACAGAAGAGCTCTTCAC
TATGAAAGTCAACTATGGAGTAAGATCCCTAACTTAGATGATAGTTTTAAAACTCAGTTTGCAGCCTTAGGC
GGGTGGGGATTACATCAACCGCCCCCTCAAATATTTTTAAAAATACTACCGCAAAGTGGGCCCATTGGAGGG
ATTAAATCCATGGGAATTACTACTTTAGTTCAGTATGCTGTAGGAATTATGACAGTCACTATGACATTTAAA
TTGGGACCTCGAAAAGCTACAGGAAGGTGGAATCCTCAACCTGGAGTTTACCCTCCTCATGCAGCTGGTCAT
TTACCATATGTACTGTATGACCCCACAGCTACAGATGCAAAACAACACCACAGACACGGATATGAAAAGCCT
GAAGAATTGTGGACTGCCAAAAGCCGCGTGCACCCACTGTAA
>lcl|DQ408304_1_cds_ABD64551_1_2/1-2346_lcl|DQ408304.1_cds_ABD64551.1_2/1-2346_gene=VP1_protein=minor_capsid_protein_VP1_protein_id=ABD64551.1_location=2295..4640_gbkey=CDS/1-2346
ATGAGTAAGACCACTGACAAATGGTGGGAAAGTAATGACACATTTGCCCAGGACGTGTATAAACAATTTGTA
CAATTTTATGAAAAACTTACTGGTACAGATTTAGAGCTTATTCAAATTTTAAAAGATCATTATAACATTTCT
TTAGATAATCCTTTAGAGAACCCCTCTTCCTTATTTGACTTAGTTGCTCGCATTAAAAGCAATCTTAAAAAC
TCTCCAGACCTATATAGTCATCATTTTCAGAGCCATGGACAGTTATCTGACCACCCCCATGCCTTATCACCC
AGTGACAGTAGTACAGAACCTAGAGCAGAAAATGCAGTATTATCTAGTGAAGACTTACACAAGCCTGGGCAA
GTTAGCATACAATTACCCGGTACTAACTATGTTGGGCCTGGCAATGAGCTACAAGCTGGGCCTCCGCAGAAT
GCTGTGGACAGTGCTGCAAGGATTCATGACTTTAGGTATAGCCAATTGGCTAAGTTGGGAATAAACCCGTAT
ACTCACTGGACGGTAGCAGACGAAGAGTTGTTAAAAAATATAAAAAATGAAACAGGGTTTCAAGCACAAGCA
GTAAAAGATTACTTTACTTTAAAAGGTGCAGCTGCCCCTGTGGCCCATTTTCAAGGAAGTTTACCGGAAGTG
CCCGCGTACAACGCCTCAGAAAAATACCCCAGCATGACTTCAGTTAACTCTGCAGAAGCCAGCACTGGTGCA
GGCGGGGGAGGGAGCAACCCTACAAAAAGCATGTGGAGTGAAGGGGCTACATTTACTGCTAATTCTGTAACA
TGTACATTTTCTAGGCAATTTTTAATTCCATATGACCCAGAGCATCATTATAAAGTATTTTCTCCAGCAGCC
AGTAGTTGCCACAATGCTAGTGGGAAAGAGGCAAAAGTGTGTACTATTAGTCCTATTATGGGATACTCTACT
CCGTGGAGATACTTAGATTTTAATGCTTTAAATTTGTTTTTTTCACCACTAGAGTTTCAGCACTTAATTGAA
AATTATGGCAGTATAGCTCCAGATGCTTTAACTGTGACTATTTCAGAAATTGCTGTAAAAGATGTTACAGAC
AAAACAGGAGGAGGTGTGCAAGTGACTGACAGCACCACAGGACGTTTGTGTATGTTAGTGGACCATGAATAT
AAGTACCCATATGTGCTGGGTCAGGGACAAGACACATTAGCTCCAGAACTGCCCATTTGGGTGTACTTTCCC
CCCCAGTATGCTTACTTAACAGTAGGTGAGGTAAACACACAAGGAATTTCAGGAGACAGCAAAAAATTGGCT
AGTGAAGAATCAGCTTTTTATGTGTTGGAACACAGTTCATTTGAACTTTTAGGGACAGGTGGTTCTGCTACA
ATGTCCTATAAATTTCCAGCAGTGCCCCCAGAAAACTTAGAGGGCTGCAGCCAGCATTTTTATGAAATGTAC
AACCCCCTGTATGGTTCCCGTTTAGGAGTACCTGACACATTAGGAGGGGACCCTAAATTTAGATCATTAACA
CACGAGGACCACGCAATTCAGCCACAAAACTTTATGCCTGGGCCACTAATTAACTCAGTGTCTACCAAAGAA
GGAGACAACTCTAATACAGGTGCTGGAAAAGCCCTTACGGGTCTTAGTACTGGCACTAGTCAAAACACTAGA
ATTTCCCTGCGCCCAGGTCCAGTGTCTCAGCCATACCATCATTGGGACACTGATAAGTATGTAACAGGAATA
AATGCCATTTCACATGGGCAAACCACTTATGGAAATGCTGAAGACAAAGAGTATCAGCAAGGGGTAGGTAGG
TTTCCAAATGAAAAAGAACAACTTAAGCAATTACAAGGGCTAAACATGCACACATACTTTCCTAATAAAGGA
ACCCAACAATACACAGATCAAATTGAACGGCCTCTTATGGTAGGCTCTGTGTGGAACCGAAGAGCTCTTCAT
TATGAAAGTCAGCTATGGAGTAAGATCCCTAACTTAGATGATAGTTTTAAAACTCAATTTGCAGCCTTAGGC
GGGTGGGGATTGCATCAACCGCCCCCTCAAATATTTTTAAAAATACTGCCGCAAAGTGGGCCCATTGGAGGT
ATTAAATCCATGGGAATTACTACTTTAGTTCAGTATGCTGTAGGAATTATGACAGTCACTATGACATTTAAA
TTGGGACCTCGAAAAGCCACTGGAAGGTGGAATCCTCAACCTGGAGTTTACCCTCCTCATGCAGCTGGTCAT
TTACCATATGTACTGTATGACCCCACAGCTACAGATGCAAAGCAACACCACAGACACGGATATGAAAAGCCT
GAAGAATTGTGGACTGCCAAAAGCCGTGTGCACCCACTGTAA
>lcl|DQ408303_1_cds_ABD64548_1_2/1-2346_lcl|DQ408303.1_cds_ABD64548.1_2/1-2346_gene=VP1_protein=minor_capsid_protein_VP1_protein_id=ABD64548.1_location=2295..4640_gbkey=CDS/1-2346
ATGAGTAAGACCACTGACAAATGGTGGGAAAGTAATGACACATTTGCCCAGGACGTGTATAAGCAATTTGTA
CAATTTTATGAAAAACTTACTGGTACAGATTTAGAACTCATTCAAATTTTAAAAGATCATTATAACATTTCT
TTAGATAATCCTTTAGAGAACCCCTCTTCCTTATTTGACTTAGTTGCTCGCATTAAAAGTAATCTTAAAAAT
TCTCCAGACCTATATAGTCATCATTTTCAGAGCCATGGACAGTTATCTGACCACCCCCATGCCTTATCACCC
AGTGACAGTAGTACAGAACCTAGAGGAGAAAATGCAGTATTATCTAGTGAAGACTTACACAAGCCTGGGCAA
GTTAGCATACAATTACCCGGTACTAACTATGTTGGGCCTGGCAATGAGCTACAAGCTGGGCCTCCGCAAAAT
GCTGTGGACAGTGCTGCAAGGATTCATGACTTTAGGTATAGCCAATTGGCTAAGTTGGGAATAAACCCCTAT
ACTCACTGGACAGTAGCAGACGAAGAGTTGTTAAAAAATATAAAAAATGAAACAGGGTTTCAAGCACAAGCA
GTAAAAGACTACTTTACTTTAAAAGGTGCAGCTGCCCCTGTGGCCCATTTTCAAGGAAGTTTACCGGAAGTG
CCCGCGTACAACGCCTCAGAAAAATACCCCAGCATGACTTCAGTTAACTCTGCAGAAGCCAGCACTGGTGCA
GGCGGGGGAGGGAGCAACCCCACAAAAAGCATGTGGAGTGAAGGGGCTACATTCACTGCTAATTCTGTAACA
TGTACATTTTCTAGGCAGTTTTTAATTCCATATGACCCAGAGCATCATTATAAAGTATTTTCTCCAGCAGCC
AGTAGTTGCCACAATGCTAGTGGGAAAGAGGCAAAAGTGTGCACTATTAGTCCTATTATGGGATACTCTACT
CCGTGGAGATACTTAGATTTTAATGCTTTAAATTTGTTTTTTTCACCACTAGAGTTTCAGCACTTAATTGAG
AATTATGGCAGTATAGCTCCAGATGCCTTAACTGTGACTATTTCAGAAATTGCTGTAAAAGATGTTACAGAC
AAAACAGGAGGAGGTGTGCAAGTGACTGACAGCACCACAGGACGTTTGTGTATGTTAGTGGACCATGAATAT
AAGTACCCATATGTGCTTGGTCAGGGACAAGACACATTAGCCCCAGAACTGCCCATTTGGGTGTACTTTCCC
CCCCAGTATGCTTACTTAACAGTAGGTGAGGTAAACACACAAGGAATTTCAGGAGACAGCAAAAAATTGGCT
AGTGAAGAATCAGCTTTTTATGTGTTGGAGCACAGTTCATTTGAACTTTTAGGAACAGGTGGCTCTGCTACA
ATGTCCTATAAATTTCCAGCAGTGCCCCCAGAAAACTTAGAGGGCTGCAGCCAGCATTTTTATGAAATGTAC
AACCCCCTGTATGGTTCCCGTTTAGGAGTACCTGACACATTAGGAGGGGACCCTAAATTTAGATCACTAACA
CACGAGGACCACGCAATTCAGCCACAAAACTTTATGCCTGGGCCATTAATCAACTCAGTGTCTACAAAAGAA
GGAGACAACTCTAATACAGGTGCTGGAAAAGCCCTTACGGGTCTTAGTACTGGCACTAGTCAAAACACTAGA
ATTTCCCTGCGCCCAGGTCCAGTGTCTCAGCCATACCATCATTGGGACACTGATAAGTATGTAACAGGAATA
AATGCCATTTCACATGGGCAAACCAGTTATGGAAATGCTGAAGACAAAGAGTATCAGCAAGGGGTAGGAAGG
TTTCCAAATGAAAAAGAACAACTTAAGCAGTTACAAGGGCTAAACATGCACACATACTTTCCTAATAAAGGA
ACCCAACAATACACAGATCAAATTGAACGGCCTCTTATGGTAGGCTCTGTGTGGAACAGAAGAGCTCTTCAT
TATGAAAGTCAGCTATGGAGTAAGATCCCTAACTTAGATGATAGTTTTAAAACTCAATTTGCAGCCTTAGGC
GGGTGGGGATTGCATCAACCGCCCCCTCAAATATTTTTAAAAATACTGCCGCAAAGTGGGCCCATTGGAGGT
ATTAAATCCATGGGAATTACTACTTTAGTTCAGTATGCTGTAGGAATTATGACAGTCACTATGACATTTAAA
TTGGGACCTCGAAAAGCCACTGGAAGGTGGAATCCTCAACCTGGAGTTTACCCTCCTCATGCAGCTGGTCAT
TTACCATATGTACTGTATGACCCCACAGCTACAGATGCAAAGCAACACCACAGACACGGATATGAAAAGCCT
GAAGAATTGTGGACTGCCAAAAGCCGTGTGCACCCACTGTAA
>lcl|DQ408302_1_cds_ABD64545_1_2/1-2346_lcl|DQ408302.1_cds_ABD64545.1_2/1-2346_gene=VP1_protein=minor_capsid_protein_VP1_protein_id=ABD64545.1_location=2295..4640_gbkey=CDS/1-2346
ATGAGTAAGACTACTGACAAATGGTGGGAAAGTAATGACAAATTTGCCCAGGACGTGTATAAGCAATTTGTA
CAATTTTATGAAAAAGTTACTGGTACAGATTTAGAACTTATTCAAATTTTAAAAGATCATTATAACATTTCT
TTAGATAATCCTTTAGAGAACCCATCTTCCTTATTTGACTTAGTTGCTCGCATTAAAAGTAATCTTAAAAAC
TCTCCAGACCTATATAGTCATCATTTTCAGAGTCATGGACAGTTATCTGACCACCCCCATGCCTTATCACCC
AGTGACAGTAGTACAGAACCTAGAGGAGAAAATGCAGTTTTATCTAGTGAAGACTTACACAAGCCTGGGCAA
GTTAGCATACAATTACCCGGTACTAACTATGTTGGGCCTGGCAATGAGTTACAAGCTGGGCCTCCGCAGAAT
GCTGTGGACAGTGCTGCAAGGATTCATGACTTTAGGTATAGCCAATTGGCTAAGTTGGGAATAAACCCCTAT
ACTTACTGGACGGTAGCAGACGAAGAGTTGTTAAAAAATATAAAAAATGAAACAGGGTTTCAAGCACAAGCA
GTAAAAGATTACTTTACTTTAAAAGGTGCAGCTGCCCCTGTGGCCCATTTTCAAGGAAGTTTACCGGAAGTG
CCCGCGTACAACGCCTCAGAAAAATACCCCAGCATGACTTCAGTTAACTCTGCAGAAGCCAGCACTGGTGCA
GGCGGGGGAGGGAGCAACCCTACAAAAAGCATGTGGAGTGAAGGGGCTACATTTACTGCTAATTCTGTAACA
TGTACATTTTCTAGGCAGTTTTTAATTCCATATGACCCAGAGCATCATTATAAAGTATTTTCTCCAGCAGCC
AGTAGCTGCCACAATGCTAGTGGGAAAGAGGCAAAAGTGTGTACTATTAGTCCTATTATGGGATACTCTACT
CCGTGGAGATACTTAGATTTTAATGCTTTAAACTTGTTTTTTTCACCACTAGAGTTTCAGCACTTAATTGAG
AATTATGGCAGTATAGCTCCAGATGCTTTAACTGTAACTATTTCAGAAATTGCTGTAAAAGATGTTACAGAC
AAAACAGGAGGAGGTGTACAAGTAACTGACAGCACCACAGGACGTTTGTGTATGTTAGTGGACCATGAATAT
AAGTACCCATATGTGCTGGGTCAGGGACAAGACACATTAGCTCCAGAACTGCCCATTTGGGTGTACTTTCCC
CCTCAGTATGCTTACTTAACAGTAGGTGAAGTAAACACACAAGGAATTTCAGGAGACAGCAAAAAATTGGCT
AGTGAAGAATCAGCCTTCTATGTGTTGGAACATAGTTCATTTGAACTTTTAGGTACAGGTGGCTCTGCTACA
ATGTCCTATAAATTTCCAGCAGTGCCCCCAGAAAACTTAGAGGGCTGTAGCCAGCATTTTTATGAAATGTAC
AATCCCCTGTATGGCTCCCGTTTAGGAGTACCTGACACATTAGGAGGGGACCCCAAATTTAGATCACTAACA
CACGAGGACCACGCAATTCAGCCACAGAACTTTATGCCTGGCCCACTAATTAACTCAGTGTCTACCAAAGAA
GGAGACAATTCTAATACAGGTGCTGGAAAAGCCCTTACGGGTCTTAGTACTGGCACTAGTCAAAGCACCAGA
ATTTCTCTGCGCCCAGGTCCAGTGTCTCAGCCATACCATCATTGGGACACTGATAAGTATGTGACAGGAATA
AATGCCATTTCACATGGGCAAACCACTTATGGAAATGCTGAAGACAAAGAGTATCAGCAAGGGGTAGGAAGG
TTTCCAAATGAAAAAGAACAACTTAAACAGTTACAAGGGCTAAACATGCACACATACTTTCCTAATAAAGGA
ACCCAACAATACACAGATCAAATTGAACGGCCTCTTATGGTGGGTTCTGTGTGGAACAGAAGAGCTCTTCAC
TATGAAAGTCAACTATGGAGTAAGATCCCTAACTTAGATGATAGTTTTAAAACTCAGTTTGCAGCCTTAGGC
GGGTGGGGATTACATCAACCGCCCCCTCAAATATTTTTAAAAATACTACCGCAAAGTGGGCCCATTGGAGGA
ATTAAATCCATGGGAATTACTACTTTAGTTCAGTATGCTGTAGGAATTATGACAGTCACTATGACATTTAAA
TTGGGACCTCGAAAAGCTACAGGAAGGTGGAATCCTCAACCTGGAGTTTACCCTCCTCATGCAGCTGGTCAT
TTACCATATGTACTGTATGACCCCACAGCTACAGATGCAAAACAACACCACAGACACGGATATGAAAAGCCT
GAAGAATTGTGGACTGCCAAAAGCCGCGTGCACCCACTGTAA
>lcl|AY064476_1_cds_AAL55422_1_3/1-2346_lcl|AY064476.1_cds_AAL55422.1_3/1-2346_protein=capsid_protein_VP1_protein_id=AAL55422.1_location=2243..4588_gbkey=CDS/1-2346
ATGAGTAAAAAAAGTGACAAGTGGTGGGAAAGTGATGATAAATTTGCTAAGGACGTGTATAAGCAATTTGTA
GAATTTTATGAAAAAGTTACTGAGACAGACTTAGAGCTTATTCAAATATTAAAAGATCATTATAATATTTCT
TTAGATAATCCCTTAGAAAACCCATCTTCCCTGTTTGACTTAGTTGCTCGTATTAAAAGTAATCTTAAAGAC
ACTCCAGACCTATATAGTCATCATTTTCAAAGTCATGGACAGTTATTTGACCACCCCCATGCCTTATCACCC
AGTAGCAGTCATACAGAACCTAGAGGAGAAGATGCAGTATTATCTAGTGAAGACTTACACAAGCCTGGGCGA
GTTAGCATACAACTACCCGGTACTAACTATATTGGGCCTGGCAATGAGCTACAAGCTGGGCCCCCGCAAAGT
GCTGTGGATAGTGCTGCAAGGATTCATGACTTTAGGTATAGCCAATTGGCTAAGCTGGGAATAAATCCATAT
ACTCATTGGACTGTAGCAGATGAGGAACTGTTAAAAAATATAAAAAATGAAACTGGGTTTCAAGCACAAGCA
GTAAAAGATTACTTTACTTTAAAAGGTGCAGCTGCCCCTGTGGCCCATTTTCAAGGAAGTTTGCCGGAAGTT
CCCGCATACAACGCCTCAGAAAAGTACCCAAGCATGACTTCAGTTAATTCTGCAGAAGCCAGCACTGGTGCA
GGAGGGGGAGGCAGTAATCCTGTCAAAAGCATGTGGAGTGAGGGCGCCACTTTTACTGCCAACTCTGTAACT
TGTACATTTTCCAGACAGTTTTTAATCCCATATGACCCAGAGCACCATTATAAAGTGTTTTCTCCCGCAGCT
AGTAGCTGCCATAATGCCAGTGGGAAAGAGGCAAAGGTTTGCACTATTAGTCCCATAATGGGCTACTCAACG
CCATGGAGATACTTAGACTTTAATGCTTTAAACTTATTTTTTTCACCTTTAGAATTTCAACATTTAATTGAA
AATTATGGAAGTATAGCCCCTGATGCTTTAACTGTTACCATATCAGAAATTGCTGTTAAAGATGTTACAGAC
AAAACAGGAGGAGGGGTGCAGGTTACTGACAGTACTACAGGGCGTTTATGCATGTTAGTAGATCATGAGTAC
AAGTATCCATATGTGTTAGGTCAGGGACAGGATACCTTAGCCCCAGAACTGCCTATTTGGGTGTACTTTCCC
CCTCAATATGCTTATTTAACCGTGGGAGATGTAAACACACAGGGAATTTCAGGGGACAGTAAAAAGCTAGCA
AGTGAAGAATCAGCATTTTATGTTTTGGAACACAGTTCATTTGAACTGTTAGGTACAGGTGGCTCTGCCACT
ATGTCCTATAAATTTCCACCAGTGCCCCCAGAAAACTTGGAGGGTTGTAGCCAACACTTTTATGAAATGTAC
AACCCCCTGTATGGGTCTCGTTTAGGGGTACCTGACACACTAGGGGGGGACCCTAAATTTAGATCATTAACT
CACGAAGATCATGCAATTCAGCCACAAAACTTTATGCCTGGCCCACTAGTAAACTCAGTGTCCACTAAAGAG
GGAGACACTTCCAATACAGGCGCCGGAAAAGCCCTTACGGGGCTTAGTACTGGCACTAGTCAAAGCACCAGA
ATATCCCTGCGCCCAGGACCAGTGTCTCAGCCATACCATTACTGGGACACTGATAAGTATGTCACAGGAATA
AATGCTATTTCACACGGACAAACCACTTATGGAAATGCTGAAGACAAAGAGTATCAGCAAGGGGTAGGAAGA
TTCCCAAATGAAAAAGAGCAACTTAAACAGTTACAAGGCCTAAACATTCACACATACTTTCCAAACAAAGGA
ACCCAACAATACACAGATCAAATTGAACGCCCCTTAATGGTAGGGTCTGTGTGGAACAGAAGAGCTCTTCAT
TATGAGAGTCAGCTGTGGAGTAAAATCCCCAACTTAGATGACAGTTTTAAAACCCAATTTGCAGCCCTGGGC
GGGTGGGGTTTACATCAACCACCTCCTCAAATATTTTTAAAAATACTGCCACAAAGTGGACCAATTGGGGGT
ATTAAATCCATGGGAATCACTACCCTAGTTCAATATGCAGTGGGAATTATGACAGTTACTATGACATTTAAA
TTGGGACCTCGTAAGGCTACTGGTAGGTGGAATCCACAGCCTGGAGTGTATCCTCCTCATGCAGCTGGTCAT
TTACCATATGTACTGTATGACCCTACAGCTACAGATGCAAACCAACACCACAAACACGGATATGAAAAGCCT
GAAGAATTGTGGACTGCCAAAAGCCGTGTGCACCCATTGTAA
>lcl|AY064475_1_cds_AAL55418_1_3/1-2346_lcl|AY064475.1_cds_AAL55418.1_3/1-2346_protein=capsid_protein_VP1_protein_id=AAL55418.1_location=2243..4588_gbkey=CDS/1-2346
ATGAGTAAAAAAAGTGACAAGTGGTGGGAAAGTGATGATAAATTTGCTAAGGACGTGTATAAGCAATTTGTA
GAATTTTATGAAAAAGTTACTGAGACAGACTTAGAGCTTATTCAAATATTAAAAGATCATTATAATATTTCT
TTAGATAATCCCTTAGAAAACCCATCTTCCCTGTTTGACTTAGTTGCTCGTATTAAAAGTAATCTTAAAGAC
ACTCCAGACCTATATAGTCATCATTTTCAAAGTCATGGACAGTTATTTGACCACCCCCATGCCTTATCACCC
AGTAGCAGTCATACAGAACCTAGAGGAGAAGATGCAGTATTATCTAGTGAAGACTTACACAAGCCTGGGCAA
GTTAGCATACAACTACCCGGTACTAACTATATTGGCCCTGGCAATGAGCTACAAGCTGGGCCCCCGCAAAGT
GCTGTGGACAGTGCTGCAAGGATTCATGACTTTAGGTATAGCCAATTGGCTAAGCTGGGAATAAATCCATAT
ACTCATTGGACTGTAGCAGATGAGGAACTGTTAAAAAATATAAAAAATGAAACTGGGTTTCAAGCACAAGCA
GTAAAAGATTACTTTACTTTAAAAGGTGCAGCTGCCCCTGTGGCCCATTTTCAAGGAAGTTTGCCGGAAGTT
CCCGCATACAACGCCTCAGAAAAGTACCCAAGCATGACTTCAGTTAATTCTGCAGAAGCCAGCACTGGTGCA
GGAGGGGGAGGCAGTAATCCTGTCAAAAGCATGTGGAGTGAGGGCGCCACTTTTACTGCCAACTCTGTAACT
TGTACATTTTCCAGACAGTTTTTAATCCCATATGAGCCAGAGCACCGTTATAAAGTGTTTTCTCCCGCAGCT
AGTAGCTGCCATAATGCCAGTGGGAAAGAGGCAAAGGTTTGCACTATTAGTCCCATAATGGGCTACTCAACG
CCATGGAGATACTTAGACTTTAATGCTTTAAACTTATTTTTTTCACCTTTAGAATTTCAACATTTAATTGAA
AATTATGGAAGTATAGCCCCTGATGCTTTAACTGTTACCATATCAGAAATTGCTGTTAAAGATGTTACAGAC
AAAACAGGAGGAGGGGTGCAGGTTACTGACAGTACTACAGGGCGTTTATGCATGTTAGTAGATCATGAGTAC
AAGTATCCATATGTGTTAGGTCAGGGACAGGATACCTTAGCCCCAGAACTGCCTATTTGGGTGTACTTTCCC
CCTCAATATGCTTATTTAACCGCGGGAGATGTAAACACACAGGGAATTTCAGGGGACAGTAAAAAGCTAGCA
AGTGAAGAATCAGCATTTTATGTTTTGGAACACAGTTCATTTGAACTGTTAGGTACAGGTGGCTCTGCCACT
ATGTCCTATAAATTTCCACCAGTGCCCCCAGAAAACTTGGAGGGTTGTAGCCAACACTTTTATGAAATGTAC
AACCCCCTGTATGGGTCTCGTTTAGGGGTACCTGACACACTAGGGGGGGACCCTAAATTTAGATCATTAACT
CACGAAGATCATGCAATTCAGCCACAAAACTTTATGCCTGGCCCACTAGTAAACTCAGTGTCCACTAAAGAG
GGAGACACTTCCAATACAGGCGCCGGAAAAGCCCTTACGGGGCTTAGTACTGGCACTAGTCAAAGCACCAGA
ATATCCCTGCGCCCAGGACCAGTGTCTCAGCCATACCATCACTGGGACACTGATAAGTATGTCACAGGAATA
AATGCTATTTCACACGGACAGACCACTTATGGAAATGCTGAAGACAAAGAGTATCAGCAAGGGGTAGGAAGA
TTCCCAAATGAAAAAGAGCAACTTAAACAGTTACAAGGCCTAAACATTCACACATACTTTCCAAACAAAGGA
ACCCAACAATACACAGATCAAATTGAACGCCCCTTAATGGTAGGGTCTGTGTGGAACAGAAGAGCTCTTCAT
TATGAGAGTCAGCTGTGGAGTAAAATCCCCAACTTAGATGACAGTTTTAAAACCCAATTTGCAGCCCTGGGC
GGGTGGGGTTTACATCAACCACCTCCTCAAATATTTTTAAAAATACTGCCACAGAGTGGACCAATTGGGGGT
ATTAAATCCATGGGAATCACTACCCTAGTTCAATATGCAGTGGGAATTATGACAGTTACTATGACATTTAAA
TTGGGACCTCGTAAGGCTACTGGTAGGTGGAATCCACAGCCTGGAGTGTATCCTCCTCATGCAGCTGGTCAT
TTACCATATGTACTGTATGACCCTACAGCTACAGATGCAAAGCAACACCACAGACACGGATATGAAAAGCCT
GAAGAATTGTGGACTGCCAAAAGCCGTGTGCACCCATTGTAA
>lcl|DQ333427_1_cds_ABC54825_1_2/1-2346_lcl|DQ333427.1_cds_ABC54825.1_2/1-2346_gene=VP1_protein=minor_capsid_protein_VP1_protein_id=ABC54825.1_location=2131..4476_gbkey=CDS/1-2346
ATGAGTAAAGAAGCTGGCAAATGGTGGGAAAGTGATGATAAATTTGCTAAGGACGTGTATAAGCAATTTGTA
GAATTTTATGAAAAAGTTACTGGAACAGACTTAGAGCTTATTCAAATATTAAAAGATCATTACAATATTTCT
TTAGATAATCCCCTAGAAAACCCATCTTCTTTGTTTGACTTAGTTGCTCGTATTAAAAGTAATCTTAAAGAC
TCCCCAGACCTATATAGTCATCATTTTCAAAGTCATGGACAGTTATCTGACCACCCCCATGCCTTATCATCC
AGTAGCAGTAATGCAGAACCTAGAGGAGAAAATGCAGTATTATCTAGTGAAGACTTACACAAGCCTGGGCAA
GTTAGCATACAACTACCCGGTACTAACTATGTTGGGCCTGGCAATGAGCTACAAGCTGGGCCCCCGCAAAGT
GCTGTGGACAGTGCTGCAAGGATTCATGACTTTAGGTATAGCCAATTGGCTAAGCTGGGAATAAATCCATAT
ACTCATTGGACTGTAGCAGATGAGGAGCTGTTAAAAAATATAAAAAATGAAACTGGGTTTCAAGCACAAGCA
GTAAAAGATTACTTTACTTTAAAAGGTGCAGCTGCCCCTGTGGCCCATTTTCAAGGAAGTTTGCCGGAAGTT
CCCGCTTACAACGCCTCAGAAAAGTACCCAAGCATGACTTCAGTTAATTCTGCAGAAGCCAGCACTGGCGCA
GGAGGGGGCGGTAGTAACCCTGCCAAAAGCATGTGGAGTGAGGGGGCCACTTTCACTGCAAACTCTGTAACT
TGTACATTTTCCAGACAGTTCTTAATTCCATATGACCCAGAGCACCATTATAAAGTGTTTTCCCCCGCAGCT
AGTAGCTGCCATAATGCCAGTGGAAAAGAGGCAAAGGTTTGCACCATTAGTCCCATAATGGGCTACTCAACG
CCATGGAGATACTTAGATTTTAATGCTTTAAATTTATTTTTTTCACCTTTAGAGTTTCAGCATTTAATTGAA
AATTATGGAAGTATAGCCCCTGATGCTTTAACTGTAACCATATCAGAAATTGCTGTGAAAGATGTTACAGAC
AAAACTGGAGGAGGGGTGCAAGTTACTGACAGTACTACAGGGCGTTTATGCATGTTAGTAGATTATGAGTAC
AAGTACCCATATGTATTAGGTCAGGGACAGGATACCTTAGCCCCAGAACTGCCTATTTGGGTGTACTTTCCC
CCTCAATATGCTTATTTAACAGTAGGAGATGTAAACACACAGGGAATTTCAGGAGACAGTAAAAAACTAGCT
AGTGAAGAATCAGCATTTTATGTCCTGGAACACAGTTCATTTCAACTTTTAGGTACAGGTGGCTCTGCCACT
ATGTCCTATAAATTTCCAACAGTGCCCCCAGAAAACTTAGAGGGCTGTAGCCAGCACTTTTATGAAATGTAC
AACCCCCTGTATGGCTCCCGTTTAGGGGTACCTGACACACTAGGAGGGGACCCTAAATTTAGATCATTAACA
CACGAAGACCATGCAATTCAGCCACAAAACTTTATGCCTGGCCCACTGGTAAACTCAGTGTCTACTAAAGAA
GGAGACAGTTCTAATACAGGCGCCGGAAAAGCCCTTACGGGGCTTAGTACTGGCACTAGTCAAAGCACCAGA
ATTTCCCTACGCCCAGGGCCAGTGTCTCAGCCATACCATCACTGGGACACTGATAAGTATGTCACAGGAATA
AATGCCATTTCACACGGGCAAACCACTTACGGAAATGCTGAAGACAAGGAGTATCAGCAAGGGGTGGGAAGA
TTTCCAAATGAAAAAGAGCAACTGAAACAGTTACAAGGCCTAAACATTCACACATACTTTCCCAATAAAGGA
ACCCAACAATACACAGATCAAATTGAACGCCCCTTAATGGTAGGGTCTGTGTGGAACCGAAGAGCTCTTCAT
TATGAAAGTCAGCTGTGGAGTAAAATTCCCAACTTAGATGACAGTTTTAAAACCCAATTTGCCGCCCTGGGC
GGGTGGGGTTTACATCAGCCACCTCCTCAAATATTCTTAAAAATACTGCCACAAAGTGGACCAATTGGGGGC
ATTAAATCCATGGGAATTACTACCTTAGTTCAATATGCAGTGGGAATTATGACAGTTACTATGACATTTAAA
TTGGGACCTCGTAAGGCTACTGGTAGGTGGAATCCACAGCCTGGAGTGTATCCTCCTCATGCAGCTGGTCAT
TTACCATATGTACTGTATGACCCCACAGCTACAGATGCAAAGCAACACCACAGACACGGATATGAAAAGCCT
GAAGAATTGTGGACTGCCAAAAGCCGTGTGCACCCATTGTAA
>lcl|HQ340602_1_cds_ADQ57309_1_2/1-2346_lcl|HQ340602.1_cds_ADQ57309.1_2/1-2346_protein=VP1/2_protein_id=ADQ57309.1_location=2009..4354_gbkey=CDS/1-2346
ATGAGTAAAAAAAGTGGCAAATGGTGGGAAAGTGATGATAAATTTGCTAAGGACGTGTATAAGCAATTTGTA
GAATTTTATGAAAAAGTTACTGGGACAGACTTAGAGCTTATTCAAATATTAAAAGATCATTACAATATTTCT
TTAGATAATCCCCTAGAAAACCCATCTTCCCTGTTTGACTTAGTTGCTCGTATTAAAAGTAATCTTAAAGAC
ACTCCAGACCTATACAGTCATTATTTTCAAAGTCATGGACAGTTATCTGACCACCCCCATGCCTTATCACCC
AGTAGCAGTCATACAGAACCTAGAGGAGAAAATGCAGTATTATCTAGTGAAGACTTACACAAGCCTGGGCAA
GTTAGCATACAACTACCCGGTACTAACTATGTTGGGCCTGGCAATGAGCTACAAGCTGGGCCCCCGCAAAGT
GCTGTTGACAGTGCTGCAAGGATTCATGACTTTAGGTATAGCCAACTGGCTAAGTTGGGAATAAATCCATAT
ACTCATTGGACTGTAGCAGATGAAGAGCTTTTAGAAAATATAAAAAATGAAACTGGGTTTCAAGCACAAGTA
GTAAAAGACTACTTTACTTTAAAAGGTGCAGCTGCCCCTGTGGCCCATTTTCAAGGAAGTTTGCCGGAAGTT
CCCGCTTACAACGCCTCAGAAAAATACCCAAGCATGACTTCAGTTAATTCTGCAGAAGCCAGCACTGGTGCA
GGAGGGGGGGGCAGTAATTCTGTTAAAAGCATGTGGAGTGAGGGGGCCACTTTTAGTGCCAACTCTGTAACT
TGTACATTTTCCAGAAAGTTTTTAATTCCATATGACCCAGAGCACCATTATAAAGTGTTTTCTCCCGCAGCT
AGCAGCTGCCATAATGCCAGTGGGAAAGAGGCAAAGGTTTGCACTATTAGTCCCATAATGGGCTACTCAACG
CCATGGAGATACTTAGACTTTAATGCTTTAAACTTGTTTTTTTCACCTTTAGAATTTCAACATTTAATTGAA
AATTATGGAAGTATAGCCCCTGATGCTTTAACTGTTACCATATCAGAAATTGCTGTTAAAGATGTTACAGAC
AAAACAGGAGGAGGAGTGCAAGTTACTGACAGTACTACCGGGCGTTTATGCATGTTAGTAGATCATGAGTAC
AAGTACCCATATGTGTTAGGGCAAGGTCAGGATACTTTAGCCCCAGAACTGCCTATTTGGGTGTACTTTCCC
CCTCAATATGCTTATTTAACAGTGGGAGATGTAAACACACAGGGAATTTCAGGAGACAGTAAAAAACTAGCA
AGTGAAGAATCAGCATTTTATGTTTTGGAACACAGTTCATTTGAACTGTTAGGTACAGGTGGCTCTGCCACT
ATGTCCTATAAATTTCCACCAGTGCCCCCAGAAAACTTGGAGGGTTGTAGCCAGCACTTTTATGAAATGTAC
AACCCCCTGTATGGGTCCCGTTTAGGGGTACCTGACACACTAGGGGGGGACCCTAAATTTAGATCATTAACT
CACGAAGACCATGCAATTCAGCCACAAAACTTTATGCCTGGCCCACTAGTAAACTCAGTGTCCACTAAAGAG
GGAGACACTTCCAATACAGGCGCCGGAAAAGCCCTTACGGGGCTTAGTACTGGCACTAGTCAAAGCACCAGA
ATATCCCTGCGCCCAGGACCAGTGTCACAGCCATACCATCACTGGGACACTGATAAGTATGTCACAGGAATA
AATGCGATTTCACACGGACAAACCACTTATGGAAATGCTGAAGACAAAGAGTATCAGCAAGGGGTAGGAAGA
TTCCCAAATGAAAAAGAGCAACTTAAACAGTTACAAGGCCTAAACATTCACACATACTTTCCAAATAAAGGA
ACCCAACAATACACAGATCAAATTGAACGCCCCTTAATGGTAGGGTCTGTGTGGAACAGAAGAGCTCTTCAT
TATGAAAGTCAGCTGTGGAGTAAAATCCCCAACTTAGATGACAGTTTTAAGACCCAATTTGCAGCCCTGGGC
GGGTGGGGTTTACATCAACCACCTCCTCAAATATTTTTAAAAATATTGCCACAAAGTGGACCAATTGGGGGT
ATTAAATCCATGGGAATTACTACCTTAGTTCAATATGCAGTGGGAATTATGACAGTTACTATGACATTTAAA
TTGGGACCTCGTAAGGCTACAGGTAGGTGGAATCCACAGCCTGGAGTGTATCCTCCTCATGCAGCTGGTCAT
TTACCATATGTACTGTATGACCCTACAGCTACAGATGCAAAGCAACACCACAGACATGGATATGAAAAGCCT
GAAGAACTGTGGACAGCCAAAAGCCGTGTCCACCCATTGTAA
>lcl|AB550331_1_cds_BAI82366_1_3/1-2346_lcl|AB550331.1_cds_BAI82366.1_3/1-2346_gene=VP1_protein=capsid_protein_1_protein_id=BAI82366.1_location=2615..4960_gbkey=CDS/1-2346
ATGAGTAAAGAAAGTGGCAAATGGTGGGAAAGTGATGATAAATTTGCTAAGGACGTGTATAAGCAATTTGTA
AAATTTTATGAACAAGTTACTGGGACAGACTTAGAGCTTATTCAAATATTAAAAGATCATTACAATATTTCT
TTAGATAATCCCCTAGAAAACCCATCTTCCCTGTTTGACTTAGTTGCTCGTATTAAAAGTAATCTTAAAGAC
TTTCCAGACCTATATAGTCATCATTTTCAAAGTCATGGACAGTTATCTGACCACCCCCATGCCTTATCACCC
AGTAGCAGTCATACAGAACCTAGAGGAGAAAATGCAGTATTATCTAGTGAAGACTTACACAAGCCTGGGCAA
GTTAGCATACAACTACCCGGTACTAACTATGTTGGGCCTGGCAATGAGCTACAAGCTGGGCCCCCGCAAAGT
GCTGTGGACAGTGCTGCAAGGATTCATGACTTTAGGTATAGCCAATTGGCTAAGCTGGGAATAAATCCATAT
ACTCATTGGACTGTAGCAGATGAGGAACTGTTAAAAAATATAAAAAGTGAAACTGGGTTTCAAGCACAAGCA
GTAAAAGATTACTTTACTTTAAAAGGTGCAGCTGCCCCTGTGGCCCATTTTCAAGGAAGTTTGCCGGAAGTT
CCCGCATACAACGCCTCAGAAAAGTACCCAAGCATGACTTCAGTTAATTCTGCAGAAGCCAGCACTGGTGCA
GGAGGGGGAGGCAGTAATCCTGTCAAAAGCATGTGGAGTGAGGGGGCCACTTTTACTGCCAACTCTGTAACT
TGTACATTTTCCAGACAGTTTTTAATTCCATATGACCCAGAGCACCATTATAAAGTGTTTTCTCCCGCAGCT
AGTAGCTGCCATAATGCCAGTGGGAAAGAGGCAAAGGTTTGCACTATTAGTCCCATAATGGGCTACTCAACG
CCATGGAGATACTTAGACTTTAATGCTTTAAACTTATTTTTTTCACCTTTAGAATTTCAACATTTAATTGAA
AACTATGGAAGTATAGCCCCTGATGCTTTAACTGTTACCATATCAGAAATTGCTGTTAAAGATGTCACAGAC
AAAACAGGAGGAGGGGTGCAGGTTACTGACAGTACTACAGGGCGTTTATGCATGTTAGTAGATCATGAGTAC
AAGTACCCATATGTGTTAGGTCAGGGACAGGATACCTTAGCCCCAGAATTGCCTATTTGGGTGTACTTTCCC
CCTCAATATGCTTATTTAACAGTGGGAGATGTAAACACACAGGGAATTTCAGGAGACAGTAAAAAACTAGCA
AGTGAAGAATCAGCATTTTATGTTTTGGAACACAGTTCATTTGAACTGTTAGGTACAGGTGGCTCTGCCACT
ATGTCCTATAAATTTCCACCAGTGCCCCCAGAAAACTTGGAGGGTTGTAGCCAGCACTTTTATGAAATGTAC
AACCCCCTGTATGGGTCCCGTTTAGGGGTACCTGACACACTAGGGGGGGACCCTAAATTTCGATCATTAACT
CACGAAGACCATGCAATTCAGCCACAAAACTTTATGCCTGGCCCATTAGTAAACTCAGTGTCCACTAAAGAG
GGAGACACTTCCAATACAGGCGCCGGAAAAGCCCTTACGGGGCTTAGTACTGGCACTAGTCAAAGCACCAGA
ATATCCCTGCGCCCAGGGCCAGTGTCTCAGCCATACCATCACTGGGACACTGATAAGTATGTCACAGGAATA
AATGCTATTTCACACGGACAAACCACTTATGGTAATGCTGAAGACAAAGAGTATCAGCAAGGGGTAGGAAGA
TTCCCAAATGAAAAAGAGCAACTTAAACAGTTACAAGGCCTAAACATTCACACATACTTTCCAAATAAAGGG
ACCCAACAATACACAGATCAAATTGAACGCCCCTTAATGGTAGGGTCTGTGTGGAACAGAAGAGCTCTTCAT
TATGAAAGTCAGCTGTGGAGTAAAATCCCCAACTTAGATGACAGTTTTAAAACCCAATTTGCAGCCCTGGGC
GGGTGGGGTTTACATCAACCACCTCCTCAAATATTTTTAAAAATATTGCCACAAAGTGGACCAATTGGGGGT
ATTAAATCCATGGGAATTACTACCTTAGTTCAATATGCAGTGGGAATTATGACAGTTACTATGACATTTAAA
TTGGGACCTCGTAAGGCTACTGGTAGGTGGAATCCACAGCCTGGAGTGTATCCTCCTCATGCAGCTGGTCAT
TTACCATATGTACTGTATGACCCTACAGCTACAGATGCAAAGCAACACCACAGACACGGATATGAAAAGCCT
GAAGAATTGTGGACTGCCAAAAGCCGTGTGCACCCATTGTAA
>lcl|DQ333428_1_cds_ABC54828_1_2/1-2346_lcl|DQ333428.1_cds_ABC54828.1_2/1-2346_gene=VP1_protein=minor_capsid_protein_VP1_protein_id=ABC54828.1_location=2131..4476_gbkey=CDS/1-2346
ATGAGTAAAAAAAGTGGCAAATGGTGGGAAAGTGATGATAAATTTGCTAAGGACGTGTATAAGCAATTTGTA
GAATTTTATGAAAAAGTTACTGGGACAGACTTAGAGCTTATTCAAATATTAAAAGATCATTACAATATTTCT
TTAGATAATCCCCTAGAAAACCCATCTTCCCTGTTTAACTTAGTTGCTCGTATTAAAAGTAATCTTAAAGAC
ACTCCAGACCTATATAGTCATCATTTTCAAAGTCATGGACAGTTATCTGACCACCCCCATGCCTTATCACCC
GGTAGCAGTCATACAGAACCTAGAGGAGAAAATGCAGTATTATCTAGTGAAGACTTACACAAGCCTGGGCAA
GTTAGCATACAACTACCCGGTACTAACTATGTTGGGCCTGGCAATGAGCTACAAGCTGGGCCCCCGCAAAGT
GCTGTGGACAGTGCTGCAAGGATTCATGACTTTAGGTATAGCCAATTGGCTAAGCTGGGAATAAATCCATAT
ACTCATTGGACTGTAGCAGATGAGGAACTGTTAAAAAATATAAAAAATGAAACTGGGTTTCAAGCACAAGCA
GTAAAAGATTACTTTACTTTAAAAGGTGCAGCTGCCCCTGTGGCCCATTTTCAAGGAAGTTTGCCGGAAGTT
CCCGCATACAACGCCTCAGAAAAGTACCCAAGCATGACTTCAGTTAATTCTGCAGAAGCCAGCACTGGTGCA
GGAGGGGGAGGCAGTAATCCTGTCAAAAGCATGTGGAGTGAGGGGGCCACTTTTACTGCCAACTCTGTAACT
TGTACATTTTCCAGACAGTTTTTAATTCCATATGACCCAGAGCACCATTATAAAGTGTTTTCTCCCGCAGCT
AGCAGCTGCCATAATGCCAGTGGGAAAGAGGCAAAGGTTTGCACTATTAGTCCCATAATGGGCTACTCAACG
CCATGGAGATACTTAGACTTTAATGCTTTAAACTTATTTTTTTCACCTTTAGAATTTCAACATTTAATTGAA
AATTATGGAAGTATAGCCCCTGAGGCTTTAACTGTTACCATATCAGAAATTGCTGTTAAAGATGTTACAGAC
AAAACAGGAGGAGGGGTGCAGGTTACTGACAGTACTACAGGGCGTTTATGTATGTTAGTAGATCATGAGTAC
AAGTACCCATATGTGTTAGGTCAGGGACAGGATACCTTAGCCCCAGAACTGCCTATTTGGGTGTACTTTCCC
CCTCAATATGCTTATTTAACAGTGGGAGATGTAAACACACAGGGAATTTCAGGAGACAGTAAAAAACTAGCA
AGTGAAGAATCAGCATTTTATGTTTTGGAACACAGTTCATTTGAACTGTTAGGTACAGGTGGCTCTGCCACT
ATGTCTTATAAATTTCCACCAGTGCCCCCAGAAAACTTGGAGGGTTGTAGCCAGCACTTTTATGAAATGTAC
AACCCCCTGTATGGGTCCCGTTTAGGGGTACCTGACACACTAGGGGGAGACCCTAAATTTAGATCATTAACT
CACGAAGACCATGCAATTCAGCCACAAAACTTTATGCCTGGCCCACTAGTAAACTCAGTGTCCACTAAAGAG
GGAGACACTTCCAATACAGGCGCCGGAAAAGCCCTTACGGGGCTTAGTACTGGCACTAGTCAAAGCACCAGA
ATATCCCTGCGCCCAGGACCAGTGTCTCAGCCATACCATCACTGGGACACTGATAAGTATGTCACAGGAATA
AATGCTATTTCACACGGACAAACCACTTATGGAAATGCTGAAGACAAAGAGTATCAGCAAGGGGTAGGAAGA
TTCCCAAATGAAAAAGAGCAACTTAAACAGTTACAAGGCCTAAACATTCACACATACTTTCCAAATAAAGGA
ACCCAACAATACACAGATCAAATTGAACGCCCCTTAATGGTAGGGTCTGTGTGGAACAGAAGAGCTCTTCAT
TATGAAAGTCAGCTGTGGAGTAAAATCCCCAACTTAGATGACAGTTTTAAAACCCAATTTGCAGCCCTGGGC
GGGTGGGGTTTACATCAACCACCTCCTCAAATATTTTTAAAAATATTGCCACAAAGTGGACCAATTGGGGGT
ATTAAATCTATGGGAATTACTACCTTAGTTCAATATGCAGTGGGGATTATGACAGTTACTATGACATTTAAA
TTGGGACCTCGTAAGGCTACTGGTAGGTGGAATCCACAGCCTGGAGTGTATCCTCCTCATGCAGCTGGTCAT
TTACCATATGTACTATATGACCCTACAGCTACAGATGCAAAGCAACACCACAGACACGGATATGAAAAGCCT
GAAGAATTGTGGACTGCCAAAAGCCGTGTGCACCCATTGTAA
>lcl|KF724386_1_cds_AII82172_1_2/1-2346_lcl|KF724386.1_cds_AII82172.1_2/1-2346_protein=VP1_protein_id=AII82172.1_location=2337..4682_gbkey=CDS/1-2346
ATGAGTAAAAAAAGTGGCAAATGGTGGGAAAGTGATGATAAATTTGCTAAGGACGTGTATAAGCAATTTGTA
GAATTTTATGAAAAAGTTACTGGGACAGACTTAGAGCTTATTCAAATATTAAAAGATCATTACAATATTTCT
TTAGATAATCCCCTAGAAAACCCATCTTCCCTGTTTGACTTAGTTGCTCGTATTAAAAGTAATCTTAAAGAC
ACTCCAGACCTATATAGTCATCATTTTCAAAGTCATGGACAGTTATCTGACCACCCCCATGCCTTATCACCC
AGTAGCAGTCATACAGAACCTAGAGGAGAAAATGCAGTATTATCTAGTGAAGACTTACACAAGCCTGGGCAA
GTTAGCATACAACTACCCGGTACTAACTATGTTGGGCCTGGCAATGAGCTACAAGCTGGGCCCCCGCAAAGT
GCTGTGGACAGTGCTGCAAGAATTCATGACTTTAGGTATAGCCAATTGGCTAAGCTGGGAATAAATCCATAT
ACTCATTGGACTGTAGCAGATGAGGAACTGTTAAAAAATATAAAAAATGAAACTGGGTTTCAAGCACAAGCA
GTAAAAGATTACTTTACTTTAAAAGGTGCAGCTGCCCCTGTGGCCCATTTTCAAGGAAGTTTGCCGGAAGTG
CCCGCATACAACGCCTCAGAAAAGTACCCAAGCATGACTTCAGTTAATTCTGCAGAAGCCAGCACTGGTGCA
GGAGGGGGAGGCAGTAATCCTGTCAAAAGCATGTGGAGTGAGGGGGCCACTTTTACTGCCAACTCTGTAACT
TGTACATTTTCCAGACAGTTTTTAATTCCATATGACCCAGAGCACCATTATAAAGTGTTTTCTCCCGCAGCT
AGCAGCTGCCACAATGCCAGTGGAAAAGAGGCAAAGGTTTGCACTATCAGTCCCATAATGGGCTACTCAACG
CCATGGAGATACTTAGACTTTAATGCTTTAAACTTATTTTTTTCACCTTTAGAATTTCAACATTTAATTGAA
AATTATGGAAGTATAGCCCCTGATGCTTTAACTGTTAACATATCAGAAATTGCTGTTAAAGATGTTACAGAC
AAAACAGGAGGAGGAGTGCAGGTTACTGACAGTACTACAGGGCGTTTATGCATGTTAGTAGATCATGAGTAC
AAGTACCCATATGTGTTAGGTCAGGGACAGGATACCTTAGCCCCAGAACTGCCTATTTGGGTGTACTTTCCC
CCTCAATATGCTTATTTAACAGTGGGAGATGTAAACACACAGGGAATTTCAGGAGACAGTAAAAAACTAGCA
AGTGAAGAATCAGCATTTTATGTTTTGGAACACAGTTCATTTGAACTGTTAGGTACAGGTGGCTCTGCCACT
ATGTCTTATAAGTTTCCACCAGTACCCCCAGAAAACTTGGAGGGTTGTAGCCAGCACTTTTATGAAATATAC
AACCCCCTGTATGGGTCCCGTTTAGGGGTACCTGACACACTAGGGGGGGACCCTAAATTTAGATCATTAACT
CACGAAGACCATGCAATTCAGCCACAAAACTTTATGCCCGGCCCACTAGTAAACTCAGTGTCTACTAAAGAG
GGAGACACTTCCAATACAGGCGCCGGAAAAGCCCTTACGGGGCTTAGTACTGGCACTAGTCAAAGCACCAGA
ATATCCCTGCGCCCAGGACCAGTGTCTCAGCCATACCATCACTGGGACACTGATAAGTATGTCACAGGAATA
AATGCTATTTCACACGGACAAACCACTTATGGAAATGCTGAAGACAAAGAGTATCAGCAAGGGGTAGGAAGA
TTCCCAAATGAAAAAGAGCAACTTAAACAGTTACAAGGCCTAAACATTCACACATACTTTCCAAATAAAGGA
ACCCAACAATACACAGATCAAATTGAACGCCCCTTAATGGTAGGGTCTGTGTGGAACAGAAGAGCTCTTCAT
TATGAAAGTCAGCTGTGGAGTAAAATCCCCAACTTAGATGACAGTTTTAAAACCCAATTTGCCGCCCTGGGC
GGGTGGGGTTTACATCAACCACCTCCTCAAATATTTTTAAAAATATTACCACAAAGTGGACCAATTGGGGGT
ATTAAATCCATGGGAATTACTACCTTAGTTCAATATGCAGTGGGAATTATGACAGTTACTATGACATTTAAA
TTGGGACCTCGTAAGGCTACTGGTAGGTGGAATCCACAGCCTGGAGTGTATCCTCCTCATGCAGCTGGTCAT
TTACCATATGTACTGTATGACCCTACAGCTACAGATGTAAAGCAACACCACAGACACGGATATGAAAAGCCT
GAAGAATTGTGGACTGCCAAAAGCCGTGTGCACCCATTGTAA
>lcl|EF216869_1_cds_ABN45790_1_2/1-2346_lcl|EF216869.1_cds_ABN45790.1_2/1-2346_protein=VP1_protein_protein_id=ABN45790.1_location=2244..4589_gbkey=CDS/1-2346
ATGAGTAAAGAAAGTGGCAAATGGTGGGAAAGCAATGATAAATTTGCTAAGGACGTGTATAAGCAATTTGTA
GAATTTTATGAAAAAGTTACTGGGACAGACTTAGAGCTTATTCAAATATTAAAAGATCATTACAATATTTCT
TTAGATAATCCCCTAGAAAACCCATCTTCCCTGTTTGACTTAGTTGCTCGTATTAAAAGTAATCTTAAAGAC
TCTCCAGACCTATATAGTCATCATTTTCAAAGTCATGGACAGTTATCTGACCACCCCCATGCCTTATCACCC
AGTAGCAGTCATACAGAACCTAGAGGAGAAAATGCAGTATTATCTAGTGAAGACTTACACAAGCCTGGGCAA
GTTAGCATACAATTACCCGGTACTAACTATGTTGGGCCTGGCAATGAGCTACAAGCTGGGCCCCCGCAAAGT
GCTGTGGACAGTGCTGCAAGGATTCATGACTTTAGGTATAGCCAATTGGCTAAGCTGGGAATAAATCCATAT
ACTCATTGGACTGTAGCAGATGAGGAACTGTTAAAAAATATAAAAAATGAAACTGGGTTTCAAGCACAAGCA
GTAAAAGATTACTTTACTTTAAAAGGTGCAGCTGCCCCTGTGGCCCATTTTCAAGGAAGTTTGCCGGAAGTT
CCCGCATACAACGCCTCAGAAAAGTACCCAAGCATGACTTCAGTTAATTCTGCAGAAGCCAGCACTGGTGCA
GGAGGGGGAGGCAGTAATCCTGTCAAAAGCATGTGGAGTGAGGGGGCCACTTTTACTGCCAACTCTGTAACT
TGTACATTTTCCAGACAGTTTTTAATTCCATATGACCCAGAGCACCATTATAAAGTGTTTTCTCCCGCAGCT
AGTAGCTGCCATAATGCCAGTGGGAAAGAGGCAAAGGTTTGCACTATTAGTCCCATAATGGGCTACTCAACG
CCATGGAGATACTTAGACTTTAATGCTTTAAACTTATTCTTTTCACCTTTAGAATTTCAACATTTAATTGAA
AATTATGGAAGTATAGCCCCTGATGCTTTAACTGTTACCATATCAGAAATTGCTGTTAAAGATGTCACAGAC
AAAACCGGAGGAGGGGTGCAGGTTACTGACAGTACTACAGGGCGTTTATGTATGTTAGTAGATCATGAGTAC
AAGTACCCATATGTGTTAGGTCAGGGACAGGATACCTTAGCCCCAGAACTGCCTATTTGGGTGTACTTTCCC
CCTCAATATGCTTATTTAACAGTGGGAGATGTAAACACACAGGGAATTTCAGGAGACAGTAAAAAACTAGCA
AGTGAAGAATCAGCATTTTATGTTTTGGAACACAGTTCATTTGAACTGTTAGGTACAGGTGGCTCTGCCACT
ATGTCCTATAAATTTCCACCAGTGCCCCCAGAAAACTTGGAGGGTTGTAGCCAGCACTTTTATGAAATGTAC
AACCCCCTGTATGGGTCCCGTTTAGGGGTACCTGACACACTAGGGGGGGACCCTAAATTTAGATCATTAACT
CACGAAGACCATGCAATTCAGCCACAAAACTTTATGCCTGGCCCACTAGTAAACTCAGTGTCCACTAAAGAG
GGAGACACTTCCAATACAGGCGCCGGAAAAGCCCTTACGGGGCTTAGTACTGGCACTAGTCAAAGCACCAGA
ATATCCCTGCGACCAGGGCCTGTGTCTCAGCCATACCATCACTGGGACACTGATAAGTATGTCACAGGAATA
AATGCTATTTCACACGGACAAACCACTTATGGAAATGCTGAAGACAAAGAGTATCAGCAAGGGGTAGGAAGA
TTCCCAAATGAAAAAGAGCAACTTAAACAGTTACAAGGCCTAAACATTCACACATACTTTCCAAATAAAGGG
ACCCAACAATACACAGATCAAATTGAACGCCCCTTAATGGTAGGGTCTGTGTGGAACAGAAGAGCTCTTCAT
TATGAAAGTCAGCTGTGGAGTAAAATTCCTAACTTAGATGACAGTTTTAAAACCCAATTTGCAGCCCTGGGC
GGGTGGGGTTTACATCAACCACCTCCTCAAATATTTTTAAAAATATTGCCACAAAGTGGACCAATTGGGGGT
ATTAAATCCACGGGAATTACTACCTTAGTTCAATATGCAGTGGGAATTATGACAGTTACTATGACATTTAAA
TTGGGACCTCGTAAAGCTACCGGTAGGTGGAATCCACAGCCTGGAGTATATCCTCCTCATGCAGCTGGTCAT
TTACCATATGTACTGTATGACCCTACAGCTACAGATGCAAAGCAACACCACAGACACCGATATGAAAAGCCT
GAAGAATTGTGGACTGCCAAAAGCCGTGTGCACCCATTGTAA
>lcl|HQ340601_1_cds_ADQ57307_1_2/1-2346_lcl|HQ340601.1_cds_ADQ57307.1_2/1-2346_protein=VP1/2_protein_id=ADQ57307.1_location=2009..4354_gbkey=CDS/1-2346
ATGAGTAAAGAAAGTGGTAAATGGTGGGAAAGTAATGATAAATTTGCTAAGGATGTGTATAAGCAATTTGTA
GAATTTTATGAAAAAGTTACTGGGACAGACTTAGAACTTATACAAATATTAAAAGATCATTACAATATTTCT
TTAGATAATCCCCTAGAAAACCCATCTTCCCTGTTTGACTTAGTTGCTCGTATTAAAAGTAATCTTAAAGAC
TCTCCAGACCTATATAGTCATCATTTTCAAAGTCATGGACAGTTATCTGACCACCCCCATGCCTTATCACCC
AGTAGCAGTCATACAGAACCTAGAGGAGAAAATGCAGTATTATCTAGTGAAGACTTACACAAGCCTGGGCAA
GTTAGCATACAACTACCCGGTACTAACTATGTTGGGCCTGGCAATGAGCTACAAGCTGGGCCCCCGCAAAGT
GCTGTGGACAGTGCTGCAAGGATTCATGACTTTAGGTATAGCCAATTGGCTAAGCTGGGAATAAACCCATAT
ACTCATTGGACTGTAGCAGATGAGGAGCTGTTAGAAAATATAAAAAATGAAACTGGGTTTCAAGCACAAGCA
GTAAAAGATTACTTTACTTTAAAAGGTGCAGCTGCCCCTGTGGCCCATTTTCAAGGAAGTTTGCCGGAAGTT
CCCGCATACAACGCCTCAGAAAAGTACCCAAGCATGACTTCAGTTAATTCTGCAGAAGCCAGCACTGGTGCA
GGAGGGGGAGGCAGTAATCCTGTCAAAAGCATGTGGAGTGAGGGGGCCACTTTTACTGCCAATTCTGTAACC
TGTACATTTTCCAGACAGTTTTTAATTCCATATGACCCAGAGCACCATTACAAAGTGTTTTCTCCCGCAGCT
AGTAGCTGCCACAATGCCAGTGGAAAGGAGGCAAAGGTTTGCACCATTAGTCCCATAATGGGATACTCAACC
CCATGGAGATATTTAGATTTTAATGCTTTAAATTTGTTTTTTTCACCTTTAGAGTTTCAGCATTTAATTGAA
AACTATGGAAGTATAGCTCCTGATGCTTTAACTGTAACCATATCAGAAATTGCTGTTAAGGATGTTACAGAC
AAAACTGGAGGGGGAGTACAAGTTACTGACAGCACTACCGGGCGACTATGCATGTTAGTAGACCATGAATAC
AAGTACCCATATGTGTTAGGGCAAGGTCAGGATACTTTAGCCCCAGAACTGCCTATTTGGGTGTACTTTCCC
CCTCAATATGCTTATTTAACAGTGGGAGATGTAAACACACAGGGAATTTCAGGAGACAGTAAAAAATTAGCA
AGTGAAGAATCAGCATTTTATGTTTTAGAACACAGTTCATTTGAACTGTTAGGTACAGGTGGCTCTGCCACT
ATGTCCTATAAATTTCCACCAGTGCCGCCAGAAAACTTGGAGGGTTGTAGCCAACACTTTTATGAAATGTAC
AACCCCCTGTATGGGTCCCGTTTAGGGGTACCTGACACACTAGGGGGGGACCCTAAATTTAGATCATTAACT
CACGAAGACCATGCAATTCAGCCACAAAACTTTATGCCTGGCCCACTAGTAAACTCAGTGTCCACTAAAGAG
GGAGACACTTCCAATACAGGCGCCGGAAAAGCCCTTACGGGGCTTAGTACTGGCACTAGTCAAAGCACCAGA
ATATCCCTGCGCCCAGGGCCAGTGTCACAGCCATACCACCACTGGGACACTGATAAGTATGTCACAGGAATA
AATGCTATTTCACACGGACAAACCACTTATGGAAATGCTGAAGACAAAGAGTATCAGCAAGGGGTAGGAAGA
TTCCCAAATGAAAAAGAGCAACTTAAACAGTTACAAGGCCTAAACATTCACACATACTTTCCAAATAAAGGA
ACCCAACAATATACAGATCAAATTGAACGCCCCTTAATGGTAGGGTCTGTGTGGAACAGAAGAGCTCTTCAT
TATGAAAGTCAGCTGTGGAGTAAAATCCCCAACTTAGATGACAGTTTTAAAACCCAATTTGCAGCCCTTGGC
GGATGGGGTTTACATCAACCACCTCCTCAAATATTTTTAAAAATATTGCCACAAAGTGGACCAATTGGGGGT
ATTAAATCCATGGGAATTACTACCTTAGTTCAATATGCAGTGGGAATTATGACAGTTACTATGACATTTAAA
TTGGGACCCCGTAAGGCTACTGGTAGGTGGAATCCACAGCCTGGAGTATATCCTCCTCATGCAGCTGGTCAT
TTACCATATGTACTGTATGACCCTACAGCTACAGATGCAAAGCAACACCACAGACACGGATATGAAAAGCCT
GAAGAATTGTGGACTGCCAAAAGCCGTGTGCACCCATTGTAA
>lcl|AY661665_1_cds_AAT84713_1_2/1-2346_lcl|AY661665.1_cds_AAT84713.1_2/1-2346_gene=VP1_protein=minor_capsid_protein_VP1_protein_id=AAT84713.1_location=544..2889_gbkey=CDS/1-2346
ATGAGTAAAGAAAGTGGCAAATGGTGGGAAAGTAATGATAAATTTGCTAAGGACGTGTATAAGCAATTTGTA
GAATTTTATGAAAAAGTTACTGGAACAGACTTAGAGCTTATTCAAATATTAAAAGATCATTACAATATTTCT
TTAGATAATCCTCTAGAAAACCCATCTTCCCTGTTTGACTTAGTTGCTCGTATTAAAAGTAATCTTAAAGAC
TCTCCAGACCTATATAGTCATCATTTTCAAAGTCATGGACAGTTATCTGACCACCCCCATGCCTTATCACCC
AGTAGCAGTCATACAGAACCTAGAGGAGAAAATGCAGTATTATCTAGTGAAGACTTACACAAGCCTGGGCAA
GTTAGCATACAACTACCCGGTACTAACTATGTTGGGCCTGGCAATGAGCTACAAGCTGGGCCCCCGCAAAGT
GCTGTGGACAGTGCTGCAAGGATTCATGACTTTAGGTATAGCCAATTGGCTAAGCTGGGAATAAATCCATAT
ACACATTGGACTGTAGCAGATGAGGAACTGTTAAAAAATATAAAAAATGAAACTGGGTTTCAAGCACAAGCA
GTAAAAGATTACTTTACTTTAAAAGGTGCAGCTGCCCCTGTGGCCCATTTTCAAGGAAGTTTGCCGGAAGTT
CCCGCATACAACGCCTCAGAAAAGTACCCAAGCATGACTTCAGTTAATTCTGCAGAAGCCAGCACTGGTGCA
GGAGGGGGAGGCAGTAATCCTGTCAAAAGCATGTGGAGTGAGGGGGCCACTTTTACTGCCAACTCTGTAACT
TGTACATTTTCCAGACAGTTTTTAATTCCATATGACCCAGAGCACCATTATAAAGTGTTTTCTCCCGCAGCT
AGTAGCTGCCATAATGCTAGTGGGAAAGAGGCAAAGGTTTGCACTATTAGTCCCATAATGGGCTACTCAACA
CCATGGAGATACTTAGACTTTAATGCTTTAAACTTATTTTTTTCACCTTTAGAATTTCAACATTTAATTGAA
AATTATGGAAGTATAGCCCCTGATGCTTTAACTGTTACCATATCAGAAATCGCTGTTAAAGATGTCACAGAC
AAAACAGGAGGAGGAGTGCAGGTTACTGACAGCACTACAGGGCGTTTATGCATGTTAGTAGATCATGAGTAC
AAGTACCCATATGTGTTAGGTCAGGGACAGGATACCTTAGCCCCAGAACTGCCTATTTGGGTGTACTTTCCC
CCTCAATATGCTTATTTAACAGTGGGAGACGTAAACACACAGGGAATTTCAGGAGACAGTAAAAAACTAGCA
AGTGAAGAATCAGCCTTTTATGTTTTGGAGCACAGTTCATTTGAACTGCTAGGTACAGGGGGATCTGCTACT
ATGTCCTATAAATTTCCACCAGTGCCCCCAGAAAACTTGGAGGGTTGTAGCCAGCACTTTTATGAAATGTAC
AACCCTCTGTATGGGTCCCGTTTAGGGGTACCTGACACACTAGGGGGGGACCCTAAATTTAGATCATTAACT
CACGAAGACCATGCAATTCAGCCACAAAACTTTATGCCTGGCCCACTAGTAAACTCAGTGTCCACTAAAGAG
GGAGACACTTCCAGTACAGGCGCCGGAAAAGCCCTTACGGGGCTTAGTACTGGCACTAGTCAAAGCACCAGA
ATATCCCTGCGTCCAGGGCCAGTGTCTCAGCCATACCATCACTGGGACACTGATAAATATGTCACAGGAATA
AATGCTATTTCACACGGGCAAACCACATATGGAAATGCTGAAGACAAAGAGTATCAGCAAGGGGTAGGAAGA
TTCCCAAATGAAAAAGAGCAGCTTAAACAGTTGCAAGGCCTAAACATTCACACATATTTTCCAAATAAAGGG
ACCCAACAATACACAGATCAAATTGAACGCCCCTTAATGGTAGGGTCTGTGTGGAACAGAAGAGCTCTTCAT
TATGAAAGTCAGCTGTGGAGTAAAATCCCTAACTTAGATGACAGTTTTAAAACCCAATTTGCAGCCCTGGGC
GGGTGGGGTTTACATCAACCACCTCCTCAAATATTTTTAAAAATATTGCCACAAAGTGGACCAATTGGGGGT
ATTAAATCCATGGGAATTACTACTTTAGTTCAATATGCAGTGGGAATTATGACAGTTACTATGACATTTAAA
TTGGGACCTCGTAAGGCTACCGGTAGGTGGAATCCACAGCCTGGAGTATATCCTCCTCATGCAGCTGGTCAT
TTACCATATGTACTGTATGACCCTACAGCTACAGATGCAAAGCAACACCACAGACACGGATATGAAAAGCCT
GAAGAATTGTGGACTGCCAAAAGCCGTGTGCACCCATTGTAA
>lcl|AY661664_1_cds_AAT84710_1_2/1-2346_lcl|AY661664.1_cds_AAT84710.1_2/1-2346_gene=VP1_protein=minor_capsid_protein_VP1_protein_id=AAT84710.1_location=544..2889_gbkey=CDS/1-2346
ATGAGTAAAAAAAGTGGCAAATGGTGGGAAAGTGATGATAAATTTGCTAAGGACGTGTATAAGCAATTTGTA
GAATTTTATGAAAAAGTTACTGGGACAGACTTAGAGCTTATTCAAATATTAAAAGACCATTACAATATTTCT
TTAGATAATCCCCTAGAAAACCCATCTTCCCTGTTTGACTTAGTTGCTCGTATTAAAAGTAACCTTAAAGAC
ACTCCAGACCTATATAGTCATCATTTTCAAAGTCATGGACAGTTATCTGACCACCCCCATCCCTTATCACCC
AGTAGCAGTCATACAGAACCTAGAGGAGAAAATGCAGTATTATCTAGTGAAGACTTACACAAGCCTGGGCAA
GTTAGCATACAACTACCCGGTACTAACTATGTTGGGCCTGGCAATGAGCTACAAGCTGGGCCCCCGCAAAGT
GCTGTGGACAGTGCTGCAAGGATTCATGACTTTAGGTATAGCCAATTGGCTAAGCTGGGAATAAATCCATAT
ACTCATTGGACTGTAGCAGATGAAGAACTGTTAAAAAATATAAAAAATGAAACTGGGTTTCAAGCACAAGCA
GTAAAAGATTACTTTACTTTAAAAGGTGCAGCTGCCCCTGTGGCCCATTTTCAAGGAAGTTTGCCGGAAGTT
CCCGCATACAACGCCTCAGAAAAGTACCCAAGCATGACTTCAGTTAATTCTGCAGAAGCCAGCACTGGTGCA
GGAGGGGGAGGCAGTAATCCTGTCAAAAGCATGTGGAGTGAGGGGGCCACTTTTACTGCCAACTCTGTAACT
TGTACATTTTCGAGACAGTTTTTAATTCCATATGACCCAGAGCACCATTATAAAGTGTTTTCTCCCGCAGCT
AGCAGCTGCCATAATGCCAGTGGAAAAGAGGCAAAAGTTTGCACTATTAGTCCCATAATGGGCTACTCAACG
CCATGGAGATACTTAGACTTTAATGCTTTAAACTTATTTTTTTCACCTTTAGAATTTCAGCATTTAATTGAA
AATTATGGAAGTATAGCCCCTGATGCTTTAACTGTTACCATATCAGAAATTGCTGTTAAAGATGTTACAGAC
AAAACAGGAGGAGGGGTGCAGGTTACTGACAGTACTACAGGACGTTTATGCATGTTAGTAGATCATGAGTAC
AAGTACCCATATGTGTTAGGTCAGGGACAGGATACCTTAGCCCCAGAACTGCCTATTTGGGTGTACTTTCCC
CCTCAATATGCTTATTTAACAGTGGGAGATGTAAACACACAGGGAATTTCAGGAGACAGTAAAAAACTAGCA
AGTGAAGAATCAGCATTTTATGTTTTAGAACACAGTTCATTTGAACTGTTAGGTACAGGTGGCTCTGCCACT
ATGTCCTATAAATTTCCACCAGTGCCCCCAGAAAACTTGGAGGGTTGTAGCCAGCACTTTTATGAAATGTAC
AACCCTCTATATGGGTCCCGTTTAGGGGTACCTGACACACTAGGGGGGGACCCTAAATTTAGATCATTAACT
CACGAAGACCATGCAATTCAGCCACAAAACTTTATGCCTGGCCCACTAGTAAACTCAGTGTCCACTAAAGAG
GGAGACACTTCCAATACAGGCGCCGGAAAAGCCCTTACGGGGCTTAGTACTGGCACTAGTCAAAGCACCAGA
ATATCCCTGCGCCCAGGACCAGTGTCTCAGCCATACCATCACTGGGACACTGATAAGTATGTCACAGGAATA
AATGCTATTTCACACGGACAAACCACTTATGGAAATGCTGAAGACAAAGAGTATCAGCAAGGGGTGGGAAGA
TTCCCAAATGAAAAAGAGCAACTTAAACAGTTACAAGGCCTAAACATTCACACATACTTTCCAAATAAAGGA
ACCCAACAATACACAGATCAAATTGAACGCCCCTTAATGGTTGGGTCTGTGTGGAACAGAAGAGCTCTTCAT
TATGAAAGTCAGCTGTGGAGTAAAATCCCCAACTTAGATGACAGTTTTAAAACCCAATTTGCAGCCCTGGGC
GGGTGGGGTTTACATCAACCACCTCCTCAAATATTTTTAAAAATATTGCCACAAAGTGGACCAATTGGGGGT
ATTAAATCCATGGGAATCACTACCTTAGTTCAATATGCAGTGGGAATTATGACAGTTACTATGACATTTAAA
TTGGGACCTCGTAAGGCTACTGGTAGGTGGAATCCACAGCCTGGAGTGTATCCTCCTCATGCAGCTGGTCAT
TTACCATATGTACTGTATGACCCTACAGCTACAGATGCAAAGCAACACCACAGACACGGATATGAAAAGCCT
GAAGAATTGTGGACTGCCAAAAGCCGTGTGCACCCATTGTAA
>lcl|AJ717293_1_cds_CAG30505_1_3/1-2346_lcl|AJ717293.1_cds_CAG30505.1_3/1-2346_gene=VP1_db_xref=GOA:Q6KBB5,InterPro:IPR001403,InterPro:IPR013607,InterPro:IPR016184,UniProtKB/TrEMBL:Q6KBB5_protein=capsid_protein_VP1_protein_id=CAG30505.1_location=2385..4730_gbkey=CDS/1-2346
ATGAGTAAAAAAAGTGGCAAATGGTGGGAAAGTGATGATAAATTTGCTAAGGACGTGTATAAGCAATTTGTA
GAATTTTATGAAAAAGTTACTGGGACAGACTTAGAGCTTATTCAAATATTAAAAGATCATTACAATATTTCT
TTAGATAATCCCCTAGAAAACCCATCTTCCCTGTTTGACTTAGTTGCTCGTATTAAAAGTAATCTTAAAGAC
ACTCCAGACCTATATAGTCATCATTTTCAAAGTCATGGACAGTTATCTGACCACCCCCATGCCTTATCACCC
AGTAGCAGTCATACAGAACCTAGAGGAGAAAATGCAGTATTATCTAGTGAAGACTTACACAAGCCTGGGCAA
GTTAGCATACAACTACCCGGTACTAACTATGTTGGGCCTGGCAATGAGCTACAAGCTGGGCCCCCGCAAAGT
GCTGTGGACAGTGCTGCAAGGATTCATGACTTTAGGTATAGCCAATTGGCTAAGCTGGGAATAAATCCATAT
ACTCATTGGACTGTAGCAGATGAGGAACTGTTAAAAAATATAAAAAATGAAACTGGGTTTCAAGCACAAGCA
GTAAAAGATTACTTTACTTTAAAAGGTGCAGCTGCCCCTGTGGCTCATTTTCAAGGAAGTTTGCCGGAAGTT
CCCGCATACAACGCCTCAGAAAAGTACCCAAGCATGACTTCAGTTAATTCTGCAGAAGCCAGCACTGGTGCA
GGAGGGGGAGGCAGTAATCCTGTCAAAAGCATGTGGAGTGAGGGGGCCACTTTTACTGCCAACTCTGTAACT
TGTACATTTTCCAGACAGTTTTTAATTCCATATGACCCAGAGCACCATTATAAAGTGTTTTCTCCCGCAGCT
AGTAGCTGCCATAATGCCAGTGGGAAAGAGGCAAAGGTTTGCACTATCAGTCCCATAATGGGCTACTCAACG
CCATGGAGATACTTAGACTTTAATGCATTAAACTTATTCTTTTCACCTTTAGAATTTCAACATTTAATTGAA
AATTATGGAAGTATAGCCCCTGATGCTTTAACTGTTACCATATCAGAAATTGCTGTTAARGATGTTACAGAC
AAAACAGGAGGAGGGGTGCAGGTTACTGACAGTACTACAGGGCGTTTATGCATGTTAGTAGATCATGAGTAC
AAGTACCCATATGTGTTAGGTCAGGGACAAGATACCTTAGCCCCAGAACTGCCTATTTGGGTGTACTTTCCC
CCTCAATATGCTTATTTAACAGTGGGAGATGTAAACACACAGGGAATTTCAGGAGACAGTAAAAAACTAGCA
AGTGAAGAATCAGCATTTTATGTTTTGGAACACAGTTCATTTGAACTGTTAGGTACAGGTGGCTCTGCCACT
ATGTCCTATAAATTTCCACCAGTGCCCCCAGAAAACTTGGAGGGTTGTAGCCAGCACTTTTATGAAATGTAC
AACCCCCTGTATGGGTCCCGTTTAGGGGTACCTGACACACTAGGGGGGGACCCTAAATTTAGATCATTAACT
CACGAAGACCATGCAATTCAGCCACAAAACTTTATGCCTGGCCCACTAGTAAACTCAGTGTCCACTAAAGAG
GGAGACACTTCCAATACAGGCGCCGGAAAAGCCCTTACGGGGCTTAGTACTGGCACTAGTCAAAGCACCAGA
ATATCCCTGCGCCCAGGACCAGTGTCTCAGCCATACCATCACTGGGACACTGATAAGTATGTCACAGGAATA
AATGCTATTTCACACGGACAAACCACTTATGGAAATGCTGAAGACAAAGAGTACCAACAAGGGGTAGGAAGA
TTCCCAAATGAAAAAGAGCAGCTTAAACAGTTACAAGGCCTAAACATTCACACATACTTTCCAAATAAAGGA
ACCCAACAATACACAGATCAAATTGAACGCCCCTTAATGGTAGGGTCTGTGTGGAACAGAAGAGCCCTTCAT
TATGAAAGTCAGCTGTGGAGTAAAATCCCCAACTTAGATGACAGTTTTAAAACCCAATTTGCAGCCCTGGGC
GGGTGGGGTTTACATCAACCACCTCCTCAAATATTTTTAAAAATATTGCCACAAAGTGGACCAATTGGGGGT
ATTAAATCCATGGGAATTACTACCTTAGTTCAATATGCAGTGGGAATTATGACAGTGACTATGACATTTAAA
TTGGGACCTCGTAAGGCTACTGGTAGGTGGAATCCACAGCCTGGAGTGTATCCTCCTCATGCAGCTGGTCAT
TTACCATATGTACTGTATGACCCTACAGCTACAGATGCAAAGCAACACCACAGACACGGATATGAAAAGCCT
GAAGAATTGTGGACTGCCAAAAGCCGTGTGCACCCATTGTAA
>lcl|DQ333426_1_cds_ABC54822_1_2/1-2346_lcl|DQ333426.1_cds_ABC54822.1_2/1-2346_gene=VP1_protein=minor_capsid_protein_VP1_protein_id=ABC54822.1_location=2291..4636_gbkey=CDS/1-2346
ATGAGTAAAGAAAGTGGTAAATGGTGGGAAAGTGATGATAAATTTGCTAAGGATGTGTATAAGCAATTTATA
GAATTTTATGAAAAAGTTACTGGGACAGACTTAGAGCTTATACAAATATTAAAAGATCATTACAATATTTCT
TTAGATAATCCCCTAGAAAACCCATCTTCCCTGTTTGACTTAGTTGCTCGTATTAAAAGTAATCTTAAAGAC
TCTCCAGACCTATATAGTCATCATTTTCAAAGTCATGGACAGTTATCTGACCACCCCCATGCCTTATCACCC
AGTAGCAGTCATACAGAACCTAGAGGAGAAAATGCAGTATTATCTAGTGAAGACTTACACAAGCCTGGGCAA
GTTAGCATACAACTACCCGGTACTAACTATGTTGGGCCTGGCAATGAGCTACAAGCTGGGCCCCCGCAAAGT
GCTGTGGACAGTGCTGCAAGGATTCATGACTTTAGGTATAGCCAATTGGCTAAGCTGGGAATAAACCCATAT
ACTCATTGGACTGTAGCAGATGAGGAACTGTTAAAAAATATAAAAAATGAAACTGGGTTTCAAGCACAAGCA
GTAAAAGATTACTTTACTTTAAAAGGTGCAGCTGCCCCTGTGGCCCATTTTCAAGGAAGTTTGCCGGAAGTA
CCCGCATACAACGCCTCAGAAAAGTACCCAAGCATGACTTCAGTTAATTCTGCAGAAGCCAGCACTGGTGCA
GGAGGGGGAGGCAGTAATCCTGTCAAAAGCATGTGGAGTGAGGGGGCCACTTTTACTGCCAATTCTGTAACC
TGTACATTTTCTAGACAGTTTTTAATTCCATATGACCCAGAGCACCATTACAAAGTGTTTTCTCCCGCAGCT
AGTAGCTGCCATAATGCCAGTGGAAAAGAGGCAAAAGTTTGCACTATTAGTCCCATAATGGGCTACTCAACA
CCATGGAGATACTTAGACTTTAATGCTTTAAACTTATTTTTTTCACCTTTAGAATTTCAACATTTAATTGAA
AATTATGGAAGTATAGCCCCTGATGCTTTAACTGTTACCATATCAGAAATTGCTGTTAAAGACGTTACAGAC
AAAACAGGAGGAGGGGTGCAGGTTACTGACAGTACTACAGGGCGTTTATGCATGTTAGTAGATCATGAGTAC
AAGTACCCATATGTGTTAGGTCAGGGACAGGATACCTTAGCCCCAGAACTGCCTATTTGGGTGTACTTTCCC
CCTCAATATGCTTATTTAACAGTGGGAGATGTGAACACACAGGGCATTTCAGGAGACAGTAAAAAACTAGCA
AGTGAAGAATCAGCATTTTATGTTTTAGAACACAGTTCATTTGAACTGTTAGGTACAGGTGGCTCTGCCACT
ATGTCCTATAAATTTCCACCAGTGCCGCCAGAAAACTTGGAGGGTTGTAGCCAACACTTTTATGAAATGTAC
AACCCCCTGTATGGGTCCCGTTTAGGGGTACCTGACACACTAGGGGGGGACCCTAAATTTAGATCATTAACT
CACGAAGACCATGCAATTCAGCCACAAAACTTTATGCCTGGCCCACTAGTAAACTCAGTGTCCACTAAAGAG
GGAGACACTTCCAATACAGGCGCCGGAAAAGCCCTTACGGGGCTTAGTACTGGCACTAGTCAAAGCACCAGA
ATATCCCTGCGCCCAGGGCCAGTGTCGCAGCCATACCATCACTGGGACACTGATAAGTATGTCACAGGAATA
AATGCTATTTCACACGGACAAACCACTTATGGAAATGCTGAAGACAAAGAGTATCAGCAAGGGGTAGGAAGA
TTCCCAAATGAAAAAGAGCAACTTAAACAGTTACAAGGCCTAAACATTCACACATACTTTCCAAATAAAGGA
ACCCAACAATACACAGATCAAATTGAACGCCCCTTAATGGTAGGGTCTGTGTGGAACAGAAGAGCTCTTCAT
TATGAAAGTCAGCTGTGGAGTAAAATCCCCAACTTAGATGACAGTTTTAAAACCCAATTTGCAGCCCTGGGC
GGGTGGGGTTTACATCAACCACCTCCTCAAATATTTTTAAAAATATTGCCACAAAGTGGTCCAATTGGGGGT
ATTAAATCCATGGGAATTACTACCTTAGTTCAATATGCAGTGGGAATTATGACAGTTACTATGACATTTAAA
TTGGGACCTCGTAAGGCTACTGGTAGGTGGAATCCACAGCCGGGAGTATATCCTCCTCATGCAGCTGGTCAT
TTACCATATGTACTGTATGACCCTACAGCTACAGATGCAAAACAACACCACAGACACGGATATGAAAAGCCT
GAAGAATTGTGGACTGCCAAAAGCCGTGTGCACCCATTGTAA
>lcl|AY661663_1_cds_AAT84707_1_2/1-2346_lcl|AY661663.1_cds_AAT84707.1_2/1-2346_gene=VP1_protein=minor_capsid_protein_VP1_protein_id=AAT84707.1_location=544..2889_gbkey=CDS/1-2346
ATGAGTAAAGAAAGTGGCAAATGGTGGGAAAGTGATGATAAATTTGCTAAGGACGTGTATAAGCAATTTGTA
GAATTTTATGAAAAAGTTACTGGGACAGACTTAGAGCTTATTCAAATATTAAAAGATCATTACAATATTTCT
TTAGATAATCCCCTAGAAAACCCATCTTCCCTGTTTGACTTAGTTGCTCGTATTAAAAGTAATCTTAAAGAC
TCTCCAGACCTATATAGTCATCATTTTCAAAGTCATGGACAGTTATCTGACCACCCCCATCCCTTATCACCC
AGTAGCAGTCATACAGAACCTAGAGGAGAAAATGCAGTATTATCTAGTGAAGACTTACACAAGCCTGGGCAA
GTTAGCATACAACTACCCGGTACTAACTATGTTGGGCCTGGCAATGAGCTACAAGCTGGGCCCCCGCAAAGT
GCTGTGGACAGTGCTGCAAGGATTCATGACTTTAGGTATAGCCAATTGGCTAAGCTGGGAATAAACCCATAT
ACTCATTGGACTGTAGCAGATGAGGAACTGTTAAAAAATATAAAAAATGAAACTGGGTTTCAAGCACAAGCA
GTAAAAGATTACTTTACTTTAAAAGGTGCAGCTGCCCCTGTGGCCCATTTTCAAGGAAGTTTGCCGGAAGTT
CCCGCATACAACGCCTCAGAAAAATACCCAAGCATGACTTCAGTTAATTCTGCAGAAGCCAGCACTGGTGCA
GGAGGGGGAGGCAGTAATCCTGTCAAAAGCATGTGGAGTGAGGGGGCCACTTTTACTGCCAACTCTGTGACT
TGTACATTTTCCAGACAGTTTTTAATTCCATATGACCCAGAGCACCATTATAAAGTGTTTTCTCCCGCAGCT
AGCAGCTGCCATAATGCCAGTGGGAAAGAGGCAAAGGTTTGCACTATTAGTCCCATAATGGGCTACTCAACG
CCATGGAGATACTTAGACTTTAATGCCTTAAACTTATTTTTTTCACCTTTAGAATTTCAGCATTTAATTGAA
AATTATGGAAGTATAGCCCCTGATGCTTTAACTGTTACCATATCAGAAATTGCTGTTAAAGATGTTACAGAC
AAAACAGGAGGAGGGGTGCAGGTTACTGACAGTACTACAGGGCGTTTATGCATGTTAGTAGATCATGAGTAC
AAGTACCCATATGTGTTAGGTCAGGGACAGGATACCTTAGCCCCAGAACTGCCTATTTGGGTGTACTTTCCC
CCTCAATATGCTTATTTAACAGTGGGAGATGTAAACACACAGGGAATTTCAGGAGACAGTAAAAAACTAGCA
AGTGAAGAATCAGCATTTTATGTTTTAGAACACAGTTCATTTGAACTGTTAGGTACAGGTGGCTCTGCCACT
ATGTCCTATAAATTTCCACCAGTGCCGCCAGAAAACTTGGAGGGTTGTAGCCAACACTTTTATGAAATGTAC
AACCCCCTGTATGGGTCCCGTTTAGGGGTACCTGACACACTAGGGGGGGACCCTAAATTTAGATCATTAACT
CACGAAGACCATGCAATTCAGCCACAAAACTTTATGCCTGGCCCACTAGTAAACTCAGTGTCCACTAAAGAG
GGAGACACTTCCAATACAGGCGCCGGAAAAGCCCTTACGGGGCTTAGTACTGGCACTAGTCAAAGCACCAGA
ATATCCTTGCGCCCAGGGCCAGTGTCTCAGCCATACCATCACTGGGACACTGATAAGTATGTCACAGGAATA
AATGCTATTTCACACGGACAAACCACTTATGGAAATGCTGAAGACAAAGAGTATCAGCAAGGGGTAGGAAGA
TTCCCAAATGAAAAAGAGCAACTTAAACAGTTACAAGGCCTAAACATTCACACATACTTTCCAAATAAAGGA
ACCCAACAATACACGGATCAAATTGAACGCCCCTTAATGGTAGGGTCTGTGTGGAACAGAAGAGCTCTTCAT
TATGAAAGTCAGCTGTGGAGTAAAATCCCCAACTTAGATGACAGTTTTAAAACCCAATTTGCAGCCCTGGGC
GGGTGGGGTTTACATCAACCACCTCCTCAAATATTTTTAAAAATATTGCCACAAAGTGGACCAATTGGGGGT
ATTAAATCCATGGGAATTACTACCTTAGTTCAATATGCAGTGGGAATTATGACAGTTACTATGACATTTAAA
TTGGGACCTCGTAAGGCTACTGGTAGGTGGAATCCACAGCCTGGAGTATATCCTCCTCATGCAGCTGGGCAT
TTACCATATGTACTGTATGACCCTACAGCTACAGATGCAAAGCAACACCACAGACACGGATATGAAAAGCCT
GAAGAATTGTGGACTGCCAAAAGCCGTGTGCACCCATTGTAA
>lcl|AY044266_2_cds_AAK95571_2_2/1-2346_lcl|AY044266.2_cds_AAK95571.2_2/1-2346_gene=VP1_protein=minor_virus_capsid_protein_VP1_protein_id=AAK95571.2_location=2416..4761_gbkey=CDS/1-2346
ATGAGTAAAGAAAGTGGTAAATGGTGGGAAAGTGATGATAAATTTGCTAAGGATGTGTATAAGCAATTTGTA
GAATTTTATAAAAAAGTTACTGGGACAGACTTAGAGCTTATACAAATATTAAAAGATCATTACAATATTTCT
TTAGATAATCCCCTAGAAAACCCATCTTCCCTGTTTGACTTAGTTGCTCGTATTAAAAGTAATCTTAAAGAC
TCTCCAGACCTATATAGTCATCATTTTCAAAGTCATGGACAGTTATCTGACCACCCCCATGCCTTATCACCC
AGTAGCAGTCATACAGAACCTAGAGGAGAAAATGCAGTATTATCTAGTGAAGACTTACACAAGCCTGGGCAA
GTTAGCATACAACTACCCGGTACTAACTATGTTGGGCCTGGCAATGAGCTACAAGCTGGGCCCCCGCAAAGT
GCTGTGGACAGTGCTGCAAGGATTCATGACTTTAGGTATAGCCAATTGGCTAAGCTGGGAATAAACCCATAT
ACTCATTGGACTGTAGCAGATGAGGAACTGTTAAAAAATATAAAAAATGAAACTGGGTTTCAAGCACAAGCA
GTAAAAGATTACTTTACTTTAAAAGGTGCAGCTGCCCCTGTGGCCCATTTTCAAGGAAGTTTGCCGGAAGTT
CCCGCATACAACGCCTCAGAAAAGTACCCAAGCATGACTTCAGTTAATTCTGCAGAAGCCAGCACTGGTGCA
GGAGGGGGAGGCAGTAACCCTGTCAAAAGCATGTGGAGTGAGGGGGCCACTTTTACTGCCAATTCTGTAACC
TGTACATTTTCCAGACAGTTTTTAATTCCATATGACCCAGAGCACCATTACAAAGTGTTTTCTCCCGCAGCT
AGTAGCTGCCATAATGCCAGTGGAAAAGAGGCAAAGGTTTGCACTATTAGTCCCATAATGGGCTACTCAACA
CCATGGAGATACTTAGACTTTAATGCTTTAAACTTATTTTTTTCACCTTTAGAATTTCAACATTTAATTGAA
AATTATGGAAGTATAGCCCCTGATGCTTTAACTGTTACCATATCAGAGATTGCTGTTAAAGACGTTACAGAC
AAAACAGGAGGAGGGGTGCAGGTTACTGACAGTACTACAGGGCGTTTATGCATGTTAGTAGATCATGAGTAC
AAGTACCCATATGTGTTAGGTCAGGGACAGGATACCTTAGCCCCAGAACTGCCTATTTGGGTGTACTTTCCC
CCTCAATATGCTTATTTAACAGTGGGAGATGTAAACACACAGGGAATTTCAGGAGACAGTAAAAAACTAGCA
AGTGAAGAATCAGCATTTTATGTTTTAGAACACAGTTCATTTGAACTGTTAGGTACAGGTGGCTCTGCCACT
ATGTCCTATAAATTTCCACCAGTGCCGCCAGAAAACTTGGAGGGTTGTAGCCAACACTTTTATGAAATGTAC
AACCCCCTGTATGGGTCCCGTTTAGGGGTACCTGACACACTAGGGGGGGACCCTAAATTTAGATCATTAACT
CACGAAGACCATGCAATTCAGCCACAAAACTTTATGCCTGGCCCACTAGTAAACTCAGTGTCCACTAAAGAG
GGAGACACTTCCAATACAGGCGCCGGAAAAGCCCTTACAGGGCTTAGTACTGGCACTAGTCAAAGCACCAGA
ATATCCCTGCGCCCAGGGCCAGTGTCACAGCCATACCATCACTGGGACACTGATAAGTATGTCACAGGAATA
AATGCTATTTCACACGGACAAACCACTTATGGAAATGCTGAAGACAAAGAGTATCAGCAAGGGGTAGGAAGA
TTCCCAAATGAAAAAGAGCAACTTAAACAGTTACAAGGCCTAAACATTCACACATACTTTCCAAATAAAGGA
ACCCAACAATACACAGATCAAATTGAACGCCCCTTAATGGTAGGGTCTGTGTGGAACAGAAGAGCTCTTCAT
TATGAAAGTCAGCTGTGGAGTAAAATCCCCAACTTAGATGACAGTTTTAAAACCCAATTTGCAGCCCTGGGC
GGGTGGGGTTTACATCAACCACCTCCTCAAATATTTTTAAAAATATTGCCACAAAGTGGACCAATTGGGGGT
ATTAAATCCATGGGAATTACTACCTTAGTTCAATATGCAGTGGGAATTATGACAGTTACTATGACATTTAAA
TTGGGACCTCGTAAGGCTACTGGTAGGTGGAATCCACAGCCTGGAGTATATCCTCCTCATGCAGCTGGTCAT
TTACCATATGTACTGTATGACCCTACAGCTACAGATGCAAAGCAACACCACAGACACGGATATGAAAAGCCT
GAAGAATTGTGGACTGCCAAAAGCCGTGTGCACCCATTGTAA
>lcl|AY903437_2_cds_AAX83877_2_2/1-2346_lcl|AY903437.2_cds_AAX83877.2_2/1-2346_protein=VP1_protein_id=AAX83877.2_location=2449..4794_gbkey=CDS/1-2346
ATGAGTAAAGAAAGTGGTAAATGGTGGGAAAGTGATGATAAATTTGCTAAGGATGTGTATAAGCAATTTGTA
GAATTTTATGAAAAAGTTACTGGGACAGACTTAGAGCTTATACAAATATTAAAAGATCATTACAATATTTCT
TTAGATAATCCCCTAGAAAACCCATCTTCCCTGTTTGACTTAGTTGCTCGTATTAAAAGTAATCTTAAAGAC
TCTCCAGACCTATATAGTCATCATTTTCAAAGTCATGGACAGTTATCTGACCACCCCCATGCCTTATCACCC
AGTAGCAGTCATACAGAACCTAGAGGAGAAAATGCAGTATTATCTAGTGAAGACTTACACAAGCCTGGGCAA
GTTAGCATACAACTACCCGGTACTAACTATGTTGGGCCTGGCAATGAGCTACAAGCTGGGCCCCCGCAAAGT
GCTGTGGACAGTGCTGCAAGGATTCATGACTTTAGGTATAGCCAATTGGCTAAGCTGGGAATAAACCCATAT
ACTTATTGGACTGTAGCAGATGAGGAACTGTTAAAAAATATAAAAAATGAAACTGGGTTTCAAGCACAAGCA
GTAAAAGATTACTTTACTTTAAAAGGTGCAGCTGCCCCTGTGGCCCATTTTCAAGGAAGTTTGCCGGAAGTT
CCCGCATACAACGCCTCAGAAAAGTACCCAAGCATGACTTCAGTTAATTCTGCAGAAGCCAGCACTGGTGCA
GGAGGGGGAGGCAGTAATCCTGTCAAAAGCATGTGGAGTGAGGGGGCCACTTTTACTGCCAATTCTGTAACC
TGTACATTTTCTAGACAGTTTTTAATTCCATATGACCCAGAGCACCATTACAAAGTGTTTTCTCCCGCAGCT
AGTAGCTGCCATAATGCCAGTGGAAAAGAGGCAAAGGTTTGCACTATTAGTCCCATAATGGGCTACTCAACA
CCATGGAGATACTTAGACTTTAATGCTTTAAACTTATTTTTTTCACCTTTAGAATTTCAACATTTAATTGAA
AATTATGGAAGTATAGCCCCTGATGCTTTAACTGTTACCATATCAGAAATTGCTGTTAAAGACGTTACAGAC
AAAACAGGAGGAGGGGTGCAGGTTACTGACAGTACTACAGGGCGTTTATGCATGTTAGTAGATCATGAGTAC
AAGTACCCATATGTGTTAGGTCAGGGACAGGATACCTTAGCCCCAGAACTGCCTATTTGGGTGTACTTTCCC
CCTCAATATGCTTATTTAACAGTGGGAGATGTAAACACACAGGGAATTTCAGGAGACAGTAAAAAACTAGCA
AGTGAAGAATCAGCATTTTATGTTTTAGAACACAGTTCATTTGAACTGTTAGGTACAGGTGGCTCTGCCACT
ATGTCCTATAAATTTCCACCAGTGCCGCCAGAAAACTTGGAGGGTTGTAGCCAACACTTTTATGAAATGTAC
AACCCCCTGTATGGGTCACGTTTAGGGGTACCTGACACACTAGGGGGGGACCCTAAATTTAGATCATTAACT
CACGAAGACCATGCAATTCAGCCACAAAACTTTATGCCTGGCCCACTAGTAAACTCAGTGTCCACTAAAGAG
GGAGACACTTCCAATACAGGCGCCGGAAAAGCCCTTACGGGGCTTAGTACTGGCACTAGTCAAAGTACCAGA
ATATCCCTGCGCCCAGGGCCAGTGTCTCAGCCATACCATCACTGGGACACTGATAAGTATGTCACAGGAATA
AATGCTATTTCACACGGACAAACCACTTATGGAAATGCTGAAGACAAAGAGTATCAGCAAGGGGTAGGAAGA
TTCCCAAATGAAAAAGAGCAACTTAAACAGTTACAAGGCCTAAACATTCACACATACTTTCCAAATAAAGGA
ACCCAACAGTACACAGATCAGATTGAACGCCCCTTAATGGTAGGGTCTGTGTGGAACAGAAGAGCTCTTCAT
TATGAAAGTCAGCTGTGGAGTAAAATCCCCAACTTAGATGACAGTTTTAAAACCCAATTTGCAGCCCTGGGC
GGGTGGGGTTTACATCAACCACCTCCTCAAATATTTTTAAAAATATTGCCACAAAGTGGTCCAATTGGGGGT
ATTAAATCCATGGGAATTACTACCTTAGTTCAATATGCAGTGGGAATTATGACAGTTACTATGACATTTAAA
TTGGGACCTCGTAAGGCTACTGGTAGGTGGAATCCACAGCCTGGAGTATATCCTCCTCATGCAGCTGGTCAT
TTACCATATGTACTGTATGACCCTACAGCTACAGATGCAAAGCAACACCACAGACACGGATATGAAAAGCCT
GAAGAATTGTGGACTGCGAAAAGCCGTGTGCACCCATTGTAA
>lcl|KF724387_1_cds_AII82175_1_2/1-2346_lcl|KF724387.1_cds_AII82175.1_2/1-2346_protein=VP1_protein_id=AII82175.1_location=2323..4668_gbkey=CDS/1-2346
ATGAGTAAAGAAAGTGGCAAATGGTGGGAAAGTGATGATAAATTTGCTAAGGATGTGTATAAGCAATTTGTA
GAATTTTATGAAAAAGTTACTGGGACAGACTTAGAGCTTATACAAATATTAAAAGATCATTACAATATTTCT
TTAGATAATCCCCTAGAAAACCCATCTTCCCTGTTTGACTTAGTTGCTCGTATTAAAAGTAATCTTAAAGAC
TCTCCAGACCTATATAGTCATCATTTTCAAAGTCATGGACAGTTATCTGACCACCCCCATGCCTTATCACCC
AGTAGCAGTCATACAGAACCTAGAGGAGAAAATGCAGTATTATCTAGTGAAGACTTACACAAGCCTGGGCAA
GTTAGCATACAACTACCCGGTACTAACTATGTTGGGCCTGGCAATGAGCTACAAGCTGGGCCCCCGCAAAGT
GCTGTGGACAGTGCTGCAAGGATTCATGACTTTAGGTATAGCCAATTGGCTAAGCTGGGAATAAATCCATAT
ACTCATTGGACTGTAGCAGATGAGGAACTGTTAAAAAATATAAAAAATGAAACTGGGTTTCAAGCACAAGCA
GTAAAAGATTACTTTACTTTAAAAGGTGCAGCTGCCCCTGTGGCCCATTTTCAAGGAAGTTTGCCGGAAGTT
CCCGCATACAACGCCTCAGAAAAGTACCCAAGCATGACTTCAGTTAATTCTGCAGAAGCYAGCACTGGTGCA
GGAGGGGGAGGCAGTAATCCTGTCAAAAGCATGTGGAGTGAGGGGGCCACTTTTACTGCCAACTCTGTAACT
TGTACATTTTCCAGACAGTTTTTAATTCCATATGACCCAGAGCACCATTACAAAGTGTTTTCTCCCGCAGCT
AGTAGCTGCCATAATGCCAGTGGGAAAGAGGCAAAGGTTTGCACTATTAGTCCCATAATGGGCTACTCAACA
CCATGGAGATACTTAGACTTTAATGCTTTAAACTTATTTTTTTCACCTTTAGAGTTTCAACATTTAATTGAA
AATTATGGAAGTATAGCCCCTGATGCTTTAACTGTTACCATATCAGAAATTGCTGTTAAAGATGTTACAGAC
AAAACAGGAGGAGGGGTACAGGTTACTGACAGTACTACAGGGCGTTTATGCATGTTAGTAGATCATGAGTAC
AAGTACCCATATGTGTTAGGTCAGGGACAGGATACCTTAGCCCCAGAACTGCCTATTTGGGTGTACTTTCCC
CCTCAATATGCTTATTTAACAGTGGGAGATGTAAACACACAGGGAATTTCAGGAGACAGTAAAAAACTAGCA
AGTGAAGAATCAGCATTTTATGTTTTGGAACACAGTTCATTTGAACTGTTAGGTACAGGTGGCTCTGCCACT
ATGTCCTATAAATTTCCACCAGTGCCGCCAGAAAACTTGGAGGGTTGTAGCCAGCACTTTTATGAAATGTAC
AACCCCCTGTATGGGTCCCGTTTAGGGGTACCTGACACACTAGGGGGGGACCCTAAATTTAGATCATTAACT
CACGAAGACCATGCAATTCAGCCACAAAACTTTATGCCTGGCCCACTAGTAAACTCAGTGTCCACTAAAGAG
GGAGACACTTCCAATACAGGCGCCGGAAAAGCCCTTACGGGGCTTAGTACTGGCACTAGTCAAAGCACCAGA
ATATCCCTGCGCCCAGGGCCAGTGTCTCAGCCATACCATCACTGGGACACTGATAAGTATGTCACAGGAATA
AATGCTATTTCACACGGACAAACCACTTATGGAAATGCTGAAGACAAAGAGTATCAGCAAGGGGTAGGAAGA
TTCCCAAATGAAAAAGAGCAACTTAAACAGTTACAAGGCCTAAACATTCACACATACTTTCCAAATAAAGGG
ACCCAACAATACACAGATCAAATTGAACGCCCCTTAATGGTAGGGTCTGTGTGGAACAGAAGAGCTCTTCAT
TATGAAAGTCAGCTGTGGAGTAAAATCCCCAACTTAGATGACAGTTTTAAAACCCAATTTGCAGCCCTGGGC
GGGTGGGGTTTACATCAACCACCTCCTCAAATATTTTTAAAAATACTGCCACAAAGTGGACCAATTGGGGGT
ATTAAATCCATGGGAATTACTACCTTAGTTCAATATGCAGTGGGAATTATGACAGTTACTATGACATTTAAA
TTGGGACCTCGTAAGGCTACTGGTAGGTGGAATCCACAGCCTGGAGTGTATCCTCCTCATGCAGCTGGTCAT
TTACCATATGTACTGTATGACCCTACAGCTACAGATGCAAAGCAACACCACAGACACGGATATGAAAAGCCT
GAAGAATTGTGGACTGCCAAAAGCCGTGTGCACCCACTGTAA
>lcl|MH151117_1_cds_AZP56637_1_3/1-2346_lcl|MH151117.1_cds_AZP56637.1_3/1-2346_gene=VP1_protein=VP1_structural_protein_protein_id=AZP56637.1_location=2337..4682_gbkey=CDS/1-2346
ATGAGTAAAGAAAGTAGCAAATGGTGGGAAAGTAATGATAAGTTTGCTAAAGACGTGTACCAGCAATTTGTA
CAATTTTATGAAAAAGTTACTGGGACAGACTTAGAGCTTATTCAAATATTAAAAGATCATTATAACATTTCT
TTAGATAATCCCCTAGAAAACCCATCTTCTTTGTTTGACTTAGTTGCTCGCATTAAAAATAACCTTAAAAAC
TCTCCAGACTTATATAGTCATCATTTTCAGAGTCATGGACAGTTATCTGACCACCCCCATGCCTTATCATCC
AGTAGCAGTCATGCAGAACCTAGAGGAGAAAATGCAGTATTATCTAGTGAAGACTTACACAAGCCTGGGCAA
GTTAGCGTACAACTACCCGGTACTAACTATGTTGGGCCTGGCAATGAGCTACAAGCTGGGCCCCCGCAAAAT
GCTGTGGACAGTGCTGCAAGGATTCATGACTTTAGGTATAGCCAACTGGCTAAGTTGGGAATAAACCCATAT
ACTCATTGGACTGTAGCAGATGAGGAGCTTTTAAAAAATATAAAAAATGAAACTGGGTTTCAAGCACAAGTA
GTAAAAGACTACTTTACTTTAAAAGGTGCAGCTGCCCCTGTGGCCCATTTTCAAGGAAGTTTGCCGGAAGTT
CCCGCTTACAACGCCTCAGAAAAATACCCAAGCATGACTTCAGTTAATTCTGCAGAAGCCAGCACTGGTGCA
GGAGGGGGCGGCAGTAATCCTGCCAAAAGCATGTGGAGTGAGGGGGCCACTTTTACTGCTAACTCTGTAACT
TGTACATTTTCCAGACAATTTTTAATTCCATATGACCCAGAGCACCATTATAAAGTGTTTTCTCCCGCAGCT
AGTAGCTGTCACAATGCCAGTGGAAAAGAGGCTAAAGTTTGCACCATTAGCCCCATAATGGGATACTCAACA
CCATGGAGATACTTGGATTTCAATGCTTTAAATTTATTTTTTTCACCTTTAGAGTTTCAGCATTTAATTGAA
AATTATGGAAGTATAGCTCCTGATGCTTTAACTGTAACTATATCAGAAATTGCTGTTAAGGATGTAACAGAC
AAAACTGGAGGGGGGGTACAGGTTACTGACAGCACTACAGGGCGTTTATGTATGTTAGTAGACCATGAATAC
AAGTACCCATATGTGTTAGGTCAAGGCCAGGATACTTTAGCCCCAGAACTTCCTATTTGGGTATACTTTCCC
CCTCAATATGCTTACTTAACAGTGGGAGATGTAAACACACAAGGAATTACTGGAGACAGTAAAAAATTAGCT
AGTGAAGAATCAGCATTTTATGTTCTGGAGCACAGTTCTTTTCAACTTTTAGGGACAGGAGGTTCAGCTAGT
ATGTCCTATAAGTTTCCTGCAGTACCCCCAGAAAATTTAGAAGGCTGTAGCCAACACTTTTATGAAATGTAC
AATCCCTTATACGGATCCCGCTTAGGAGTTCCTGACACATTGGGAGGTGACCCAAAATTTAGATCTTTAACA
CATGAAGACCATGCAATTCAGCCACAAAATTTTATGCCAGGGCCACTAGTAAACTCAGTTTCTACAAAGGAG
GGAGATAATTCTAATACAGGAGCTGGAAAAGCCCTCACAGGCCTTAGCACAGGTACCAGTCAAAACACCAGA
ATATCCTTACGCCCTGGGCCAGTGTCTCAGCCATACCACCACTGGGACACAGATAAATATGTCACAGGAATA
AATGCCATCTCTCATGGTCAAACCACTTATGGTAACGCTGAAGACAAAGAGTATCAGCAAGGAGTGGGTAGA
TTTCCAAATGAAAAAGAGCAACTAAAACAGTTACAGGGTTTAAACATGCACACTTATTTCCCCAATAAAGGT
ACCCAGCAATATACAGATCAAATTGAGCGCCCACTAATGGTAGGTTCTGTGTGGAATAGAAGAGCCCTTCAC
TATGAAAGCCAGCTGTGGAGTAAAATTCCAAACTTAGATGACAGTTTTAAAACTCAGTTTGCAGCTTTAGGA
GGATGGGGTTTGCATCAGCCACCTCCTCAAATATTTTTAAAAATACTACCACAAAGTGGGCCAATTGGGGGT
ATTAAGTCAATGGGAATTACTACCTTAGTTCAATATGCCGTGGGAATTATGACAGTAACAATGACATTTAAA
TTGGGGCCCCGCAAAGCCACTGGGCGGTGGAACCCTCAACCTGGAGTATATCCCCCGCACGCAGCAGGTCAT
TTACCATATGTACTATATGACCCCACAGCTACAGATGCAAAACAACACCACAGACACGGATATGAAAAGCCT
GAAGAATTGTGGACAGCCAAAAGCCGTGTGCACCCATTGTAA
>lcl|U38507_1_cds_AAB47789_1_1/1-2346_lcl|U38507.1_cds_AAB47789.1_1/1-2346_protein=VP1_and_VP2_structural_protein_protein_id=AAB47789.1_location=1..2346_gbkey=CDS/1-2346
ATGAGTAAAGAAAGTGGCAAATGGTGGGAAAGTGATGATAAGTTTGCTAAAGCCGTGTATCAGCAATTTGTC
GAATTTTATGAAAAATTAACTGGAACAGACTTAGAGCTTATCCAAATATTAAAAGATCATTATAACATTTCT
TTAGATCATCCCCTAGAAAACCCATCCTCTTTGTTTGACTTAGTTGCTCGTATTAAACATAACCTTAAAAAC
TCTCCAGACTTATATAGTCATCATTTTCAAAGTCATGGACAGTTATCTGACCACCCCCATGCCTTATCATCC
AGTAGCAGTCATGCAGAACCTAGAGGAGAAGATGCAGTATTATCTAGTGAAGACTTACACAAGCCTGGGCAA
GTTAGCGTACAACTACCCGGTACTAACTATGTTGGGCCTGGCAATGAGCTACAAGCTGGGCCCCCGCAAAGT
GCTGTGGACAGTGCTGCAAGGATTCATGACTTTAGGTATAGCCAACTGGCTAAGTTGGGAATAAACCCATAC
ACTCATTGGACTGTAGCAGATGAGGAGCTTTTAAAAAATATAAAAAATGAAACTGGGTTTCAAGCACAAGTA
GTAAAAGACTACTTTACTTTAAAAGGTGCAGCTGCCCCTGTGGCCCATTTTCAAGGAAGTTTGCCGGAAGTT
CCCGCTTACAACGCCTCAGAAAAATACCCAAGCATGACTTCAGTTAATTCTGCAGATGCCAGCACTGGTGCA
GGAGGGGGTGGCAGTAATCCTGTTAAAAGCATGTGGAGTGAGGGGGCCACTTTTACTGCTAACTCTGTAACT
TGTACATTTTCCAGACAGTTTTTAATTCCATATGACCCAGAGCACCATTATAAAGTGTTTTCTCCCGCAGCT
AGTAGCTGCCACAATGCTAGTGGAAAGGAGGCAAAGGTTTGCACCATTAGCCCCATAATGGGATACTCAACA
CCATGGAGATACTTAGACTTTAATGCTTTAAATTTATTTTTTTCACCTTTAGAGTTTCAACATTTAATTGAA
AATTATGGAAGTATAGCTCCTGATGCTTTAACTGTAACTATATCAGAAATTGCTGTTAAAGATGTGACAGAC
AAAACTGGAGGGGGGGTACAGGTGACTGACAGCACGACAGGGCGTCTATGTATGTTAGTAGACCACGAGTAC
AAGTACCCATATGTGTTAGGCCAAGGCCAGGATACTTTAGCCCCAGAACTTCCTATTTGGGTGTACTTTCCC
CCTCAATATGCTTACTTAACAGTCGGAGATGTAAACACACAAGGAATTACTGGAGACAGCAAAAAATTAGCC
AGTGAAGAATCAGCATTTTATGTTTTGGAGCACAGTTCTTTTCAGCTTTTAGGTACAGGAGGTTCAGCTAGT
ATGTCTTATAAGTTTCCTGCAGTGCCCCCAGAGAATTTAGAAGGCTGCAGTCAACACTTTTATGAAATGTAC
AACCCGTTATATGGATCCCGCTTAGGAGTTCCTGACACTTTGGGAGGTGACCCAAAATTCAGATCATTAACA
CATGAAGACCATGCAGTTCAGCCGCAAAATTTTATGCCAGGGCCACTGGTGAACTCCGTTTCTACAAAGGAG
GGAGATAATTCTAATACAGGAGCTGGAAAAGCTCTAACAGGCCTTAGCACAGGTACCAGTCAAAACACCAGA
ATATCTTTACGCCCTGGGCCAGTGTCTCAGCCATACCACCACTGGGACACAGATAAATATGTCACAGGAATA
AATGCCATTTCTCATGGTCAAACCACTTATGGTAACGCTGAAGACAAAGAGTATCAGCAAGGAGTAGGTAGA
TTTCCAAATGAAAAAGAACAACTAAAACAGTTACAGGGTTTAAACATGCACACCTATTTTCCCAATAAAGGT
ACCCAGCAATATACAGATCAAATTGAGCGCCCCCTAATGGTAGGTTCTGTGTGGAACAGAAGAGCCCTTCAC
TATGAAAGCCAGCTGTGGAGTAAAATTCCAAACTTAGATGACAGTTTTAAAACTCAGTTTGCAGCTTTAGGA
GGATGGGGTTTGCATGAGCCACCTCCTCAAATATTTTTAAAGATATTACCACAAAGTGGGCCAATTGGAGGT
ATTAAGTCAATGGGAATTACTACCTTAGTTCAATATGCTGTGGGAATTATGACAGTAACTATGACATTTAAG
TTGGGGCCCCGCAAAGCCACGGGACGGTGGAACCCTCAACCTGGAGTGTATCCCCCGCACGCAGCAGGTCAT
TTACCATATGTACTATATGACCCCACAGCTACAGATGCAAAACAACACCACAGACATGGATATGAAAAGCCT
GAAGAGTTGTGGACAGCCAAAAGCCGTGTGCACCCATTGTAA
>lcl|U38506_1_cds_AAB47788_1_1/1-2346_lcl|U38506.1_cds_AAB47788.1_1/1-2346_protein=VP1_and_VP2_structural_protein_protein_id=AAB47788.1_location=1..2346_gbkey=CDS/1-2346
ATGAGTAAAGAAAGTGGCAAATGGTGGGAAAGTGATGATAAGTTTGCTAAAGCCGTGTATCAGCAATTTGTC
GAATTTTATGAAAAGTTAACGGGAACAGACTTAGAGCTTATCCAAATATTAAAAGATCATTATAACATTTCT
TTAGATCATCCCCTAGAAAACCCATCCTCTTTGTTTGACTTAGTTGCTCGTATTAAACATAACCTTAAAAAC
TCTCCAGACTTATATAGTCATCATTTTCAAAGTCATGGACAGTTATCTGACCACCCCCATGCCTTATCATCC
AGTAGCAGTCATGCAGAACCTAGAGGAGAAGATGCAGTATTATCTAGTGAAGACTTACACAAGCCTGGGCAA
GTTAGCGTACAACTACCCGGTACTAACTATGTTGGGCCTGGCAATGAGCTACAAGCTGGGCCCCCGCAAAGT
GCTGTGGACAGTGCTGCAAGGATTCATGACTTTAGGTATAGCCAACTGGCTAAGTTGGGAATAAACCCATAC
ACTCATTGGACTGTAGCAGATGAAGAGCTTTTAAAAAATATAAAAAATGAAACTGGGTTTCAAGCACAAGTA
GTAAAAGACTACTTTACTTTAAAAGGTGCAGCTGCCCCTGTGGCCCATTTTCAAGGAAGTTTGCCGGAAGTT
CCCGCTTACAACGCCTCAGAAAAATACCCAAGCATGACTTCAGTTAATTCTGCAGATGCCAGCACTGGTGCA
GGAGGGGGTGGCAGTAATCCTGTGAAAAGCATGTGGAGTGAGGGGGCCACTTTTACTGCCAACTCTGTGACT
TGTACATTCTCCAGACAGTTTTTAATTCCATATGACCCAGAGCACCATTATAAGGTGTTTTCTCCCGCAGCT
AGCAGCTGCCACAATGCTAGTGGAAAGGAGGCAAAGGTTTGCACCATTAGTCCCATAATGGGGTACTCAACA
CCATGGAGATACTTAGATTTTAATGCTTTAAATTTATTTTTCTCACCTTTAGAGTTTCAACACTTAATTGAA
AATTATGGAAGTATAGCTCCTGATGCTTTAACTGTAACTATATCAGAAATTGCTGTTAAGGATGTCACAGAC
AAAACTGGAGGGGGGGTACAGGTTACTGACAGCACTACAGGCCGTTTATGTATGTTAGTAGACCATGAATAC
AAGTATCCATATGTGTTAGGTCAAGGTCAGGATACCTTAGCCCCAGAACTTCCTATTTGGGTATACTTTCCC
CCTCAATATGCTTACTTAACAGTAGGAGATGTAAACACACAAGGAATTTCTGGAGACAGCAAAAAATTAGCA
AGTGAAGAATCAGCTTTTTATGTTTTGGAGCACAGTTCTTTTCAGCTTTTAGGTACAGGAGGTACAGCAAGT
ATGTCTTATAAGTTTCCTGCAGTACCCCCAGAGAATTTAGAAGGCTGCAGTCAACACTTTTATGAAATGTAC
AATCCCTTATATGGATCCCGCTTAGGAGTTCCTGACACACTAGGAGGTGACCCAAAATTTAGATCTTTAACA
CATGAAGATCATGCAATTCAGCCCCAAAACTTTATGCCAGGGCCACTGGTAAACTCAGTTTCTACAAAGGAG
GGAGACAGCTCTAATACAGGAGCTGGAAAAGCCTTAACAGGCCTTAGCACAGGAACCAGTCAAAATACTAGA
ATATCCTTACGCCCTGGGCCAGTATCTCAGCCATACCACCACTGGGACACAGACAAGTATGTCACAGGAATA
AATGCCATTTCTCATGGGCAAACCACTTACGGTAACGCTGAAGATAAAGAGTATCAGCAGGGAGTGGGTAGA
TTTCCAAATGAAAAAGAACAACTAAAGCAGTTACAGGGTTTAAACATACACACCTATTTCCCCAATAAAGGA
ACCCAGCAATATACAGATCAAATTGAGCGCCCCCTAATGGTGGGTTCTGTATGGAACAGAAGAGCCCTTCAC
TATGAAAGCCAGCTGTGGAGTAAAATTCCAAATTTAGATGACAGTTTTAAAACTCAGTTTGCAGCCTTAGGA
GGATGGGGTTTGCATCAGCCACCTCCTCAAATATTTTTAAAAATTTTACCACAAAGTGGGCCAATTGGAGGT
ATTAAGTCAATGGGAATTACTACCTTAGTTCAATATGCTGTGGGAATTATGACAGTAACTATGACATTTAAA
TTGGGGCCCCGTAAAGCCACGGGACGGTGGAATCCTCAACCTGGAGTATATCCCCCGCACGCAGCAGGTCAT
TTACCATATGTACTATATGACCCCACAGCTACAGATGCAAAACAACACCACAGACATGGATATGAAAAGCCT
GAAGAATTGTGGACAGCCAAAAGCCGTGTGCACCCATTGTAA
>lcl|DQ225150_1_cds_ABB13543_1_3/1-2346_lcl|DQ225150.1_cds_ABB13543.1_3/1-2346_gene=VP1_protein=minor_capsid_protein_protein_id=ABB13543.1_location=2035..4380_gbkey=CDS/1-2346
ATGAGTAAAGAAAGTGGCAAATGGTGGGAAAGTGATGATAAATTTGCTAAAGCTGTGTATCAGCAATTAGTG
GAATTTTATGAAAAGGTTACTGGAACAGACTTAGAGCTTATTCAAATATTAAAAGATCACTATAATATTTCT
TTAGATAATCCCCTAGAAAACCCATCCTCTCTGTTTGACTTAGTTGCTCGTATTAAAAATAACCTTAAAAAC
TCTCCAGACTTATATAGTCATCATTTTCAAAGTCATGGACAGTTATCTGACCACCCCCATGCCTTATCATCC
AGTAACAGTCATGCAGAACCTAGAGGAGAAAATGCAGTATTATCTAGTGAAGACTTACACAAGCCTGGGCAA
GTTAGCGTACAACTACCCGGTACTAACTATGTTGGGCCTGGCAATGAGCTACAAGCTGGGCCCCCGCAAAGT
GCTGTTGACAGTGCTGCAAGGATTCATGACTTTAGGTATAGCCAACTGGCTAAGTTGGGAATAAATCCATAT
ACTCATTGGACTGTAGCAGATGAAGAGCTTTTAGAAAATATAAAAAATGAAACTGGGTTTCAAGCACAAGTA
GTAAAAGACTACTTTACTTTAAAAGGTGCAGCTGCCCCTGTGGCCCATTTTCAAGGAAGTTTGCCGGAAGTT
CCCGCTTACAACGCCTCAGAAAAATACCCAAGCATGACTTCAGTTAATTCTGCAGAAGCCAGCACTGGTGCA
GGAGGGGGGGGCAGTAATTCTGTTAAAAGCATGTGGAGTGAGGGGGCCACTTTTAGTGCCAACTCTGTAACT
TGTACATTTTCCAGACAGTTTTTAATTCCATATGACCCAGAGCAACATTATAAGGTGTTTTCTCCCGCAGCA
AGTAGCTGCCACAATGCCAGTGGAAAGGAGGCAAAGGTTTGCACCATTAGTCCCATAATGGGATACTCAACC
CCATGGAGATATTTAGATTTTAATGCTTTAAATTTGTTTTTTTCACCTTTAGAGTTTCAGCATTTAATTGAA
AACTATGGAAGTATAGCTCCTGATGCTTTAACTGTAACCATATCAGAAATTGCTGTTAAGGATGTTACAGAC
AAAACTGGAGGGGGGGTACAGGTTACTGACAGCACTACAGGGCGCCTATCCATGTTAGTAGACCATGAATAC
AAGTACCCATATGTGTTAGGGCAAGGTCAGGATACTTTAGCCCCAGAACTTCCTATTTGGGTATACTTTCCC
CCTCAATATGCTTACTTGACAGTAGGAGATGTTAACACACAAGGAATCTCTGGAGACAGCAAAAAATTAGCA
AGTGAAGAATCAGCATTTTATGTTTTGGAACACAGTTCTTTTCAGCTTTTAGGTACAGGAGGTACAGCAACT
ATGTCTTATAAGTTTCCTCCAGTGCCCCCAGAAAATTTAGAGGGCTGCAGTCAACACTTTTATGAAATGTAC
AATCCCTTATACGGATCCCGCTTAGGGGTTCCTGACACATTAGGAGGTGACCCAAAATTTAGATCTTTAACA
CATGAAGACCATGCAATTCAGCCCCAAAACTTTATGCCAGGGCCACTAGTAAACTCAGTATCTACAAAGGAG
GGAGACAGCTCTAGTACTGGAGCTGGAAAAGCCTTAACAGGCCTTACCACAGGAACCTCTCAAAACACTAGA
ATATCCTTACGCCCTGGGCCAGTGTCTCAGCCATATCACCACTGGGACACAGATAAATATGTCACAGGAATA
AATGCCATTTCTCATGGTCAGACCACATATGGTAACGCTGAAGATAAAGAGTATCAGCAAGGAGTGGGTAGA
TTTCCAAATGAAAAAGAACAGCTAAAGCGGTTACAGGGTTTAAACATGCACACCTATTTTCCCAATAAAGGA
ACCCAGCAATATACAGATCAAATTGAGCGCCCCCTAATGGTGGGTTCTGTATGGAACAGAAGAGCCCTTCAC
TATGAAAGCCAGCTGTGGAGTAAAATTCCAAATTTAGATGACAGTTTTAAAACTCAGTTTGCAGCCTTAGGA
GGATGGGGTTTGCATCAGCCACCTCCTCAAATATTTTTAAAAATATTACCACAAAGTGGGCCCATTGGAGGT
ATTAAATCAATGGGAATTACTACCTTAGTTCAGTATGCCGTGGGAATTATGACAGTAACTATGACATTTAAA
TTGGGGCTCCGTAAAGCTACGGGACGGTGGAATCCTCAACCTGGAGTATATCCCCCGCACGCAGCAGGTCAT
TTACCATATGTACTATATGACCCCACAGCTACAGATGCAAAACAACACCACAGACATGGATATGAAAAGCCT
GAAGAATTGTGGACAGCCAAAAGCCGTGTGCACCCATTGTAA
>lcl|DQ225149_1_cds_ABB13538_1_3/1-2346_lcl|DQ225149.1_cds_ABB13538.1_3/1-2346_gene=VP1_protein=minor_capsid_protein_protein_id=ABB13538.1_location=2055..4400_gbkey=CDS/1-2346
ATGAGTAAAGAAAGTGGCAAATGGTGGGAAAGTGATGATAAATTTGCTAAAGCTGTGTATCAGCAATTAGTG
GAATTTTATGAAAAGCTTACTGGAACAGACTTAGAGCTTATTCAAATATTAAAAGATCATTACAATATTTCT
TTAGATAATCCCCTAGAAAACCCATCCTCTCTGTTTGACTTAGTTACTCGTATTAAAAATAACCTTAAAAAC
TCTCCAGACTTACATAGTCATCATTTTCAAAGTCATGGACAGTTATCTGACCACCCCCATGCCTTATCATCC
AGTAACAGTCATGCAGAACCTAGAGGAGAAAATGCAGTATTATCTAGTGAAGACTTACACAAGCCTGGGCAA
GTTAGCGTACAACTACCCGGTACTAACTATGTTGGGCCTGGCAATGAGCTACAAACTGGGCCCCCGCAAAGT
GCTGTTGACAGTGCTGCAAGGATTCATGACTTTAGGTATAGCCAACTGGCTAAGTTGGGAATAAATCCATAT
ACTCATTGGACTGTAGCAGATGAAGAGCTTTTAGAAAATATAAAAAATGAAACTGGGTTTCAAGCACAAGTA
GTAAAAGACTACTTTACTTTAAAAGGTGCAGCTGCACCTGTGGCCCATTTTCAAGGAAGTTTGCCGGAAGTT
CCCGCTTACAACGCCTCAGAAAAATACCCAAGCATGACTTCAGTTAATTCTGCAGAAGCCAGCACTGGTGCA
GGAGGGGGGGGCAGTAATCCTGTCAAAAGCATGTGGAGTGAGGGGGCCACTTTTAGTGCCAACTCTGTAACT
TGTACATTTTCCAGACAGTTTTTAATTCCATATGACCCAGAGCACCATTATAAGGTGTTTTCTCCCGCAGCA
AGCAGCTGCCACAATGCCAGTGGAAAGGAGGCAAAGGTTTGCACCATTAGTCCCATAATGGGATACTCAACC
CCATGGAGATATTTAGATTTTAATGCTTTAAATTTGTTTTTTTCACCTTTAGAGTTTCAGCATTTAATTGAA
AACTATGGAAGTATAGCTCCTGATGCTTTAACTGTAACCATATCAGAAATTGCTGTTAAGGATGTTACAGAC
AAAACTGGAGGGGGGATACAAGTTACTGACAGCACTACCGGGCGCCTATGCATGTTAGTAGACCATGAATAC
AAGTACCCATATGTGTTAGGGCAAGGTCAGGATACTTTAGCCCCAGAACTTCCTATTTGGGTATACTTTCCC
CCTCAATATGCTTACTTGACAGTAGGAGATGTTAACACACAAGGAATCTCTAGAGACAGCAAAAAATTAGCA
AGTGAAGAATCAGCATTTTATGTTTTGGAACACAGTTCTTTTCAGCTTTTAGGTACAGGAGGTACAGCAACT
ATGTCTTATAAGTTTCCTCCAGTGCCCCCAGAAAATTTAGAGGGCTGCAGTCAACACTTTTATGAAATGTAC
AATCCCTTATACGGATCTCGCTTAGGGGTCCCTGACACATTAGGAGGTGACCCAAAATTTAGATCTTTAACA
CATGAAGACCATGCAATTCAGCCCCAAAACTTCATGCCAGGGCCACTAGTAAACTCAGTGTCTACAAAGGAG
GGAGACAGCTCTAATACTGGAGCTGGAAAAGCCTTAACAGGCCTTAGCACAGGCACCTCTCAAAACACTAGA
ATATCCTTACGCCCTGGGCCAGTGTCTCAGCCATATCACCACTGGGACACAGATAAATATGTCACAGGAATA
AATGCCATTTCTCATGGTCAGACCACATATGGTAATGCTGAAGATAAAGAGTATCAGCAAGGAGTGGGTAGA
TTTCCAAATGAAAAAGAACAGCTAAAACAGTTACAGGGTTTAAACATGCACACCTATTTTCCCAATAAAGGA
ACCCAGCAATATACAGATCAAATTGAGCGCCCCCTAATGGTGGGTTCTGTATGGAACAGAAGAGCCCTTCAC
TATGAAAGCCAGCTGTGGAGTAAAATTCCAAATTTAGATGACAGTTTTAAAACTCAGTTTGCAGCCTTAGGA
GGATGGGGTTTGCATCAGCCACCTCCTCAAATATTTTTAAAAATATTACCACAAAGTGGGCCCATTGGAGGT
ATTAAATCAATGGGAATTACTACCTTAGTTCAGTATGCCGTGGGAATTATGACAGTAACTATGACATTTAAA
TTGGGGCCCCGTAAAGCTACGGGACGGTGGAATCCTCAACCTGGAGTATATCCCCCGCACGCAGCAGGTCAT
TTACCATATGTACTATATGACCCCACAGCTACAGATGCAAAACAACACCACAGACATGGATATGAAAAGCCT
GAAGAATTGTGGACAGCCAAAAGCCGTGTGCACCCATTGTAA
>lcl|DQ225151_1_cds_ABB13548_1_3/1-2346_lcl|DQ225151.1_cds_ABB13548.1_3/1-2346_gene=VP1_protein=minor_capsid_protein_protein_id=ABB13548.1_location=2045..4390_gbkey=CDS/1-2346
ATGAGTAAAGAAAGTGGCAAATGGTGGGAAAGTGATGATAAATTTGCTAAAGCTGTGTATCAGCAATTAGTG
GAATTTTATGAAAAGGTTACTGGAACAGACTTAGAGCTTATTCAAATATTAAAAGATCATTACAATATTTCT
TTAGATAATCCCCTAGAAAACCCATCCTCTCTGTTTGACTTAGTTGCTCGTATTAAAAATAACCTTAAAAAC
TCTCCAGACTTATATAGTCATCATTTTCAAAGTCATGGACAGTTATCTGACCACCCCCATGCCTTATCATCC
AGTAGCAGTCATGCAGAACCTAGAGGAGAAAATGCAGTATTATCTAGTGAAGACTTACACAAGCCTGGGCAA
GTTAGCGTACAACTACCCGGTACTAACTATGTTGGGCCTGGCAATGAGCTACAAGCTGGGCCCCCGCAAAGT
GCTGTTGACAGTGCTGCAAGGATTCATGACTTTAGGTATAGCCAACTGGCTAAGTTGGGAATAAATCCATAT
ACTCATTGGACTGTGGCAGATGAAGAGCTTTTAAAAAATATAAAAAATGAAACTGGGTTTCAAGCACAAGTA
GTAAAAGACTACTTTACTTTAAAAGGTGCAGCTGCCCCTGTGGCCCATTTTCAAGGAAGTTTGCCGGAAGTT
CCCGCTTACAACGCCTCAGAAAAATACCCAAGCATGACTTCAGTTAATTCTGCAGAAGCCAGCACTGGTGCA
GGAGGGGGGGGCAGTAATCCTGTCAAAAGCATGTGGAGTGAGGGGGCCACTTTTAGTGCCAACTCTGTAACT
TGTACATTTTCCAGACAGTTTTTAATTCCATATGACCCAGAGCACTATTATAAGGTGTTTTCTCCCGCAGCA
AGTAGCTGCCACAATGCCAGTGGAAAGGAGGCAAAGGTTTGCACCATTAGTCCCATAATGGGATACTCAACC
CCATGGAGATATTTAGATTTTAATGCTTTAAATTTGTTTTTTTCACCTTTAGAGTTTCAGCATTTAATTGAA
AACTATGGAACTATAGCTCCTGATGCTTTAACTGTAACCATATCAGAAATTGCTGTTAAGGATGTTACAGAC
AAAACTGGAGGGGGGGTACAGGTTACTGACAGCACTACAGGGCGCCTATGCATGTTAGTGGACCATGAATAC
AAGTACCCATATGTGTTAGGGCAAGGTCAGGATACTTTAGCCCCAGAACTTCCTATTTGGGTATACTTTCCC
CCTCAATATGCTTACTTGACAGTAGGAGATGTTAACACACAAGGAATTTCTGGAGACAGCAAAAAATTAGCA
AGTGAAGAATCAGCATTTTATGTTTTGGAACACAGTTCTTTTCAGCTTTTAGGTACAGGAGGTACAGCAACT
ATGTCCTATAAGTTTCCTCCAGTGCCCCCAGAAAATTTAGAGGGCTGCAGTCAACACTTTTATGAAATGTAC
AATCCCTTATACGGATCCCGCTTAGGGGTCCCTGACACATTAGGAGGTGACCCAAAATTTAGATCTTTAACA
CATGAAGACCATGCAATTCAGCCCCAAAACTTTATGCCAGGGCCACTAGTAAACTCAGTGTCTACAAAGGAG
GGAGACAGCTCTAATACTGGAGCTGGAAAAGCCTTAACAGGCCTTAGCACAGGCACCTCTCAAAACACTAGA
ATATCCTTACGCCCTGGGCCAGTGTCACAGCCATACCACCACTGGGACACAGATAAATATGTTCCAGGAATA
AATGCCATTTCTCATGGTCAGACCACTTATGGTAACGCTGAAGACAAAGAGTATCAGCAAGGAGTGGGTAGA
TTTCCAAATGAAAAAGAGCAGCTAAAACAGTTACAGGGTTTAAACATGCACACCTACTTTCCCAATAAAGGA
ACCCAGCAATATACAGATCAAATTGAGCGCCCCCTAATGGTGGGTTCTGTATGGAACAGAAGAGCCCTTCAC
TATGAAAGCCAGGTGTGGAGTAAAATTCCAAATTTAGATGACAGTTTTAAAACTCAGTTTGCAGCCTTAGGA
GGATGGGGTTTGCATCAGCCACCTCCTCAAATATTTTTAAAAATATTACCACAAAGTGGGCCCATTGGAGGT
ATTAAATCAATGGGAATTACTACCTTAGTTCAGTATGCCGTGGGAATTATGACAGTAACTATGACATTTAAA
TTGGGGCTCCGTAAAGCTACGGGACGGTGGAATCCTCAACCTGGAGTATATCCCCCTCACGCAGCAGGTCAT
TTACCATATGTACTATATGACCCCACAGCTACAGATGCAAAACAACACCACAGACATGGATATGAAAAGCCT
GAAGAATTGTGGACAGCCAAAAGCCGTGTGCACCCATTGTAA
>lcl|HQ130278_1_cds_ADP37910_1_1/1-2346_lcl|HQ130278.1_cds_ADP37910.1_1/1-2346_protein=capsid_protein_VP1_protein_id=ADP37910.1_location=1..2346_gbkey=CDS/1-2346
ATGAGTAAAGAAAGTGGCAAATGGTGGGAAAGTGATGATAAATTTGCTAAAGCTGTGTATCAGCAATTTGTG
GAATTTTATGAAAAGCTTACTGGAACAGACTTAGAGCTTATTCAAATATTAAAAGATCATTACAATATTTCT
TTAGATAATCCCCTAGAAAACCCATCCTCTCTGTTTGACTTAGTTGCTCGTATTAAAAATAACCTTAAAAAC
TCTCCAGACTTATATAGTCATCATTTTCAAAGTCATGGACAGTTATCTGACCACCCCCATGTCTTATCATCC
AGTAACAGTCATGCAGAACCTAGAGGAGAAAATGCAGTATTATCTAGTGAAGACTTACACAAGCCTGGGCAA
GTTAGCGTACAACTACCCGGTACTAACTATGTTGGGCCTGGCAATGAGCTACAAGCTGGGCCCCCGCAAAGT
GCTGTGGACAGTGCTGCAAGGATTCATGACTTTAGGTATAGCCAACTGGCTAAGTTGGGAATAAATCCATAT
ACTCATTGGACTGTAGCAGATGAAGAGCTTTTAAAAAATATAAAAAATGAAACTGGGTTTCAAGCACAAGTA
GTAAAAGACTACTTTACTTTAAAAGGTGCAGCTGCCCCTGTGGCCCATTTTCAAGGAAGTTTGCCGGAAGTT
CCCGCTTACAACGCCTCAGAAAAATACCCAAGCATGACTTCAGTTAATTCTGCAGAAGCCAGCACTGGTGCA
GGAGGGGGGGGCAGTAATCCGGTTAAAAGCATGTGGAGTGAGGGGGCCACTTTTAGTGCCAACTCTGTAACT
TGTACATTTTCCAGACAGTTTTTAATTCCATATGAACCAGAACACCGTTATAAGGTGTTTTCTCCCGCAGCA
AGTAGCTGCCACAATGCCAGTGGAAAGGAGGCAAAGGTTTGCACCATTAGTCCCATAATGGGATACTCAACC
CCATGGAGATATTTAGATTTTAATGCTTTAAATTTGTTTTTTTCACCTTCAGAGTTTCAGCATTTAATTGAA
AACTATGGAAGTATAGCTCCTGATGCTTTAACTGTAACTATATCAGAAATTGCTGTTAAGGATGTTACAGAC
AAAACTGGAGGGGGAGTACAAGTTACTGACAGCACTACCGGGCGCCTATGCATGTTAGTAGACCATGAATAC
AAGTACCCATATGTGTTAGGGCAAGGTCAGGATACTTTAGCCCCAGAACTTCCTATTTGGGTCTACTTTCCC
CCTCAATATGCTTACTTAACAGTAGGAGATGTTAATACACAAGGAATTTCTGGAGACAGCAAAAAATTAGCA
AGTGAAGAATCAGCATTTTATGTTTTGGAACACAGTTCTTTTCAGCTTTTAGGTACAGGAGGTACAGCAACT
ATGTCCTATAAGTTTCCTCCAGTGCCCCCAGAAAATTTAGAGGGCTGTAGTCAACACTTTTATGAAATGTAC
AATCCCTTATACGGATCTCGCTTAGGGGTCCCTGACACATTAGGAGGTGACCCAAAATTTAGATCTTTAACA
CATGAAGACCATGCAATTCAGCCCCAAAACTTTATGCCAGGGCCACTAGTAAACTCAGTGTCTACAAAGGAG
GGAGACCGCTCTAGTACTGGAGCTGGAAAAGCCTTAACAGGCCTTAGCACAGGTACCTCCCAAAACACTAGA
ATATCCTTACGCCCTGGGCCAGTGTCTCAGCCATATCACCACTGGGACACAGATAAATATGTCACAGGAATA
AATGCCATTTCTCATGGTCAGACCACATATGGTGATGCTGAAGATAAAGAGTATCAGCAAGGAGTGGGTAGA
TTTCCAAATGAAAAAGAACAGCTAAAACAGTTACAGGGTTTAAACATGCACACCTATTTTCCCAATAAAGGA
ACCCAGCAATATACAGATCAAATTGAGCGCCCCCTAATGGTGGGTTCTGTATGGAACAGAAGAGCCCTTCAC
TATGAAAGCCAGCTGTGGAGTAAAATTCCAAATTTAGATGACAGTTTTAAAACTCAGTTTGCAGCCTTAGGA
GGATGGGGTTTGCATCAGCCACCTCCACAAATATTTTTAAAAATATTACCACAAAGTGGGCCCATTGGAGGT
ATTAAATCAATGGGAATTACTACCTTAGTTCAGTATGCCGTGGGAATTATGACAGTAACTATGACATTTAAA
TTGGGGCCCCGAAAAGCTACGGGACGGTGGAATCCTCAGCCTGGAGTATATCCCCCGCACGCAGCAGGTCAT
TTACCATATGTACTATATGACCCCACAGCTACAGACGCAAAACAACACCACAGACATGGATATGAGAAGCCT
GAAGAATTGTGGACAGCCAAAAGCCGTGTGCACCCATTGTAA
>lcl|AB126270_1_cds_BAD02256_1_2/1-2346_lcl|AB126270.1_cds_BAD02256.1_2/1-2346_gene=VP1_protein=VP1_protein_protein_id=BAD02256.1_location=2108..4453_gbkey=CDS/1-2346
ATGAGTAAAGAAAGTGGCAAATGGTGGGAAAGTGATGATAAGTTTGCTAAAGCCGTGTATCAGCAATTTGTG
GAATTTTATGAAAAGGTTACTGGAACAGACTTAGAGCTTATTCAAATATTAAAAGATCATTATAACATTTCT
TTAGATCATCCCCTAGAAAACCCATCCTCTCTGTTTGACTTAGTTGCTCGTATTAAAAATAACCTTAAAAAC
TCTCCAGACTTATATAGTCATCATTTTCAAAGTCATGGACAGTTATCTGACCACCCCCATGCCTTATCATCC
AGTAGCAGTCATGCAGAACCTAGAGGAGAAAATGCAGTATTATCTAGTGAAGACTTACACAAGCCTGGGCAA
GTTAGCGTACAACTACCCGGTACTAACTATGTTGGGCCTGGCAATGAGCTACAAGCTGGGCCCCCGCAAAGT
GCTGTTGACAGTGCTGCAAGGATTCATGACTTTAGGTATAGCCAACTGGCTAAGTTGGGAATAAATCCATAT
ACTCATTGGACTGTGGCAGATGAAGAGCTTTTAAAAAATATAAAAAATGAAACTGGGTTTCAAGCACAAGTA
GTAAAAGACTACTTTACTTTAAAAGGTGCAGCTGCCCCTGTGGCCCATTTTCAAGGAAGTTTGCCGGAAGTT
CCCGCTTACAACGCCTCAGAAAAATACCCAAGCATGACTTCAGTTAATTCTGCAGAAGCCAGCACTGGTGCA
GGAGGGGGTGGCAGTAATCCTGCCAAAAGCATGTGGAGTGAGGGGGCCACTTTTACTGCCAACTCTGTGACT
TGTACATTCTCTAGACAGTTTTTAATCCCATATGACCCAGAGCACCATTATAAAGTGTTTTCCCCCGCAGCT
AGTAGCTGCCACAATGCCAGTGGAAAGGAGGCAAAGGTTTGCACCATTAGTCCCATAATGGGATACTCAACC
CCATGGAGATACTTAGATTTTAATGCTTTAAATTTATTTTTTTCACCTTTAGAGTTTCAGCACTTAATTGAA
AATTATGGAAGTATAGCTCCTGATGCTTTAACTGTAACTATATCAGAAATTGCTGTTAAGGATGTCACAGAC
AAAACTGGAGGGGGGGTACAGGTTACTGACAGCACTACAGGGCGCTTATGTATGTTAGTAGACCATGAATAC
AAGTACCCATATGTGTTAGGGCAAGGTCAGGATACCTTAGCCCCAGAACTTCCTATTTGGGTATACTTTCCC
CCTCAATATGCTTACTTAACAGTAGGAGATGTAAACACACAAGGAATTTCTGGAGACAGCAAAAAATTAGCA
AGTGAAGAATCAGCTTTTTATGTTCTTGAGCACAGTTCTTTTCAGCTTTTAGGTACAGGAGGTACAGCTACT
ATGTCTTATAAGTTTCCTGTGGTACCCCCAGAAAATTTAGAAGGCTGCAGTCAACACTTTTATGAAATGTAC
AATCCCTTATATGGATCCCGCTTAGGAGTTCCTGACACACTAGGAGGTGACCCAAAATTTAGATCTTTAACA
CATGAAGATCATGCAATTCAGCCCCAAAACTTTATGCCAGGGCCACTGGTAAACTCAGTTTCTACAAAGGAG
GGAGACAGCTCTAATACAGGAGCTGGAAAAGCCTTAACAGGCCTTAGCACAGGAACCAGTCAAAATACCAGA
ATATCCTTACGCCCTGGGCCAGTATCTCAGCCATACCACCACTGGGACACAGACAAGTATGTCACAGGAATA
AATGCCATTTCTCATGGTCAAACCACTTATGGTAACGCTGAAGACAAGGAGTATCAGCAAGGAGTGGGTAGA
TTTCCAAATGAAAAAGAACAACTAAAGCAGTTACAGGGTTTAAACATGCACACCTATTTCCCCAATAAAGGA
ACCCAGCAATATACAGATCAGATTGAGCGCCCCCTAATGGTGGGTTCTGTATGGAACAGAAGAGCCCTTCAC
TATGAAAGCCAGCTGTGGAGTAAAATTCCAAATTTAGATGACAGTTTTAAAACTCAGTTTGCTGCCTTAGGA
GGATGGGGTTTGCATCAGCCACCTCCTCAAATATTTTTAAAAATATTACCACAAAGTGGGCCAATTGGAGGT
ATTAAGTCAATGGGAATTACTACCTTAGTTCAATATGCCGTGGGAATTATGACAGTAACTATGACATTTAAA
TTGGGGCCCCGTAAAGCTACGGGACGGTGGAATCCTCAACCTGGAGTATATCCCCCGCACGCAGCAGGTCAT
TTACCATATGTACTATATGACCCCACAGCTACAGATGCAAAACAACACCACAGACATGGATATGAAAAGCCT
GAAGAATTGTGGACAGCCAAAAGCCGTGTGCACCCATTGTAA
>lcl|AB030694_1_cds_BAA90292_1_2/1-2346_lcl|AB030694.1_cds_BAA90292.1_2/1-2346_gene=VP1_protein=capsid_protein_VP1_protein_id=BAA90292.1_location=2380..4725_gbkey=CDS/1-2346
ATGAGTAAAGAAAGTGGCAAATGGTGGGAAAGTGATGATAAATTTGCTAAAGCTGTGTATCAGCAATTTGTG
GAATTTTATGAAAAGGTTACTGGAACAGACTTAGAGCTTATTCAAATATTAAAAGATCATTATAATATTTCT
TTAGATCATCCCCTAGAAAACCCATCCTCTCTGTTTGACTTAGTTGCTCGTATTAAAAATAACCTTAAAAAC
TCTCCAAACTTATATAGTCATCATTTTCAAAGTCATGGACAGTTATCTGACCACCCCCATGCCTTATCATCC
AGTAGCAGTCATGCAGAACCTAGAGGAGAAAATGCAGTATTATCTAGTGAAGACTTACACAAGCCTGGGCAA
GTTAGCGTACAACTACCCGGTACTAACTATGTTGGGCCTGGCAATGAGCTACAAGCTGGGCCCCCGCAAAGT
GCTGTTGACAGTGCTGCAAGGATTCATGACTTTAGGTATAGCCAACTGGCTAAGTTGGGAATAAATCCATAT
ACTCATTGGACTGTAGCAGATGAAGAGCTTTTAAAAAATATAAAAAATGAAACTGGGTTTCAAGCACAAGTA
GTAAAAGACTACTTTACTTTAAAAGGTGCAGCTGCCCCTGTGGCCCATTTTCAAGGAAGTTTGCCGGAAGTT
CCCGCTTACAACGCCTCAGAAAAATACCCAAGCATGACTTCAGTTAATTCTGCAGAAGCCAGCACTGGTGCA
GGAGGGGGTGGCAGTAATCCTGCCAAAAGCATGTGGAGTGAGGGGGCCACTTTTACTGCCAACTCTGTAACT
TGTACATTTTCCAGACAGTTTTTAATTCCATATGACCCAGAGCACCATTATAAGGTGTTTTCTCCCGCAGCT
AGTAGCTGCCACAATGCCAGTGGAAAGGAGGCAAAGGTTTGCACCATTAGTCCCATAATGGGATACTCAACC
CCATGGAGATACTTAGATTTTAATGCTTTAAATTTATTTTTTTCACCTTTAGAGTTTCAGCACTTAATTGAA
AATTATGGAAGTATAGCTCCTGATGCTTTAACTGTAACTATATCAGAAATTGCTGTTAAGGATGTCACAGAC
AAAACTGGAGGGGGGGTACAGGTTACTGACAGCACTACAGGGCGCCTATGCATGTTAGTAGACCATGAATAC
AAGTACCCATATGTGTTAGGGCAAGGTCAGGATACTTTAGCCCCAGAACTTCCTATTTGGGTATACTTTCCC
CCTCAATATGCTTACTTAACAGTAGGAGATGTAAACACACAAGGAATCTCTGGAGACAGCAAAAAATTAGCA
AGTGAAGAATCAGCATTTTATGTTTTGGAACACAGTTCTTTTCAGCTTTTAGGTACAGGAGGTACAGCAACT
ATGTCTTATAAGTTTCCTCCAGTGCCCCCAGAAAATTTAGAGGGCTGCAGTCAACACTTTTATGAAATGTAC
AATCCCTTATACGGATCCCGCTTAGGGGTTCCTGACACATTAGGAGGTGACCCAAAATTTAGATCTTTAACA
CATGAAGACCATGCAATTCAGCCCCAAAACTTCATGCCAGGGCCACTAGTAAACTCAGTGTCTACAAAGGAG
GGAGACAGCTCTAATACTGGAGCTGGAAAAGCCTTAACAGGCCTTAGCACAGGTACCTCTCAAAACACTAGA
ATATCCTTACGCCCTGGGCCAGTGTCTCAGCCATACCACCACTGGGACACAGATAAATATGTCACAGGAATA
AATGCCATTTCTCATGGTCAGACCACTTATGGTAACGCTGAAGACAAAGAGTATCAGCAAGGAGTGGGTAGA
TTTCCAAATGAAAAAGAACAGCTAAAACAGTTACAGGGTTTAAACATGCACACCTATTTCCCCAATAAAGGA
ACCCAACAATATACAGATCAAATTGAGCGCCCCCTAATGGTGGGTTCTGTATGGAACAGAAGAGCCCTTCAC
TATGAAAGCCAGCTGTGGAGTAAAATTCCAAATTTAGATGACAGTTTTAAAACTCAGTTTGCAGCCTTAGGA
GGATGGGGTTTGCATCAGCCACCTCCTCAAATATTTTTAAAAATATTACCACAAAGTGGGCCAATTGGAGGT
ATTAAATCAATGGGAATTACTACCTTAGTTCAATATGCCGTGGGAATTATGACAGTAACTATGACATTTAAA
TTGGGGCCCCGTAAAGCTACGGGACGGTGGAATCCTCAACCTGGAGTATATCCCCCGCACGCAGCAGGTCAT
TTACCATATGTACTATATGACCCCACAGCTACAGATGCAAAACAACACCACAGACATGGATATGAAAAGCCT
GAAGAATTGTGGACAGCCAAAAGCCGTGTGCACCCATTGTAA
>lcl|KM393169_1_cds_AIS74864_1_3/1-2346_lcl|KM393169.1_cds_AIS74864.1_3/1-2346_protein=VP1_protein_id=AIS74864.1_location=2624..4969_gbkey=CDS/1-2346
ATGAGTAAAGAAAGTGGCAAATGGTGGGAAAGTGATGATAAATTTGCTAAAGCTGTGTATCAGCAATTTGTA
GAATTTTATGAAAAGGTTACTGGAACAGACTTAGAGCTTATTCAAATATTAAAAGATCATTATAATATTTCT
TTAGATCATCCCCTAGAAAACCCATCCTCTCTGTTTGACTTAGTTGCTCGCATTAAAAATAACCTTAAAAAC
TCTCCAGACTTATATAGTCATCATTTTCAAAGTCATGGACAGTTATCTGACCACCCCCATGCCTTATCATCC
AGTAGCAGTCATGCAGAACCTAGAGGAGAAAATGCAGTATTATCTAGTGAAGACTTACACAAGCCTGGGCAA
GTTAGCGTACAACTACCCGGTACTAACTATGTTGGGCCTGGCAATGAGCTACAAGCTGGGCCCCCGCAAAGT
GCTGTTGACAGTGCTGCAAGGATTCATGACTTTAGGTATAGCCAACTGGCTAAGTTGGGAATAAATCCATAT
ACTCATTGGACTGTAGCATATGAAGAGCTTTTAAAAAATATAAAAAATGAAACTGGGTTTCAAGCACAAGTA
GTAAAAGACTACTTTACTTTAAAAGGTGCAGCTGCCCCTGTGGCCCATTTTCAAGGAAGTTTGCCGGAAGTT
CCCGCTTACAACGCCTCAGAAAAATACCCAAGCATGACTTCAGTTAATTCTGCAGAAGCCAGCACTGGTGCA
GGAGGGGGTGGCAGTAATCCTGCCAAAAGCATGTGGAGTGAGGGGGCCACTTTTACTGCCAACTCTGTAACT
TGTACATTTTCCAGACAGTTTTTAATTCCATATGACCCAGAGCACCATTATAAGGTGTTTTCTCCCGCAGCT
AGTAGCTGCCACAATGCCAGTGGAAAGGAGGCAAAGGTTTGCACCATTAGTCCCATAATGGGATACTCAACC
CCATGGAGATATTTAGATTTTAATGCTTTAAATTTATTTTTTTCACCTTTAGAGTTTCAGCACTTAATTGAA
AATTATGGAAGTATAGCTCCTGATGCTTTAACTGTAACTATATCAGAAATTGCTGTTAAGGATGTTACAGAC
AAAACTGGAGGGGGGGTACAGGTTACTGACAGCACTACAGGGCGCCTATGCATGTTAGTAGACCATGAATAC
AAGTACCCATATGTGTTAGGGCAAGGTCAGGATACTTTAGCCCCAGAACTTCCAATTTGGGTGTACTTTCCC
CCTCAATATGCTTACTTAACAGTAGGAGATGTAAACACACAAGGAATCTCTGGAGACAGCAAAAAATTAGCA
AGTGAAGAATCAGCATTTTATGTTTTGGAACACAGTTCTTTTCAACTTTTAGGTACAGGAGGTACAGCAACT
ATGTCTTATAAGTTTCCTCCAGTGCCCCCAGAAAATTTAGAGGGCTGCAGTCAACACTTTTATGAAATGTAC
AATCCCTTATACGGATCCCGCTTAGGGGTTCCTGACACATTAGGAGGTGACCCAAAATTTAGATCTTTAACA
CATGAAGACCATGCAATTCAGCCCCAAAACTTTATGCCAGGGCCACTAGTAAACTCAGTGTCTACAAAGGAG
GGAGATAGCTCTAATACTGGAGCTGGAAAAGCCTTAACAGGCTTTAGCACAGGTACCTCTCAAAACACTAGA
ATTTCCTTACGCCCTGGGCCAGTGTCTCAGCCATACCATCACTGGGACACAGATAAATATGTCACAGGAATA
AATGCCATTTCTCATGGCCAGACCACTTATGGTAACGCTGAAGACAAAGAGTATCAGCAAGGAGTGGGTAGA
TTTCCAAATGAAAAAGAACAGCTAAAACAGTTACAGGGTTTAAACATGCACACCTATTTCCCCAATAAAGGA
ACCCAGCAATATACAGATCAAATTGAGCGCCCCCTAATGGTGGGTTCTGTATGGAACAGAAGAGCCCTTCAC
TATGAAAGCCAGCTGTGGAGTAAAATTCCAAATCTAGATGACAGTTTTAAAACTCAGTTTGCAGCCTTAGGA
GGATGGGGTTTGCATCAGCCACCTCCGCAAATATTTTTAAAAATATTACCACAAAGTGGGCCAATTGGAGGT
ATTAAATCAATGGGAATTACTACCTTAGTTCAATATGCCGTGGGAATTATGACAGTAACTATGACATTTAAA
TTGGGGCCCCGTAAAGCTACAGGACGATGGAATCCTCAACCTGGAGTATATCCCCCGCACGCAGCAGGTCAT
TTACCATATGTACTATATGACCCCACAGCTACAGATGCAAAACAACACCACAGACATGGATATGAAAAGCCT
GAAGAATTGTGGACAGCCAAAAGCCGTGTGCACCCATTGTAA
>lcl|AB126265_1_cds_BAD02241_1_2/1-2346_lcl|AB126265.1_cds_BAD02241.1_2/1-2346_gene=VP1_protein=VP1_protein_protein_id=BAD02241.1_location=2108..4453_gbkey=CDS/1-2346
ATGAGTAAAGAAAGTGGCAAATGGTGGGAAAGTGATGATAAATTTGCTAAAGCTGTCTATGAGCAATTTGTA
GAATTTTATGAAAAGGTTACTGGAACAGACTTAGAGCTTATTCAAATATTAAAAGATCATTATAATATTTCT
TTAGATCATCCCCTAGAAAACCCATCCTCTCTGTTTGACTTAGTTGCTCGTATTAAAAATAACCTTAAAAAC
TCTCCAGACTTATATAGTCATCATTTTCAAAGTCATGGACAGTTATCTGACCACCCCCATGCCTTATCATCC
AGTAGCAGTCATGCAGAACCTAGAGGAGAAAATGCAGTATTATCTAGTGAAGACTTACACAAGCCTGGGCAA
GTTAGCGTACAACTACCCGGTACTAACTATGTTGGGCCTGGCAATGAGCTACAAGCTGGGCCCCCGCAAAGT
GCTGTTGACAGTGCTGCAAGGATTCATGACTTTAGGTATAGCCAACTGGCTAAGTTGGGAATAAATCCATAT
ACTCATTGGACTGTAGCAGATGAAGAGCTTTTAAAAAATATAAAAAATGAAACTGGGTTTCAAGCACAAGTA
GTAAAAGACTACTTTACTTTAAAAGGTGCAGCTGCCCCTGTGGCCCATTTTCAAGGAAGTTTGCCGGAAGTT
CCCGCTTACAACGCCTCAGAAAAATACCCAAGCATGACTTCAGTTAATTCTGCAGAAGCCAGCACTGGTGCA
GGAGGGGGTGGCAGTAATCCTGCCAAAAGCATGTGGAGTGAGGGGGCCACTTTTACTGCCAACTCTGTAACT
TGTACATTTTCCAGACAGTTTTTAATTCCATATGACCCAGAGCACCATTATAAGGTGTTTTCTCCCGCAGCT
AGTAGCTGCCACAATGCCAGTGGGAAGGAGGCAAAGGTTTGCACCATTAGTCCCATAATGGGATACTCAACC
CCATGGAGATATTTAGATTTTAATGCTTTAAATTTATTTTTTTCACCTTTAGAGTTTCAGCACTTAATTGAA
AATTATGGAAGTATAGCTCCTGATGCTTTAACTGTAACTATATCAGAAATTGCTGTTAAGGATGTTACAGAC
AAAACTGGAGGGGGGGTACAGGTTACTGACAGCACTACAGGGCGCCTATGCATGTTAGTAGACCATGAATAC
AAGTACCCATATGTGTTAGGGCAAGGTCAGGATACTTTAGCCCCAGAACTTCCTATTTGGGTCTACTTTCCC
CCGCAATATGCTTACTTAACAGTAGGAGATGTAAACACACAAGGGATTTCTGGAGACAGCAAAAAATTAGCA
AGTGAAGAATCAGCATTTTATGTTTTGGAACACAGTTCTTTTCAGCTTTTAGGTACAGGAGGTACAGCAACT
ATGTCTTATAAGTTTCCTCCAGTGCCCCCAGAAAATTTAGAGGGCTGCAGTCAACACTTTTATGAAATGTAC
AATCCCTTATACGGATCCCGCTTAGGGGTTCCTGATACATTAGGAGGTGACCCAAAATTTAGATCTTTAACA
CATGAAGACCATGCAATTCAGCCCCAAAACTTTATGCCAGGGCCACTAGTAAACTCAGTGTCTACAAAGGAG
GGAGATAGCTCTAATACTGGAGCTGCAAAAGCCTTAACAGGTCTTAGCACAGGTACCTCTCAAAACACTAGA
ATTTCCTTACGCCCTGGGCCAGTGTCTCAGCCATACCATCACTGGGACACAGATAAATATGTCACAGGAATA
AATGCCATTTCTTATGGTCAGACCACTTATGGTAACGCTGAAGACAAAGAGTATCAGCAAGGAGTGGGTAGA
TTTCCAAATGAAAAAGACCAGCTAAACCAGTTACAGGGTTTAAACATGCACACCTATTTCCCCAATAAAGGA
ACCCAGCAATATACAGATCAAATTGAGCGCCCCCTAATGGTGGGTTCTGTATGGAACAGAAGAGCCCTTCAC
TATGAAAGCCAGCTGTGGAGTAAAATTCCAAATCTAGATGACAGTTTTAAAACTCAGTTTGCAGCCTTAGGA
GGATGGGGTTTGCATCAGCCACCTCCTCAAATATTTTTAAAAATACTACCACAAAGTGGGCCAATTGGAGGT
ATTAAATCAATGGGAATTACTACCTTAGTTCAATATGCCGTGGGAATTATGACAGTAACTATGACATTTAAA
TTGGGGCCCCGTAAAGCTACAGGACGGTGGAATCCTCAACCTGGAGTATATCCCCCGCACGCAGCAGGTCAT
TTACCATATGTACTATATGACCCCACAGCTACAGATGCAAAACAACACCACAGACATGGATATGAAAAGCCT
GAAGAATTGTGGACAGCCAAAAGCCGTGTGCACCCATTGTAA
>lcl|U38509_1_cds_AAB47791_1_1/1-2346_lcl|U38509.1_cds_AAB47791.1_1/1-2346_protein=VP1_and_VP2_structural_protein_protein_id=AAB47791.1_location=1..2346_gbkey=CDS/1-2346
ATGAGTAAAGAAAGTGGCAAATGGTGGGAAAGTGATGATAAATTTGCTAAAGCTGTCTATGAGCAATTTGTA
GAATTTTATGAAAAGGTTACTGGAACAGACTTAGAGCTTATTCAAATATTAAAAGATCATTATAATATTTCT
TTAGATCATCCCCTAGAAAACCCATCCTCTCTGTTTGACTTAGTTGCTCGTATTAAAAATAACCTTAAAAAC
TCTCCAGACTTATATAGTCATCATTTTCAAAGTCATGGACAGTTATCTGACCACCCCCATGCCTTATCATCC
AGTAGCAGTCATGCAGAACCTAGAGGAGAAAATGCAGTATTATCTAGTGAAGACTTACACAAGCCTGGGCAA
GTTAGCGTACAACTACCCGGTACTAACTATGTTGGGCCTGGCAATGAGCTACAAGCTGGGCCCCCGCAAAGT
GCTGTTGACAGTGCTGCAAGGATTCATGACTTTAGGTATAGCCAACTGGCTAAGTTGGGAATAAATCCATAT
ACTCATTGGACTGTAGCAGATGAAGAGCTTTTAAAAAATATAAAAAATGAAACTGGGTTTCAAGCACAAGTA
GTAAAAGACTACTTTACTTTAAAAGGTGCAGCTGCCCCTGTGGCCCATTTTCAAGGAAGTTTGCCGGAAGTT
CCCGCTTACAACGCCTCAGAAAAATACCCAAGCATGACTTCAGTTAATTCTGCAGAAGCCAGCACTGGTGCA
GGAGGGGGTGGCAGTAATCCTGCCAAAAGCATGTGGAGTGAGGGGGCCACTTTTACTGCTAACTCTGTAACT
TGTACATTTTCCAGACAGTTTTTAATTCCATATGACCCAGAGCACCATTATAAGGTGTTTTCTCCCGCAGCT
AGTAGCTGCCACAATGCCAGTGGGAAGGAGGCAAAGGTTTGCACCATTAGTCCCATAATGGGATACTCAACC
CCATGGAGATATTTAGATTTTAATGCTTTAAATTTATTTTTTTCACCTTTAGAGTTTCAGCACTTAATTGAA
AATTATGGAAGTATAGCTCCTGATGCTTTAACTGTAACTATATCAGAAATTGCTGTTAAGGATGTTACAGAC
AAAACTGGAGGGGGGGTACAGGTTACTGACAGCACTACAGGGCGCCTATGCATGTTAGTAGACCATGAATAC
AAGTACCCATATGTGTTAGGGCAAGGTCAGGATACTTTAGCCCCAGAACTTCCTATTTGGGTCTACTTTCCC
CCTCAATATGCTTACTTAACAGTAGGAGATGTAAACACACAAGGGATCTCTGGAGACAGCAAAAAATTAGCA
AGTGAAGAATCAGCATTTTATGTTTTGGAACACAGTTCCTTTCAGCTTTTAGGTACAGGAGGTACAGCAACT
ATGTCTTATAAGTTTCCTCCAGTGCCCCCAGAAAATTTAGAGGGCTGCAGTCAACACTTTTATGAAATGTAC
AATCCCTTATACGGATCGCGCTTAGGGGTTCCTGACACATTAGGAGGTGACCCAAAATTTAGATCTTTAACA
CATGAAGACCATGCAATTCAGCCCCAAAACTTTATGCCAGGGCCACTAGTAAACTCAGTGTCTACAAAGGAG
GGAGACAGCTCTAATACTGGAGCTGCAAAAGCCTTAACAGGCCTTAGCACAGGTACCTCTCAAAACACTAGA
ATTTCCTTACGCCCTGGGCCAGTGTCTCAGCCATACCATCACTGGGACACAGATAAATATGTCACAGGAATA
AATGCCATTTCTCATGGTCAGACCACTTATGGTAACGCTGAAGACAAAGAGTATCAGCAAGGAGTGGGTAGA
TTTCCAAATGAAAAAGAACAGCTAAAACAGTTACAGGGTTTAAACATGCACACCTATTTCCCCAATAAAGGA
ACCCAGCAATATACAGATCAAATTGAGCGCCCCCTAATGGTGGGTTCTGTATGGAACAGAAGAGCCCTTCAC
TATGAAAGCCAGCTGTGGAGTAAAATTCCAAATCTAGATGACAGTTTTAAAACTCAGTTTGCAGCCTTAGGA
GGATGGGGTTTGCATCAGCCACCTCCTCAAATATTTTTAAAAATACTACCACAAAGTGGGCCAATTGGAGGT
ATTAAATCAATGGGAATTACTACCTTAGTTCAATATGCCGTGGGAATTATGACAGTAACTATGACATTTAAA
TTGGGGCCCCGTAAAGCTACAGGACGGTGGAATCCTCAACCTGGAGTATATCCCCCGCACGCAGCAGGTCAT
TTACCATATGTACTATATGACCCCACAGCTACAGATGCAAAACAGCACCACAGACATGGATATGAAAAGCCT
GAAGAATTGTGGACAGCCAAAAGCCGTGTGCACCCATTGTAA
>lcl|KM393165_1_cds_AIS74844_1_3/1-2346_lcl|KM393165.1_cds_AIS74844.1_3/1-2346_protein=VP1_protein_id=AIS74844.1_location=2624..4969_gbkey=CDS/1-2346
ATGAGTAAAGAAAGTGGCAAATGGTGGGAAAGTGATGATAAATTTGCTAAAGCTGTATATCAGCAATTTGTG
GAATTTTATGAAAAGCTTACTGGAACAGACTTAGAGCTTATTCAAATATTAAAAGATCATTACAATATTTCT
TTAGATAATCCCCTAGAAAACCCATCCTCTCTGTTTGACTTAGTTGCTCGTATTAAAAATAACCTTAAAAAC
TCTCCAAACTTATATAGTCATCATTTTCAAAGTCATGGACAGTTATCTGACCACCCCCATGCCTTATCATCC
AGTAACAGTCATGCAGAACCTAGAGGAGAAAATGCAGTATTATCTAGTGAAGACTTACACAAGCCTGGGCAA
GTTAGCGTACAACTACCCGGTACTAACTATGTTGGGCCTGGCAATGAGCTACAAGCTGGGCCCCCGCAAAGT
GCTGTTGACAGTGCTGCAAGGATTCATGACTTTAGGTATAGCCAACTGGCTAAGTTGGGAATAAATCCATAT
ACTCATTGGACTGTAGCAGATGAAGAGCTTTTAAAAAATATAAAAAATGAAACTGGGTTTCAAGCACAAGTA
GTAAAAGACTACTTTACTTTAAAAGGTGCAGCTGCCCCTGTGGCCCATTTTCAAGGAAGTTTGCCGGAAGTT
CCCGCTTACAACGCCTCAGAAAAATACCCAAGCATGACTTCAGTTAATTCTGCAGAAGCCAGCACTGGTGCA
GGAGGGGGGGGCAGTAATCCTGTTAAAAGCATGTGGAGTGAGGGGGCCACTTTTAGTGCCGACTCTGTAACT
TGCACATTTTCCAGACAGCTTTTAATTCCATATGACCCAGAGCACCATTATACGGTGTTTTCTCCCGCAGCA
AGTAGCTGCCACAATGCCAGTGGAAAGGAGGCAAAGGTTTGCACCATTAGTCCCATAATGGGATACTCAACC
CCATGGAGATATTTAGATTTTAATGCTTTAAATTTGTTTTTTTCACCTTTAGAGTTTCAGCATTTAATTGAA
AACTATGGAAGTATAGCTCCTGATGCTTTAACTGTAACCATATCAGAAATTGCTGTTAAGGATGTTACAGAC
AAAACTGGAGGGGGAGTACAAGTTACTGACAGCACTACCGGGCGCTTATGCATGTTAGTAGACCATGAATAC
AAGTACCCATATGTGTTAGGGCAAGGTCAGGATACTTTAGCCCCAGAACTTCCTATTTGGGTATACTTTCCC
CCCCAATATGCTTACTTGACAGTAGGAGATGTTAACACACAAGGGATTTCTGGAGACAGCAAAAAATTAGCA
AGTGAAGAATCAGCATTTTATGTTTTGGAACACAGTTCTTTTCAGCTTTTAGGTACAGGAGGTACAGCAACT
ATGTCCTATAAGTTTCCTCCAGTGCCCCCAGAAAATTTAGAGGGCTGCAGTCAACACTTTTATGAAATGTAC
AATCCCTTATACGGATCTCGCTTAGGGGTCCCTGACACATTAGGAGGTGACCCAAAATTTAGATCGTTAACA
CATGAAGACCATGCAATTCAGCCCCAAAACTTTATGCCAGGGCCACTAGTAAACTCAGTGTCTACAAAGGAG
GGAGACAGCTCTAGTACTGGAGCTGGAAAAGCCTTAACAGGCCTTAGCACAGGAACCTCTCAAAACACTAGA
ATATCCTTACGCCCTGGGCCAGTGTCTCAGCCATATCACCACTGGGACACAGATAAATATGTTACAGGAATA
AATGCCATTTCTCATGGTCAGACCACATATGGTAATGCTGAAGATAAAGAGTATCAGCAAGGAGTGGGTAGA
TTTCCAAATGAAAAAGAACAGCTAAAACAGTTACAAGGTTTAAACATGCACACCTATTTTCCCAATAAAGGA
ACCCAGCAATATACAGATCAAATTGAGCGCCCCCTAATGGTGGGATCTGTATGGAACAGAAGAGCCCTTCAC
TATGAAAGCCAGCTGTGGAGTAAAATTCCAAATTTAGATGACAGTTTTAAAACTCAGTTTGCAGCCTTAGGA
GGATGGGGTTTGCATCAGCCACCTCCTCAAATATTTTTAAAAATATTACCACAAAGTGGGCCCATTGGAGGT
ATTAAATCAATGGGAATTACTACCTTAGTTCAGTATGCCGTGGGAATTATGACAGTAACTATGACATTTAAA
TTGGGGCCCCGTAAAGCTACGGGACGGTGGAATCCTCAACCTGGAGTATATCCCCCGCACGCCGCAGGTCAT
TTACCATATGTACTATATGACCCCACAGCTACAGATGCAAAACAACACCACAGACATGGATATGAAAAGCCT
GAAGAATTGTGGACAGCCAAAAGCCGTGTGCACCCATTGTAA
>lcl|DQ225148_1_cds_ABB13533_1_3/1-2346_lcl|DQ225148.1_cds_ABB13533.1_3/1-2346_gene=VP1_protein=minor_capsid_protein_protein_id=ABB13533.1_location=2046..4391_gbkey=CDS/1-2346
ATGAGTAAAGAAAGTGGCAAATGGTGGGAAAGTGATGATAAATTTGCTAAAGCTGTGTATCAGCAATTTGTG
GAATTTTATGAAAAGCTTACTGGAACAGACTTAGAGCTTATTCAAATATTAAAAGATCATTACAATATTTCT
TTAGATAATCCCCTAGAAAACCCATCCTCTCTGTTTGACTTAGTTGCTCGTATTAAAAATAACCTTAAAAAC
TCTCCAGACTTATATAGTCATCATTTTCAAAGTCATGGACAGTTATCTGACCACCCCCATGCCTTATCATCC
AGTAACAGTCATGCAGAACCTAGAGGAGAAAATGCAGTATTATCTAGTGAAGACTTACACAAGCCTGGGCAA
GTTAGCGTACAACTACCCGGTACTAACTATGTTGGGCCTGGCAATGAGCTACAAGCTGGGCCCCCGCAAAGT
GCTGTGGACAGTGCTGCAAGGATTCATGACTTTAGGTATAGCCAATTGGCTAAGCTGGGAATAAATCCATAT
ACTCATTGGACTGTAGCAGATGAGGAGCTGTTAAAAAATATAAAAAATGAAACTGGGTTTCAAGCACAAGCA
GTAAAAGATTACTTTACTTTAAAAGGTGCAGCTGCCCCTGTGGCCCATTTTCAAGGAAGTTTGCCGGAAGTT
CCCGCTTACAACGCCTCAGAAAAATACCCAAGCATGACTTCAGTTAATTCTGCAGAAGCCAGCACTGGTGCA
GGGGGGGGTGGCAGTAATCCTGTTAAAAGCATGTGGAGTGAGGGGGCCACTTTTAGTGCCAACTCTGTAACT
TGTACATTTTCCAGACAGTTTTTAATTCCTTATGACCCAGAGCACCATTATAAGGTGTTTTCTCCCGCAGCA
AGCAGCTGCCACAATGCCAGTGGAAAGGAGGCAAAGGTTTGCACCATTAGTCCCATAATGGGATACTCAACC
CCATGGAGATATTTAGATTTTAATGCTTTAAATTTGTTTTTTTCACCTTTAGAGTTTCAGCATTTAATTGAA
AACTATGGAAGTATAGCTCCTGATGCTTTAACTGTAACCATATCAGAAATTGCTGTTAAGGATGTTACAGAC
AAAACTGGAGGGGGAGTACAAGTTACTGACAGCACTACCGGGCGCCTATGCATGTTAGTAGACCATGAATAC
AAGTACCCATATGTGTTAGGGCAAGGTCAGGATACTTTAGCCCCAGAACTTCCTATTTGGGTATACTTTCCC
CCTCAATATGCTTACTTGACAGTAGGAGATGTTAACACACAAGGAATTTCTGGAGACAGCAAAAAATTAGCA
AGTGAAGAATCAGCATTTTATGTTCTGGAACACAGTTCTTTTCAGCTTTTAGGTACAGGAGGTACAGCAACT
ATGTCCTATAAGTTTCCTCCAGTGCCCCCAGAAAATTTAGAGGGCTGCAGTCAACACTTTTATGAAATGTAC
AATCCCTTATACGGATCTCGCTTAGGGGTCCCTGACACATTAGGAGGTGACCCAAAATTTAGATCTTTAACA
CATGAAGACCATGCAATTCAGCCCCAAAACTTTATGCCAGGGCCACTAGTAAACTCAGTATCTACAAAGGAG
GGAGACAGCTCTAGTACTGGAGCTGGAAAAGCCTTAACAGGCCTTAGCACAGGAACCTCTCAAAACACTAGA
ATATCCTTACGCCCTGGGCCAGTGTCTCAGCCATATCACCACTGGGACACAGATAAATATGTCACAGGAATA
AATGCCATTTCTCATGGTCAGACCACATATGGTAATGCTGAAGATAAAGAGTATCAGCAAGGAGTGGGTAGA
TTTCCAAATGAAAAAGAACAGCTAAAACGGTTACAGGGTTTAAACATGCACACCTATTTTCCCAATAAAGGA
ACCCAGCAATATACAGATCAAATTGAGCGCCCCCTAATGGTGGGTTCTGTATGGAACAGAAGAGCCCTTCAC
TATGAAAGCCAGCTGTGGAGTAAAATTCCAAATTTAGATGACAGTTTTAAAACTCAGTTTGCAGCCTTAGGA
GGATGGGGTTTGCATCAGCCACCTCCTCAAATATTTTTAAAAATATTACCACAAAGTGGGCCCATTGGGGGT
ATTAAATCAATGGGAATTACTACCTTAGTTCAGTATGCCGTGGGAATTATGACAGTAACTATGACATTTAAA
TTGGGGCTCCGTAAAGCTACGGGACGGTGGAATCCTCAACCTGGAGTATATCCCCCGCACGCAGCAGGTCAT
TTACCATATGTACTATATGACCCCACAGCTACAGATGCAAAACAACACCACAGACATGGATTCGAAAAGCCT
GAAGAATTGTGGACAGCCAAAAGCCGTGTGCACCCATTGTAA
>lcl|KT310174_1_cds_ALQ33061_1_3/1-2346_lcl|KT310174.1_cds_ALQ33061.1_3/1-2346_protein=VP1_protein_id=ALQ33061.1_location=2436..4781_gbkey=CDS/1-2346
ATGAGTAAAGAAAGTGGCAAATGGTGGGAAAGTGATGATAAATTTGCTAAAGCTGTGTATCAGCAATTTGTG
GAATTTTATGAAAAGCTTACTGGAACAGACTTAGAGCTTATTCAAATATTAAAAAATCATTACAATATTTCT
TTAGATAATCCTCTAGAAAACCCATCCTCTCTGTTTGACTTAGTTGCTCGTATTAAAAATAACCTTAAAAAC
TCTCCAGACTTATATAGTCATCATTTTCAAAGTCATGGACAGTTATCTGACCACCCCCATGCCTTATCATCC
AGTAACAGTCATGCAGAACCTAGAGGAGAAAATGCAGTATTATCTAGTGAAGACTTACACAAGCCTGGGCAA
GTTAGCGTACAACTACCCGGTACTAACTATGTTGGGCCTGGCAATGAGCTACAAGCTGGGCCCCCGCAAAGT
GCTGTGGACAGTGCTGCAAGGATTCATGACTTTAGGTATAGCCAACTGGCTAAGTTGGGAATAAATCCATAT
ACTCATTGGACTGTTGCAGATGAAGAGCTTTTAAAAAATATAAAAAATGAAACTGGGTTTCAAGCACAAGTA
GTAAAAGACTACTTTACTTTAAAAGGTGCAGCTGCCCCTGTGGCCCATTTTCAAGGAAGTTTGCCGGAAGTT
CCCGCTTACAACGCCTCAGAAAAATACCCAAGCATGACTTCAGTTAATTCTCCAGAAGCCAGCACTGGTGCA
GGAGGGGGGGGCAGTAATCCTGTTAAAAGCATGTGGAGTGAGGGGGCCACTTTTAGTGCCAACTCTGTAACT
TGTACATTTTCCAGACAGTTTTTAATTCCATATGACCCAGAGCACCATTATAAGGTGTTTTCTCCCGCAGCA
AGTAGCTGCCACAATGCCAGTGGAAAGGAGGCAAAGGTTTGCACCATTAGCCCCATAATGGGATACTCAACC
CCATGGAGATATTTAGATTTTAATGCTTTAAATTTGTTTTTTTCACCTTTAGAGTTTCAGCATTTAATTGAA
AACTATGGAAGTATAGCTCCTGATGCTTTAACTGTAACCATATCAGAAATTGCTGTTAAGGATGTTACAGAC
AAAACTGGAGGGGGAGTACAAGTTACTGACAGCACTACCGGGCGCTTATGCATGTTAGTAGACCATGAATAC
AAGTACCCATATGTGTTAGGGCAAGGTCAGGATACTTTAGCCCCAGAACTTCCTATTTGGGTATACTTTCCC
CCTCAATATGCTTACTTGACAGTAGGAGATGTTAACACGCAAGGAATTTCTGGAGACAGCAAAAAATTAGCA
AGTGAAGAATCAGCATTTTATGTTTTGGAACACAGTTCTTTTCAGCTTTTGGGTACAGGAGGTACAGCAACT
ATGTCCTATAAGTTTCCTCCAGTACCTCCAGAAAATTTAGAGGGCTGCAGTCAACACTTTTATGAAATGTAC
AATCCCTTATACGGATCTCGCTTAGGGGTCCCTGACACATTAGGAGGTGACCCAAAATTTAGATCTTTAACA
CATGAAGACCATGCAATTCAGCCCCAAAACTTTATGCCAGGGCCACTAGTAAACTCAGTGTCTACAAAGGAG
GGAGACAGCTCTAGTACTGGAGCTGCAAAGGCCTTAACAGGCCTTAGCACAGGTACCTCTCAAAACACTAGA
ATATCCTTACGCCCTGGGCCAGTGTCTCAGCCATATCATCACTGGGACACAGATAAATATGTCACAGGGATA
AATGCCATTTCTCATGGTCAGACCACATATGGTAATGCTGAAGATAAAGAGTATCAGCAAGGAGTGGGTAGA
TTTCCAAATGAAAAAGAACAGCTAAAACAGTTACAGGGTTTAAACATGCACACCTATTTTCCCAATAAAGGA
ACCCAGCAATATACAGATCAAATTGAGCGCCCCCTAATGGTGGGTTCTGTATGGAACAGAAGAGCCCTTCAC
TATGAAAGCCAGCTGTGGAGTAAAATTCCAAATTTAGATGACAGTTTTAAAACTCAGTTTGCAGCCTTAGGA
GGATGGGGTTTGCATCAACCACCTCCTCAAATATTTTTAAAAATATTACCACAAAGTGGGCCCATTGGAGGT
ATTAAATCAATGGGAATTACTACCTTAGTTCAGTATGCCGTGGGAATTATGACAGTAACTATGACATTTAAA
TTGGGGCCCCGTAAAGCTACGGGACGGTGGAATCCTCAACCTGGAGTATATCCCCCGCACGCAGCAGGTCAT
TTACCATATGTACTATATGACCCCACAGCTACAGATGCAAAGCAACACCACAGACATGGATATGAAAAGCCT
GAAGAATTGTGGACAGCCAAAAGCCGTGTGCACCCATTGTAA
>lcl|AY768535_1_cds_AAV35057_1_1/1-2346_lcl|AY768535.1_cds_AAV35057.1_1/1-2346_gene=VP1_protein=VP1_protein_id=AAV35057.1_location=1..2346_gbkey=CDS/1-2346
ATGAGTAAAGAAAGTGGCAAATGGTGGGAAAGTGATGATAAATTTGCTAAAGCTGTGTATCAGCAATTTGTG
GAATTTTATGAAAAGCTTACTGGAACAGACTTAGAGCTTATTCAAATATTAAAAGATCATTACAATATTTCT
TTAGATAATCCCCTAGAAAACCCATCCTCTCTGTTTGACTTAGTTGCTCGTATTAAAAATAACCTTAAAAAC
TCTCCAGACTTATATAGTCATCATTTTCAAAGTCATGGACAGTTATCTGACCACCCCCATGCCTTATCATCC
AGTAACAGTCATGCAGAACCTAGAGGAGAAAATGCAGTATTATCTAGTGAAGACTTACACAAGCCTGGGCAA
GTTAGCGTACAACTACCCGGTACTAACTATGTTGGGCCTGGCAATGAGCTACAAGCTGGGCCCCCGCAAAGT
GCTGTTGACAGTGCTGCAAGGATTCATGACTTTAGGTATAGCCAACTGGCTAAGTTGGGAATAAATCCATAT
ACTCATTGGACTGTAGCAGATGAAGAGCTTTTAGAAAATATAAAAAATGAAACTGGGTTTCAAGCACAAGTA
GTAAAAGACTACTTTACTTTAAAAGGTGCAGCTGCCCCTGTGGCCCATTTTCAAGGAAGTTTGCCGGAAGTT
CCCGCTTACAACGCCTCAGAAAAATACCCAAGCATGACTTCAGTTAATTCTGCAGAAGCCAGCACTGGTGCA
GGAGGGGGGGGCAGTAATTCTGTTAAAAGCATGTGGAGTGAGGGGGCCACTTTTAGTGCCAACTCTGTAACT
TGTACATTTTCCAGACAGTTTTTAATTCCATATGATCCAGAGCACCATTATAAGGTGTTTTCTCCCGCAGCA
AGTAGCTGCCACAATGCCAGTGGAAAGGAGGCAAAGGTTTGCACCATTAGTCCCATAATGGGATACTCAACC
CCATGGAGATATTTAGATTTTAATGCTTTAAATTTGTTTTTTTCACCTTTAGAGTTTCAGCATTTAATTGAA
AACTATGGAAGTATAGCTCCTGATGCTTTAACTGTAACCATATCAGAAATTGCTGTTAAGGATGTTACAGAC
AAAACTGGAGGGGGAGTACAAGTTACTGACAGCACTACCGGGCGCCTATGCATGTTAGTAGACCATGAATAC
AAGTACCCATATGTGTTAGGGCAAGGTCAGGATACTTTAGCCCCAGAACTTCCTATTTGGGTATACTTTCCC
CCTCAATATGCTTACTTGACAGTAGGAGATGTTAACACACAAGGAATTTCTGGAGACAGCAAAAAATTAGCA
AGTGAAGAATCAGCATTTTATGTTCTGGAACACAGTTCTTTTCAGCTTTTAGGTACAGGAGGTACAGCAACT
ATGTCTTATAAGTTTCCTCCAGTGCCCCCAGAAAATTTAGAGGGCTGCAGTCAACACTTTTATGAAATGTAC
AATCCCTTATACGGATCTCGCTTAGGGGTCCCTGACACATTAGGAGGTGACCCAAAATTTAGATCTTTAACA
CATGAAGACCATGCAATTCAGCCCCAAAACTTTATGCCAGGGCCACTAGTAAACTCAGTATCTACAAAGGAG
GGAGACAGCTCTAGTACTGGAGCTGGAAAAGCCTTAACAGGCCTTAGCACAGGAACCTCTCAAAACACTAGA
ATATCCTTACGCCCTGGGCCAGTGTCTCAGCCATATCACCACTGGGACACAGATAAATATGTCACAGGAATA
AATGCCATTTCTCATGGTCAGACCACATATGGTAATGCTGAAGATAAAGAATATCAGCAAGGAGTGGGTAGA
TTTCCAAATGAAAAAGAACAGCTAAAACAGTTACAGGGTTTAAACATGCACACCTATTTTCCCAATAAAGGA
ACCCAGCAATATACAGATCAAATTGAGCGCCCCCTAATGGTGGGTTCTGTATGGAACAGAAGAGCCCTTCAC
TATGAAAGCCAGCTGTGGAGTAAAATTCCAAATTTAGATGACAGTTTTAAAACTCAGTTTGCAGCCTTAGGA
GGATGGGGTTTGCATCAGCCACCTCCTCAAATATTTTTAAAAATATTACCACCAAGTGGGCCAATTGGAGGT
ATTAAATCAATGGGAATTACTACCTTAGTTCAGTATGCCGTGGGAATTATGACAGTAACTATGACATTTAAA
TTGGGGCCCCGTAAAGCTACGGGACGGTGGAATCCTCAACCTGGAGTATATCCCCCGCACGCAGCAGGTCAT
TTACCATATGTACTATATGACCCCACAGCTACAGATGCAAAACAACACCACAGACATGGATATGAAAAGCCT
GAAGAATTGTGGACAGCCAAAAGCCGTGTGCACCCATTGTAA
>lcl|KM393167_1_cds_AIS74854_1_3/1-2346_lcl|KM393167.1_cds_AIS74854.1_3/1-2346_protein=VP1_protein_id=AIS74854.1_location=2624..4969_gbkey=CDS/1-2346
ATGAGTAAAGAAAGTGGCAAATGGTGGGAAAGTGATGATAAATTTGCTAAAGCTGTGTATCAGCAATTTGTG
GAATTTTATGAAAAGCTTACTGGAACAGACTTAGAGCTTATTCAAATATTAAAAGATCATTACAATATTTCT
TTAGATAATCCCCTAGAAAACCCATCCTCTTTGTTTGACTTAGTTGCTCGTATTAAAAATAACCTTAAAAAC
TCTCCAGACTTATATAGTCATCATTTTCAAAGTCATGGACAGTTATCTGACCACCCCCATGCCTTATCATCC
AGTAACAGTCATGCAGAACCTAGAGGAGAAAATGCAGTATTATCTAGTGAAGACTTACACAAGCCTGGGCAA
GTTAGCGTACAACTACCCGGTACTAACTATGTTGGGCCTGGCAATGAGCTACAAGCTGGGCCCCCGCAAAGT
GCTGTTGACAGTGCTGCAAGGATTCATGACTTTAGGTATAGCCAACTGGCTAAGTTGGGAATAAATCCATAT
ACTCATTGGACTGTAGCAGATGAAGAGCTTTTAAAAAATATAAAAAATGAAACTGGGTTTCAAGCACAAGTA
GTAAAAGACTACTTTACTTTAAAAGGTGCAGCTGCCCCTGTGGCCCATTTTCAAGGAAGTTTGCCGGAAGTT
CCCGCTTACAACGCCTCAGAAAAATACCCAAGCATGACTTCAGTTAATTCTGCAGAAGCCAGCACTGGTGCA
GGAGGGGGGGGCAGTAATCCTGTTAAAAGCATGTGGAGTGAGGGGGCCACTTTTAGTGCCAACTCTGTAACT
TGTACATTTTCCAGACAGTTTTTAATTCCATATGACCCAGAGCACCATTATAAGGTGTTTTCTCCCGCAGCA
AGTAGCTGCCACAATGCCAGTGGAAAGGAGGCAAAGGTTTGCACCATTAGTCCCATAATGGGATACTCAACC
CCATGGAGATACTTAGATTTCAATGCTTTAAATTTGTTTTTTTCACCTTTAGAGTTTCAGCATTTAATTGAA
AACTATGGAAGTATAGCTCCTGATGCTTTAACTGTAACCATATCAGAAATTGCTGTTAAAGATGTTACAGAC
AAAACTGGAGGGGGAGTACAAGTTACTGACAGCACTACCGGGCGCCTATGCATGTTAGTAGACCATGAATAC
AAGTACCCATATGTATTAGGGCAAGGTCAGGATACTTTAGCCCCAGAACTTCCTATTTGGGTATACTTTCCC
CCTCAATATGCTTACTTGACAGTAGGAGATGTTAACACACAAGGAATTTCTGGAGACAGTAAAAAATTAGCA
AGTGAAGAATCAGCATTTTATGTTTTGGAACACAGTTCTTTTCAGCTTTTAGGTACAGGAGGTACAGCAAGT
ATGTCCTATAAGTTTCCTCCAGTGCCCCCAGAAAATTTAGAGGGCTGCAGTCAACACTTTTATGAAATGTAC
AATCCCTTATACGGATCTCGCTTAGGGGTCCCTGACACATTAGGAGGTGACCCAAAATTTAGATCTTTAACA
CATGAAGACCATGCAATTCAGCCCCAAAACTTTATGCCAGGGCCACTAGTAAACTCAGTGTCTACAAAGGAG
GGAGACAGCTCTAGTACTGGAGCTGGAAAAGCCTTAACAGGCCTTAGCACAGGAACCTCTCAAAACACTAGA
ATATCCTTACGCCCTGGGCCAGTGTCTCAGCCATATCACCACTGGGACACAGATAAATATGTTACAGGAATA
AATGCCATTTCTCATGGGCAGACCACATATGGTAATGCTGAAGATAAAGAGTATCAGCAAGGAGTGGGTAGA
TTTCCAAATGAAAAAGAACAGCTAAAACAGTTACAGGGTTTAAACATGCACACCTATTTTCCCAATAAAGGA
ACCCAGCAATATACAGATCAAATTGAACGCCCCCTAATGGTGGGTTCTGTATGGAACAGAAGAGCCCTTCAC
TATGAAAGCCAGCTGTGGAGTAAAATTCCAAATTTAGATGACAGTTTTAAAACTCAGTTTGCAGCCTTAGGA
GGATGGGGTTTGCACCAGCCACCTCCTCAAATATTTTTAAAAATATTACCACAAAGTGGGCCCATTGGAGGT
ATTAAATCAATGGGAATTACTACCTTAGTTCAGTATGCCGTGGGAATAATGACAGTAATCATGACATTTAAA
TTGGGGCCCCGTAAAGCTACGGGACGGTGGAATCCTCAACCTGGAGTATATCCCCCGCACGCCGCAGGTCAT
TTACCATATGTACTATATGACCCCACAGCTACAGATGCAAAACAACACCACAGACATGGATATGAAAAGCCT
GAAGAATTGTGGACAGCCAAAAGCCGTGTGCACCCATTGTAA
>lcl|KM393166_1_cds_AIS74849_1_3/1-2346_lcl|KM393166.1_cds_AIS74849.1_3/1-2346_protein=VP1_protein_id=AIS74849.1_location=2624..4969_gbkey=CDS/1-2346
ATGAGTAAAGAAAGTGGCAAATGGTGGGAAAGTGATGATAAATTTGCTAAAGCTGTGTATCAGCAATTTGTG
GAATTTTATGAAAAGCTTACTGGAACAGACTTAGAGCTTATTCAAATATTAAAAGATCATTACAATATTTCT
TTAGATAATCCCCTAGAAAACCCATCCTCTTTGTTTGACTTAGTTGCTCGTATTAAAAATAACCTTAAAAAC
TCTCCAGACTTATATAGTCATCATTTTCAAAGTCATGGACAGTTATCTGACCACCCCCATGCCTTATCATCC
CGTAACAGTCATGCAGAACCTAGAGGAGAAAATGCAGTATTATCTAGTGAAGACTTACACAAGCCTGGGCAA
GTTAGCGTACAACTACCCGGTACTAACTATGTTGGGCCTGGCAATGAGCTACAAGCTGGGCCCCCGCAAAGT
GCTGTTGACAGTGCTGCAAGGATTCATGACTTTAGGTATAGCCAACTGGCTAAGTTGGGAATAAATCCATAT
ACTCATTGGACTGTAGCAGATGAAGAGCTTTTAAAAAATATAAAAAATGAAACTGGGTTTCAAGCACAAGTA
GTAAAAGACTACTTTACTTTAAAAGGTGCAGCTGCCCCTGTGGCCCATTTTCAAGGAAGTTTGCCGGAAGTT
CCCGCTTACAACGCCTCAGAAAAATACCCAAGCATGACTTCAGTTAATTCTGCAGAAGCCAGCACTGGTGCA
GGAGGGGGGGGCAGTAATCCTGTTAAAAGCATGTGGAGTGAGGGGGCCACTTTTAGTGCCAACTCTGTAACT
TGTACATTTTCCAGACAGTTTTTAATTCCATATGACCCAGAGCACCATTATAAGGTGTTTTCTCCCGCAGCA
AGTAGCTGCCACAATGCCAGTGGAAAGGAGGCAAAGGTTTGCACCATTAGTCCCATAATGGGATACTCAACC
CCATGGAGATACTTAGATTTCAATGCTTTAAATTTGTTTTTTTCACCTTTAGAGTTTCAGCATTTAATTGAA
AACTATGGAAGTATAGCTCCTGATGCTTTAACTGTAACCATATCAGAAATTGCTGTTAAAGATGTTACAGAC
AAAACTGGAGGGGGAGTACAAGTTACTGACAGCACTACCGGGCGCCTATGCATGTTAGTAGACCATGAATAC
AAGTACCCATATGTATTAGGGCAAGGTCAGGATACTTTAGCCCCAGAACTTCCTATTTGGGTATACTTTCCC
CCTCAATATGCTTACCTGACAGTAGGAGATGTTAACACACAAGGAATTTCTGGAGACAGTAAAAAATTAGCA
AGTGAAGAATCAGCATTTTATGTTTTGGAACACAGTTCTTTTCAACTTTTAGGTACAGGAGGTACAGCAAGT
ATGTCCTATAAGTTTCCTCCAGTGCCCCCAGAAAATTTAGAGGGCTGCAGTCAACACTTTTATGAAATGTAC
AATCCCTTATACGGATCTCGCTTAGGGGTCCCTGACACATTAGGAGGTGACCCAAAATTTAGATCTTTAACA
CATGAAGACCATGCAATTCAGCCCCAAAACTTTATGCCAGGGCCACTAGTAAACTCAGTGTCTACAAAGGAG
GGAGACAGCTCTAGTACTGGAGCTGGAAAAGCCTTAACAGGCCTTAGCACAGGAACCTCTCAGAACACTAGA
ATATCCTTACGCCCTGGGCCAGTGTCTCAGCCATATCACCACTGGGACACAGATAAATATGTTACAGGAATA
AATGCCATTTCTCATGGGCAGACCACATATGGTAATGCTGAAGATAAAGAGTATCAGCAAGGAGTGGGTAGA
TTTCCAAATGAAAAAGAACAGCTAAAACAATTACAGGGTTTAAACATGCACACCTATTTTCCCAATAAAGGA
ACCCAGCAATATACAGATCAAATTGAACGCCCCCTAATGGTGGGTTCTGTATGGAACAGAAGAGCCCTTCAC
TATGAAAGCCAGCTGTGGAGTAAAATTCCAAATTTAGATGACAGTTTTAAAACTCAGTTTGCAGCCTTAGGA
GGATGGGGTTTGCACCAGCCACCTCCTCAAATATTTTTAAAAATATTACCACAAAGTGGGCCCATTGGAGGT
ATTAAATCAATGGGAATTACTACCTTAGTTCAGTATGCCGTGGGAATAATGACAGTAACTATGACATTTAAA
TTGGGGCCCCGTAAAGCTACGGGACGGTGGAATCCTCAACCTGGAGTATATCCCCCGCACGCCGCAGGTCAT
TTACCATATGTACTATATGACCCCACAGCTACAGATGCAAAACAACACCACAGACATGGATATGAAAAGCCT
GAAGAATTGTGGACAGCCAAAAGCCGTGTGCACCCATTGTAA
>lcl|AJ781035_1_cds_CAG70329_1_2/1-2346_lcl|AJ781035.1_cds_CAG70329.1_2/1-2346_gene=vp1_db_xref=GOA:Q6EVB2,InterPro:IPR001403,InterPro:IPR013607,InterPro:IPR016184,UniProtKB/TrEMBL:Q6EVB2_protein=viral_protein_1_protein_id=CAG70329.1_location=2000..4345_gbkey=CDS/1-2346
ATGAGTAAAGAAAGTGGCAAATGGTGGGAAAGTGATGATAAATTTGCTAAAGCTGTGTATCAGCAATTTGTG
GAATTTTATGAAAAGCTTACTGGAACAGACTTAGAGCTTATTCAAATATTAAAAGATCATTACAATATTTCT
TTAGATAATCCCCTAGAAAACCCATCCTCTCTGTTTGACTTAGTTGCTCGTATTAAAAATAACCTTAAAAAC
TCTCCAGACTTATATAGTCATCATTTTCAAAGTCATGGACAGTTATCTGACCACCCCCATGCCTTATCATCC
AGTAACAGTCATGCAGAACCTAGAGGAGAAAATGCAGTATTATCTAGTGAAGACTTACACAAGCCTGGGCAA
GTTAGCGTACAACTACCCGGTACTAACTATGTTGGGCCTGGCAATGAGCTACAAGCTGGGCCCCCGCAAAGT
GCTGTTGACAGTGCTGCAAGGATTCATGACTTTAGGTATAGCCAACTGGCTAAGTTGGGAATAAATCCATAT
ACTCATTGGACTGTAGCAGATGAAGAGCTTTTAAAAAATATAAAAAATGAAACTGGGTTTCAAGCACAAGTA
GTAAAAGACTACTTTACTTTAAAAGGTGCAGCTGCCCCTGTGGCCCATTTTCAAGGAAGTTTGCCGGAAGTT
CCCGCTTACAACGCCTCAGAAAAATACCCAAGCATGACTTCAGTTAATTCTGCAGAAGCCAGCACTGGTGCA
GGAGGGGGGGGCAGTAATCCTGTTAAAAGCATGTGGAGTGAGGGGGCCACTTTTAGTGCCAACTCTGTAACT
TGTACATTTTCCAGACAGTTTTTAATTCCATATGACCCAGAGCACCATTATAAGGTGTTTTCTCCCGCAGCA
AGTAGCTGCCACAATGCCAGTGGAAAGGAGGCAAAGGTTTGCACCATTAGTCCCATAATGGGATACTCAACC
CCATGGAGATATTTAGATTTTAATGCTTTAAATTTGTTTTTTTCACCTTTAGAGTTTCAGCACTTAATTAAA
AACTATGGAAGTATAGCTCCTGATGCTTTAACTGTAACCATATCAGAAATTGCTGTTAAGGATGTTACAGAC
AAAACTGGAGGGGGAGTACAAGTTACTGACAGCACTACCGGGCGCCTATGCATGTTAGTAGACCATGAATAC
AAGTACCCATATGTGTTAGGGCAAGGTCAGGATACTTTAGCCCCAGAACTTCCTATTTGGGTATACTTTCCC
CCTCAATATGCTTACTTGACAGTAGGAGATGTTAACACACAAGGAATTTCTGGAGACAGCAAAAAATTAGCA
AGTGAAGAATCAGCATTTTATGTTTTGGAACACAGTTCTTTTCAGCTTTTAGGTACAGGAGGTACAGCAACT
ATGTCCTATAAGTTTCCTCCAGTGCCCCCAGAAAATTTAGAGGGCTGCAGTCAACACTTTTATGAAATGTAC
AATCCCTTATACGGATCTCGCTTAGGGGTCCCTGACACATTAGGGGGTGACCCAAAATTTAGATCTTTAACA
CATGAAGACCATGCAATTCAGCCCCAAAACTTTATGCCAGGGCCACTAGTAAACTCAGTGTCTACAAAGGAG
GGAGACAGCTCTAGTACTGGAGCTGGAAAAGCCTTAACAGGCCTTAGCACAGGAACCTCTCAAAACACTAGA
ATATCCTTACGCCCTGGGCCAGTGTCTCAGCCATATCACCACTGGGACACAGATAAATATGTCACAGGAATA
AACGCCATTTCTCATGGTCAGACCACATATGGTAATGCTGAAGATAAAGAGTATCAGCAAGGAGTGGGTAGA
TTTCCAAATGAAAAAGAACAGCTAAAACAGTTACAGGGTTTAAACATGCACACCTATTTTCCCAATAAAGGA
ACCCAGCAATATACAGATCAAATTGAGCGCCCCCTAATGGTGGGTTCTGTATGGAACATAAGAGCCCTTCAC
TATGAAAGCCAGCTGTGGAGTAAAATTCCAAATTTAGATGACAGTTTTAAAACTCAGTTTGCAGCCTTAGGA
GGATGGGGTTTGCATCAGCCACCTCCTCAAATATTTTTAAAAATATTGCCACAAAGTGGGCCCATTGGAGGT
ATTAAATCAATGGGAATTACTACCTTAGTTCAGTATGCCGTGGGAATTATGACAGTAACTATGACATATAAA
TTGGGGCCCCGTAAAGCTACGGGACGGTGGAATCCTCAACCTGGAGTATATCCCCCGCACGCCGCAGGTCAT
TTACCATATGTACTATATGACCCCACAGCTACAGATGCAAAACAACACCACAGACATGGATATGAAAAGCCT
GAAGAATTGTGGACAGCCAAAAGCCGTGTGCACCCATTGTAA
>lcl|AJ781037_1_cds_CAG70335_1_2/1-2346_lcl|AJ781037.1_cds_CAG70335.1_2/1-2346_gene=vp1_db_xref=GOA:Q6EVA6,InterPro:IPR001403,InterPro:IPR013607,InterPro:IPR016184,UniProtKB/TrEMBL:Q6EVA6_protein=viral_protein_1_protein_id=CAG70335.1_location=1981..4326_gbkey=CDS/1-2346
ATGAGTAAAGAAAGTGGCAAATGGTGGGAAAGTGATGATAAATTTGCTAAAGCTGTGTATCAGCAATTTGTG
GAATTTTATGAAAAGCTTACTGGAACAGACTTAGAGCTTATTCAAATATTAAAAGATCATTACAATATTTCT
TTAGATAATCCCCTAGAAAACCCATCCTCTCTGTTTGACTTAGTTGCTCGTATTAAAAATAACCTTAAAAAC
TCTCCAGACTTATATAGTCATCATTTTCAAAGTCATGGACAGTTATCTGACCACCCCCATGCCTTATCATCC
AGTAACAGTCATGCAGAACCTAGAGGAGAAAATGCAGTATTATCTAGTGAAGACTTACACAAGCCTGGGCAA
GTTAGCGTACAACTACCCGGTACTAACTATGTTGGGCCTGGCAATGAGCTACAAGCTGGGCCCCCGCAAAGT
GCTGTTGACAGTGCTGCAAGGATTCATGACTTTAGGTATAGCCAACTGGCTAAGTTGGGAATAAATCCATAT
ACTCATTGGACTGTAGCAGATGAAGAGCTTTTAAAAAATATAAAAAATGAAACTGGGTTTCAAGCACAAGTA
GTAAAAGACTACTTTACTTTAAAAGGTGCAGCTGCCCCTGTGGCCCATTTTCAAGGAAGTTTGCCGGAAGTT
CCCGCTTACAACGCCTCAGAAAAATACCCAAGCATGACTTCAGTTAATTCTGCAGAAGCCAGCACTGGTGCA
GGAGGGGGGGGCAGTAATCCTGTTAAAAGCATGTGGAGTGAGGGGGCCACTTTTAGTGCCAACTCTGTAACT
TGTACATTTTCCAGACAGTTTTTAATTCCATATGACCCAGAGCACCATTATAAGGTGTTTTCTCCCGCAGCA
AGTAGCTGCCACAATGCCAGTGGAAAGGAGGCAAAGGTTTGCACCATTAGTCCCATAATGGGATACTCAACC
CCATGGAGATATTTAGATTTTAATGCTTTAAATTTGTTTTTTTCACCTTTAGAGTTTCAGCATTTAATTGAA
AACTATGGAAGTATAGCTCCTGATGCTTTAACTGTAACCATATCAGAAATTGCTGTTAAGGATGTTACAGAC
AAAACTGGAGGGGGAGTACAAGTTACTGACAGCACTACCGGGCGCCTATGCATGTTAGTAGACCATGAATAC
AAGTACCCATATGTGTTAGGGCAAGGTCAGGATACTTTAGCCCCAGAACTTCCTATTTGGGTATACTTTCCC
CCTCAATATGCTTACTTGACAGTAGGAGATGTTAACACACAAGGAATTTCTGGAGACAGCAAAAAATTAGCA
AGTGAAGAATCAGCATTTTATGTTTTGGAACACAGTTCTTTTCAGCTTTTAGGTACAGGAGGTACAGCAACT
ATGTCCTATAAGTTTCCTCCAGTGCCCCCAGAAAATTTAGAGGGCTGCAGTCAACACTTTTATGAAATGTAC
AATCCCTTATACGGATCTCGCTTAGGGGTCCCTGACACATTAGGGGGTGACCCAAAATTTAGATCTTTAACA
CATGAAGACCATGCAATTCAGCCCCAAAACTTTATGCCAGGGCCACTAGTAAACTCAGTGTCTACAAAGGAG
GGAGACAGCTCTAATACTGGAGCTGGAAAAGCCTTAACAGGCCTTAGCACAGGAACCTCTCAAAACACTAGA
ATATCCTTACGCCCTGGGCCAGTGTCTCAGCCATACCACCACTGGGACACAGATAAATATGTCACAGGAATA
ACTGCCATTTCTCATGGTCAGACCACCTATGGTAATGCTGAAGAYAAAGAGTATCAGCAAGGAGTGGGTAGA
TTTCCAAATGAAAAAGAACAGCTAAAACAGTTACAGGGTTTAAACATGCACACCTACTTTCCCAATAAAGGA
ACCCAGCAATATACAGATCAAATTGAGCGCCCCCTAATGGTGGGTTCTGTATGGAACATAAGAGCCCTTCAC
TATGAAAGCCAGCTGTGGAGTAAAATTCCAAATTTAGATGACAGTTTTAAAACTCAGTTTGCAGCCTTAGGA
GGATGGGGTTTGCATCAGCCACCTCCTCAAATATTTTTAAAAATATTACCACAAAGTGGGCCAATTGGAGGT
ATTAAATCAATGGGAATTACTACCTTAGTTCAGTATGCCGTGGGAATTATGACAGTAACTATGACATTTAAA
TTGGGGCCCCGTAAAGCTACGGGACGGTGGAATCCTCAACCTGGAGTATATCCCCCGCACGCAGCAGGTCAT
TTACCATATGTACTATATGACCCCACAGCTACAGATGCAAAACAACACCACAGACATGGATATGAAAAGCCT
GAAGAATTGTGGACAGCCAAAAGCCGTGTGCACCCATTGTAA
>lcl|KM393168_1_cds_AIS74859_1_3/1-2346_lcl|KM393168.1_cds_AIS74859.1_3/1-2346_protein=VP1_protein_id=AIS74859.1_location=2624..4969_gbkey=CDS/1-2346
ATGAGTAAAGAAAGTGGCAAATGGTGGGAAAGTGATGATAAATTTGCTAAAGCTGTGTATCAGCAATTTGTG
GAATTTTATGAAAAGCTTACTGGAACAGACTTAGAGCTTATTCAAATATTAAAAGATCATTACAATATTTCT
TTAGATAATCCCCTAGAAAACCCATCCTCTTTGTTTGACTTAGTTGCTCGTATTAAAAATAACCTTAAAAAC
TCTCCAGACTTATATAGTCATCATTTTCAAAGTCATGGACAGTTATCTGACCACCCCCATGCCTTATCATCC
AGTAACAGTCATGCAGAACCTAGAGGAGAAAATGCAGTATTATCTAGTGAAGACTTACACAAGCCTGGGCAA
GTTAGCGTACAACTACCCGGTACTAACTATGTTGGGCCTGGCAATGAGCTACAAGCTGGGCCCCCGCAAAGT
GCTGTTGACAGTGCTGCAAGGATTCATGACTTTAGGTATAGCCAACTGGCTAAGTTGGGAATAAATCCATAT
ACTCATTGGACTGTAGCAGATGAAGAGCTTTTAAAAAATATAAAAAATGAAACTGGGTTTCAAGCACAAGTA
GTAAAAGAATACTTTACTTTAAAAGGTGCAGCTGCCCCTGTGGCCCATTTTCAAGGAAGTTTGCCGGAAGTT
CCCGCTTACAACGCCTCAGAAAAATACCCAAGCATGACTTCAGTTAATTCTGCAGAAGCCAGCACTGGTGCA
GGAGGGGGGGGCAGTAATCCTGTTAAAAGCATGTGGAGTGAGGGGGCCACTTTTAGTGCCAACTCTGTAACT
TGTACATTTTCCAGACAGTTTTTAATTCCATATGACCCAGAGCACCATTATAAGGTGTTTTCTCCCGCAGCA
AGTAGCTGCCACAATGCCAGTGGAAAGGAGGCAAAGGTTTGCACCATTAGTCCCATAATGGGATACTCAACC
CCATGGAGATACTTAGATTTCAATGCTTTAAATTTGTTTTTTTCACCTTTAGAGTTTCAGCATTTAATTGAA
AACTATGGAAGTATAGCTCCTGATGCTTTAACTGTAACCATATCAGAAATTGCTGTTAAAGATGTTACAGAC
AAAACTGGAGGGGGAGTACAAGTCACTGACAGCACTACCGGGCGCCTATGCATGTTAGTAGACCATGAATAC
AAGTACCCATATGTGTTAGGGCAAGGTCAGGATACTTTAGCCCCAGAACTTCCTATTTGGGTATACTTTCCC
CCTCAATATGCTTACTTGACAGTAGGAGATGTTAACACACAAGGAATTTCTGGAGACAGTAAAAAATTAGCA
AGTGAAGAATCAGCATTTTATGTTTTGGAACACAGTTCTTTTCAGCTTTTAGGTACAGGAGGTACAGCAACT
ATGTCCTATAAGTTTCCTCCAGTGCCCCCAGAAAATTTAGAGGGCTGCAGTCAACACTTTTATGAAATGTAC
AATCCCTTATACGGATCTCGCTTAGGGGTCCCTGACACATTAGGAGGTGACCCAAAATTTAGATCTTTAACA
CATGAAGACCATGCAATTCAGCCCCAAAACTTTATGCCAGGGCCACTAGTAAACTCAGTGTCTACAAAGGAG
GGAGACAGCTCTAGTACTGGAGCTGGAAAAGCCTTAACAGGCCTTAGCACAGGAACCTCTCAAAACACTAGA
ATATCCTTACGCCCTGGGCCAGTGTCTCAGCCATATCACCACTGGGACACAGATAAATATGTTACAGGAATA
AATGCCATTTCTCATGGGCAGACCACATATGGTAATGCTGAAGATAAAGAGTATCAGCAAGGAGTGGGTAGA
TTTCCAAATGAAAAAGAACAGCTAAAACAGTTACAGGGTTTAAACATGCACACCTATTTTCCCAATAAAGGA
ACCCAGCAATATACAGATCAAATTGAACGCCCCCTAATGGTGGGTTCTGTATGGAACAGAAGAGCCCTTCAC
TATGAAAGCCAGCTGTGGAGTAAAATTCCAAATTTAGATGACAGTTTTAAAACTCAGTTTGCAGCCTTAGGA
GGATGGGGTTTGCACCAGCCACCTCCTCAAATATTTTTAAAAATATTACCACAAAGTGGGCCCATTGGAGGT
ATTAAATCAATGGGAATTACTACCTTAGTTCAGTATGCCGTGGGAATAATGACAGTAACTATGACATTTAAA
TTGGGGCCCCGTAAAGCTACGGGACGGTGGAATCCTCAACCTGGAGTATATCCCCCGCACGCCGCAGGTCAT
TTACCATATGTACTATATGACCCCACAGCTACAGATGCAAAACAACACCACAGACATGGATATGAAAAGCCT
GAAGAATTGTGGACAGCCAAAAGCCGTGTGCACCCATTGTAA
>lcl|MH201456_1_cds_QAB07495_1_2/1-2346_lcl|MH201456.1_cds_QAB07495.1_2/1-2346_gene=VP1_protein=capsid_protein_1_protein_id=QAB07495.1_location=2624..4969_gbkey=CDS/1-2346
ATGAGTAAACAAAGTGGCAAATGGTGGGAAAGTGATGATAAATTTGCTAAAGCTGTGTATCAGCAATTTGTG
GAATTTTATGAAAAGCTTACTGGAACAGACTTAGAGCTTATTCAAATATTAAAAGATCATTACAATATTTCT
TTAGATAACCCCCTAGAAAACCCATCCTCTCTGTTTGACTTAGTTGCTCGTATTAAAAATAACCTTAAAAAC
TCTCCAGACTTATATAGTCATCATTTTCAAAGTCATGGACAGTTATCTGACCACCCCCATGCCTTATCATCC
AGTAACAGTCATGCAGAACCTAGAGGAGAAAATGCAGTATTATCTAGTGAAGACTTACACAAGCCTGGGCAA
GTTAGCGTACAACTACCCGGTACTAACTATGTTGGGCCTGGCAATGAGCTACAAGCTGGGCCCCCGCAAAGT
GCTGTTGACAGTGCTGCAAGGATTCATGACTTTAGGTATAGCCAACTGGCTAAGTTGGGAATAAATCCATAT
ACTCATTGGACTGTAGCAGATGAAGAGCTTTTAAAAAATATAAAAAATGAAACTGGGTTTCAAGCACAAGTA
GTAAAAGACTACTTTACTTTAAAAGGTGCAGCTGCCCCTGTGGCCCATTTTCAAGGAAGTTTGCCGGAAGTT
CCCGCTTACAACGCCTCAGAAAAATACCCAAGCATGACTTCAGTTAATTCTGCAGAAGCCAGCACTGGTGCA
GGAGGGGGGGGCAGTAATCCTGTTAAAAGCATGTGGAGTGAGGGGGCCACTTTTAGTGCCAACTCTGTAACT
TGTACATTTTCCAGACAGTTTTTAATTCCATATGACCCAGAGCACCATTATAAGGTGTTTTCTCCCGCAGCA
AGTAGCTGCCACAATGCCAGTGGAAAGGAGGCAAAGGTTTGCACCATTAGTCCCATAATGGGATACTCAACC
CCATGGAGATATTTAGATTTTAATGCTTTAAATTTGTTTTTTTCACCTTTAGAGTTTCAGCATTTAATTGAA
AACTATGGAAGTATAGCTCCTGATGCTTTAACTGTAACCATATCAGAAATTGCTGTTAAGGATGTTACAGAC
AAAACTGGAGGGGGAGTACAAGTTACTGACAGCACTACCGGGCGCCTATGCATGTTAGTAGACCATGAATAC
AAGTACCCATATGTGTTAGGGCAAGGTCAGGATACTTTAGCCCCAGAACTTCCTATTTGGGTATACTTTCCC
CCTCAATATGCTTACTTGACAGTAGGAGATGTTAACACACAAGGAATTTCTGGAGACAGCAAAAAATTAGCA
AGTGAAGAATCAGCATTTTATGTTTTGGAACACAGTTCTTTTCAGCTTTTAGGTACAGGAGGTACAGCAACT
ATGTCCTATAAGTTTCCTCCAGTGCCCCCAGAAAATTTAGAGGGCTGCAGTCAACACTTTTATGAAATGTAC
AATCCCTTATACGGATCTCGCTTAGGGGTCCCTGACACATTAGGAGGTGACCCAAAATTTAGATCTTTAACA
CATGAAGACCATGCAATTCAGCCCCAAAACTTTATGCCAGGGCCACTAGTAAACTCAGTGTCTACAAAGGAG
GGAGACAGCTCTAGTACTGGAGCTGGAAAAGCCTTAACAGGCCTTAGCACAGGTACCTCCCAAAACACTAGA
ATATCCTTACGCCCTGGGCCAGTGTCTCAGCCATATCACCACTGGGACACAGATAAATATGTCACAGGAATA
AATGCCATTTCTCATGGTCAGACCACATATGGTAATGCTGAAGATAAAGAGTATCAGCAAGGAGTGGGTAGA
TTTCCAAATGAAAAAGAACAGCTAAAACAGTTACAGGGTTTAAACATGCACACCTATTTTCCCAATAAAGGA
ACCCAGCAATATACAGACCAAATTGAGCGCCCCCTAATGGTGGGTTCTGTATGGAACAGAAGAGCCCTTCAC
TATGAAAGCCAGCTATGGAGTAAAATTCCAAATTTAGATGACAGTTTTAAAACTCAGTTTGCAGCCTTAGGA
GGATGGGGTTTGCATCAGCCACCTCCTCAAATATTTTTAAAAATATTACCACAAAGTGGGCCCATTGGAGGT
ATTAAATCAATGGGAATTACTACCTTAGTTCAGTATGCCGTGGGAATTATGACAGTAACTATGACATTTAAA
TTGGGGCCCCGTAAAGCTACGGGACGGTGGAATCCTCAACCTGGAGTATATCCCCCGCACGCAGCAGGTCAT
TTACCATATGTACTATATGACCCCACAGCTACAGACGCAAAACAACACCACAGACATGGATATGAAAAGCCT
GAAGAATTGTGGACAGCCAAAAGCCGTGTGCACCCATTGTAA
>lcl|AB126268_1_cds_BAD02250_1_2/1-2346_lcl|AB126268.1_cds_BAD02250.1_2/1-2346_gene=VP1_protein=VP1_protein_protein_id=BAD02250.1_location=2108..4453_gbkey=CDS/1-2346
ATGAGTAAGGAAAGTGGCAAATGGTGGGAAAGTGATGATAAATTTGCTAAAGCTGTGTATCAGCAATTTGTG
GAATTTTATGAAAAGCTTACTGGAACAGACTTAGAGCTTATTCAAATATTAAAAGATCATTACAATATTTCT
TTAGATAATCCCCTAGAAAACCCATCCTCTCTGTTTGACTTAGTTGCTCGTATTAAAAATAACCTTAAAAAC
TCTCCAGACTTATATAGTCATCATTTTCAAAGTCATGGACAGTTATCTGACCACCCCCATGCCTTATCATCC
AGTAACAGTCATGCAGAACCTAGAGGAGAAAATGCAGTATTATCTAGTGAAGACTTACACAAGCCTGGGCAA
GTTAGCGTACAACTACCCGGTACTAACTATGTTGGGCCTGGCAATGAGCTACAAGCTGGGCCCCCGCAAAGT
GCTGTTGACAGTGCTGCAAGGATTCATGACTTTAGGTATAGCCAACTGGCTAAGTTGGGAATAAATCCATAT
ACTCATTGGACTGTAGCAGATGAAGAGCTTTTAAAAAATATAAAAAATGAAACTGGGTTTCAAGCACAAGTA
GTAAAAGACTACTTTACTTTAAAAGGTGCAGCTGCCCCTGTGGCCCATTTTCAAGGAAGTTTGCCGGAAGTT
CCCGCTTACAACGCCTCAGAAAAATACCCAAGCATGACTTCAGTTAATTCTGCAGAAGCCAGCACTGGTGCA
GGAGGGGGGGGCAGTAATCCTGTTAAAAGCATGTGGAGTGAGGGGGCCACTTTTAGTGCCAACTCTGTAACT
TGTACATTTTCCAGACAGTTTTTAATTCCATATGACCCAGAGCACCATTATAAGGTGTTTTCTCCCGCAGCA
AGTAGCTGCCACAATGCCAGTGGAAAGGAGGCAAAGGTTTGCACCATTAGTCCCATAATGGGATACTCAACC
CCATGGAGATATTTAGATTTTAATGCTTTAAATTTGTTTTTTTCACCTTTAGAGTTTCAGCATTTAATTGAA
AACTATGGAAGTATAGCTCCTGATGGTTTAACTGTAACCATATCAGAAATTGCTGTTAAGGATGTTACAGAC
AAAACTGGAGGGGGAGTACAAGTTACTGACAGCACTACCGGGCGCCTATGCATGTTAGTAGACCATGAATAC
AAGTACCCATATGTGTTAGGGCAAGGTCAGGATACTTTAGCCCCAGAACTTCCTATTTGGGTATACTTTCCC
CCTCAATATGCTTACTTGACAGTAGGAGATGTCAACACACAAGGAATTTCTGGAGACAGCAAAAAATTAGCA
AGTGAAGAATCAGCATTTTATGTTTTGGAACACAGTTCTTTTCAGCTTTTAGGTACAGGAGGTACAGCAACT
ATGTCCTATAAGTTTCCTCCAGTGCCCCCAGAAAATTTAGAGGGCTGCAGTCAACACTTTTATGAAATGTAC
AATCCCTTATACGGATCTCGCTTAGGGGTCCCTGACACATTAGGAGGTGACCCAAAATTTAGATCTTTAACA
CATGAAGACCATGCAATTCAGCCCCAAAACTTTATGCCAGGGCCACTAGTAAACTCAGTGTCTACAAAGGAG
GGAGACAGCTCTAGTACTGGAGCTGGAAAAGCCTTAACAGGCCTTAGCACAGGTACCTCTCAAAACACTAGA
ATATCCTTACGCCCTGGGCCAGTGTCTCAGCCATATCACCACTGGGACACAGATAAATATGTCACAGGAATA
AATGCCATTTCTCATGGTCAGACCACATATGGTAATGCTGAAGATAAAGAGTATCAGCAAGGAGTGGGTAGA
TTTCCAAATGAAAAAGAACAGCTAAAACAGTTACAGGGTTTAAACATGCACACCTATTTTCCCAATAAAGGA
ACCCAGCAATATACAGATCAAATTGAGCGCCCCCTAATGGTGGGTTCTGTATGGAACAGAAGAGCCCTTCAC
TATGAAAGCCAGCTGTGGAGTAAAATTCCAAATTTAGATGACAGTTTTAAAACTCAGTTTGCAGCCTTAGGA
GGATGGGGTTTGCATCAGCCACCTCCTCAAATATTTTTAAAAATATTGCCACAAAGTGGGCCCATTGGAGGT
ATTAAATCAATGGGAATTACTACCTTAGTTCAGTATGCCGTGGGAATTATGACAGTAACTATGACATTTAAA
TTGGGGCCCCGTAAAGCTACGGGACGGTGGAATCCTCAACCTGGAGTATATCCCCCGCACGCAGCAGGTCAT
TTACCATATGTACTATATGACCCCACAGCTACAGATGCAAAACAACACCACAGACATGGATATGAAAAGCCT
GAAGAATTGTGGACAGCCAAAAGCCGTGTGCACCCATTGTAA
>lcl|AB126266_1_cds_BAD02244_1_2/1-2346_lcl|AB126266.1_cds_BAD02244.1_2/1-2346_gene=VP1_protein=VP1_protein_protein_id=BAD02244.1_location=2108..4453_gbkey=CDS/1-2346
ATGAGTAAAGAAAGTGGCAAATGGTGGGAAAGTGATGATAAATTTGCTAAAGCTGTGTATCAGCAATTTGTG
GAATTTTATGAAAAGCTTACTGGAACAGACTTAGAGCTTATTCAAATATTAAAAGATCATTACAATATTTCT
TTAGATAATCCCCTAGAAAACCCATCCTCTCTGTTTGACTTAGTTGCTCGTATTAAAAATAACCTTAAAAAC
TCTCCAGACTTATATAGTCATCATTTTCAAAGTCATGGACAGTTATCTGACCACCCCCATGCCTTATCATCC
AGTAACAGTCATGCAGAACCTAGAGGAGAAAATGCAGTATTATCTAGTGAAGACTTACACAAGCCTGGGCAA
GTTAGCGTACAACTACCCGGTACTAACTATGTTGGGCCTGGCAATGAGCTACAAGCTGGGCCCCCGCAAAGT
GCTGTTGACAGTGCTGCAAGGATTCATGACTTTAGGTATAGCCAACTGGCTAAGTTGGGAATAAATCCATAT
ACTCATTGGACTGTAGCAGATGAAGAGCTTTTAAAAAATATAAAAAATGAAACTGGGTTTCAAGCACAAGTA
GTAAAAGACTACTTTACTTTAAAAGGTGCAGCTGCCCCTGTGGCCCATTTTCAAGGAAGTTTGCCGGAAGTT
CCCGCTTACAACGCCTCAGAAAAATACCCAAGCATGACTTCAGTTAATTCTGCAGAAGCCAGCACTGGTGCA
GGAGGGGGGGGCAGTAATCCTGTTAAAAGCATGTGGAGTGAGGGGGCCACTTTTAGTGCCAACTCTGTAACT
TGTACATTTTCCAGACAGTTTTTAATTCCATATGACCCAGAGCACCATTATAAGGTGTTTTCTCCCGCAGCA
AGTAGCTGCCACAATGCCAGTGGAAAGGAGGCAAAGGTTTGCACCATTAGTCCCATAATGGGATACTCAACC
CCATGGAGATATTTAGATTTTAATGCTTTAAATTTGTTTTTTTCACCTTTAGAGTTTCAGCATTTAATTGAA
AACTATGGAAGTATAGCTCCTGATGCTTTAACTGTAACCATATCAGAAATTGCTGTTAAGGATGTTACAGAC
AAAACTGGAGGGGGAGTACAAGTTACTGACAGCACTACCGGGCGCCTATGCATGTTAGTAGACCATGAATAC
AAGTACCCATATGTGTTAGGGCAAGGTCAGGATACTTTAGCCCCAGAACTTCCTATTTGGGTATACTTTCCC
CCTCAATATGCTTACTTAACAGTAGGAGATGTTAACACACAAGGAATTTCTGGAGACAGCAAAAAATTAGCA
AGTGAAGAATCAGCATTTTATGTTTTGGAACACAGTTCTTTTCAGCTTTTAGGTACAGGAGGTACAGCAACT
ATGTCTTATAAGTTTCCTCCAGTGCCCCCAGAAAATTTAGAGGGCTGTAGTCAACACTTTTATGAAATGTAC
AATCCCTTATACGGATCCCGCTTAGGGGTTCCTGACACATTAGGAGGTGATCCAAAATTTAGATCTTTAACA
CATGAAGACCATGCAATTCAGCCCCAAAACTTCATGCCAGGGCCACTAGTAAACTCAGTGTCTACAAAGGAG
GGAGACAGCTCTAATACCGGAGCTGGAAAAGCCTTAACAGGCCTTAGCACAGGTACCTCTCAAAACACTAGA
ATATCCTTACGCCCTGGGCCAGTGTCTCAGCCATACCACCACTGGGACACAGATAAATATGTCACAGGAATA
AATGCCATTTCTCATGGTCAGACCACTTATGGTAACGCTGAAGACAAAGAGTATCAGCAAGGAGTGGGTAGA
TTTCCAAATGAAAAAGAACAGCTAAAACAGTTACAGGGTTTAAACATGCACACCTACTTTCCCAATAAAGGA
ACCCAGCAATATACAGATCAAATTGAGCGCCCCCTAATGGTGGGTTCTGTATGGAACAGAAGAGCCCTTCAC
TATGAAAGCCAGCTGTGGAGTAAAATTCCAAATTTAGATGACAGTTTTAAAACTCAGTTTGCAGCCTTAGGA
GGATGGGGTTTGCATCAGCCACCTCCTCAAATATTTTTAAAAATATTACCACAAAGTGGGCCAATTGGAGGT
ATTAAATCAATGGGAATTACTACCTTAGTTCAGTATGCTGTGGGAATTATGACAGTAACTATGACATTTAAA
TTGGGGCCCCGTAAAGCTACGGGACGGTGGAATCCTCAACCTGGAGTATATCCCCCGCACGCAGCAGGTCAT
TTACCATATGTACTATATGACCCCACAGCTACAGATGCAAAACAACACCACAGACATGGATATGAAAAGCCT
GAAGAATTGTGGACAGCCAAAAGCCGTGTGCACCCATTGTAA
>lcl|AJ781032_1_cds_CAG70321_1_2/1-2346_lcl|AJ781032.1_cds_CAG70321.1_2/1-2346_gene=vp1_db_xref=GOA:Q6EVC0,InterPro:IPR001403,InterPro:IPR013607,InterPro:IPR016184,UniProtKB/TrEMBL:Q6EVC0_protein=viral_protein_1_protein_id=CAG70321.1_location=1994..4339_gbkey=CDS/1-2346
ATGAGTAAAGAAAGTGGCAAATGGTGGGAAAGTGATGATAAATTTGCTAAAGCTGTGTATCAGCAATTTGTG
GAATTTTATGAAAAGCTTACTGGAACAGACTTAGAGCTTATTCAAATATTAAAAGATCATTACAATATTTCT
TTAGATAATCCCCTAGAAAACCCATCCTCTCTGTTTGACTTAGTTGCTCGTATTAAAAATAACCTTAAAAAC
TCTCCAGACTTATATAGTCATCATTTTCAAAGTCATGGACAGTTATCTGACCACCCCCATGCCTTATCATCC
AGTAACAGTCATGCAGAACCTAGAGGAGAAAATGCAGTATTATCTAGTGAAGACTTACACAAGCCTGGGCAA
GTTAGCGTACAACTACCCGGTACTAACTATGTTGGGCCTGGCAATGAGCTACAAGCTGGGCCCCCGCAAAGT
GCTGTTGACAGTGCTGCAAGGATTCATGACTTTAGGTATAGCCAACTGGCTAAGTTGGGAATAAATCCATAT
ACTCATTGGACTGTAGCAGATGAAGAGCTTTTAAAAAATATAAAAAATGAAACTGGGTTTCAAGCACAAGTA
GTAAAAGACTACTTTACTTTAAAAGGTGCAGCTGCCCCTGTGGCCCATTTTCAAGGAAGTTTGCCGGAAGTT
CCCGCTTACAACGCCTCAGAAAAATACCCAAGCATGACTTCAGTTAATTCTGCAGAAGCCAGCACTGGTGCA
GGAGGGGGGGGCAGTAATCCTGTTAAAAGCATGTGGAGTGAGGGGGCCACTTTTAGTGCCAACTCTGTAACT
TGTACATTTTCCAGACAGTTTTTAATTCCATATGACCCAGAGCACCATTATAAGGTGTTTTCTCCCGCAGCA
AGTAGCTGCCACAATGCCAGTGGAAAGGAGGCAAAGGTTTGCACCATTAGTCCCATAATGGGATACTCAACC
CCATGGAGATATTTAGATTTTAATGCTTTAAATTTGTTTTTTTCACCTTTAGAGTTTCAGCACTTAATTGAA
AACTATGGAAGTATAGCTCCTGATGCTTTAACTGTAACCATATCAGAAATTGCTGTTAAGGATGTTACAGAC
AAAACTGGAGGGGGAGTACAAGTTACTGACAGCACTACCGGGCGCCTATGCATGTTAGTAGACCATGAATAC
AAGTACCCATATGTGTTAGGGCAAGGTCAGGATACTTTAGCCCCAGAACTTCCTATTTGGGTATACTTTCCC
CCTCAATATGCTTACTTGACAGTAGGAGATGTTAACACACAAGGAATTTCTGGAGACAGCAAAAAATTAGCA
AGTGAAGAATCAGCATTTTATGTTTTGGAACACAGTTCTTTTCAGCTTTTAGGTACAGGAGGTACAGCAACT
ATGTCCTATAAGTTTCCTCCAGTGCCCCCAGAAAATTTAGAGGGCTGCAGTCAACACTTTTATGAAATGTAC
AATCCCTTATACGGATCTCGCTTAGGGGTCCCTGACACATTAGGGGGTGACCCAAAATTTAGATCTTTAACA
CATGAAGACCATGCAATTCAGCCCCAAAACTTTATGCCAGGGCCACTAGTAAACTCAGTGTCTACAAAGGAG
GGAGACAGCTCTAGTACTGGAGCTGGAAAAGCCTTAACAGGCCTTAGCACAGGAACCTCTCAAAACACTAGA
ATATCCTTACGCCCTGGGCCAGTGTCTCAGCCATATCACCACTGGGACACAGATAAATATGTCACAGGAATA
AACGCCATTTCTCATGGTCAGACCACATATGGTAATGCTGAAGATAAAGAGTATCAGCAAGGAGTGGGTAGA
TTTCCAAATGAAAAAGAACAGCTAAAACAGTTACAGGGTTTAAACATGCACACCTATTTTCCCAATAAAGGA
ACCCAGCAATATACAGATCAAATTGAGCGCCCCCTAATGGTGGGTTCTGTATGGAACATAAGAGCCCTTCAC
TATGAAAGCCAGCTGTGGAGTAAAATTCCAAATTTAGATGACAGTTTTAAAACTCAGTTTGCAGCCTTAGGA
GGATGGGGTTTGCATCAGCCACCTCCTCAAATATTTTTAAAAATATTGCCACAAAGTGGGCCCATTGGAGGT
ATTAAATCAATGGGAATTACTACCTTAGTTCAGTATGCCGTGGGAATTATGACAGTAACTATGACATTTAAA
TTGGGGCCCCGTAAAGCTACGGGACGGTGGAATCCTCAACCTGGAGTATATCCCCCGCACGCCGCAGGTCAT
TTACCATATGTACTATATGACCCCACAGCTACAGATGCAAAACAACACCACAGACATGGATATGAAAAGCCT
GAAGAATTGTGGACAGCCAAAAGCCGTGTGCACCCATTGTAA
>lcl|KX752821_1_cds_ASU04384_1_3/1-2346_lcl|KX752821.1_cds_ASU04384.1_3/1-2346_gene=VP1_protein=VP1_protein_protein_id=ASU04384.1_location=2059..4404_gbkey=CDS/1-2346
ATGAGTAAAGAAAGTGGCAAATGGTGGGAAAGTGATGATAAATTTGCTAAAGCTGTGTATCAGCAATTTGTG
GAATTTTATGAAAAGCTTACTGGAACAGACTTAGAGCTTATTCAAATATTAAAAGATCATTACAATATTTCT
TTAGATAATCCCCTAGAAAACCCATCCTCTCTGTTTGACTTAGTTGCTCGTATTAAAAATAACCTTAAAAAC
TCTCCAGACTTATATAGTCATCATTTTCAAAGTCATGGACAGTTATCTGACCACCCCCATGCCTTATCATCC
AGTAACAGTCATGCAGAACCTAGAGGAGAAAATGCAGTATTATCTAGTGAAGACTTACACAAGCCTGGGCAA
GTTAGCGTACAACTACCCGGTACTAACTATGTTGGGCCTGGCAATGAGCTACAAGCTGGGCCCCCGCAAAGT
GCTGTTGACAGTGCTGCAAGGATTCATGACTTTAGGTATAGCCAACTGGCTAAGTTGGGAATAAATCCATAT
ACTCATTGGACTGTAGCAGATGAAGAGCTTTTAAATAATATAAAAAATGAAACTGGGTTTCAAGCACAAGTA
GTAAAAGACTACTTTACTTTAAAAGGTGCAGCTGCCCCTGTGGCCCATTTTCAAGGAAGTTTGCCGGAAGTT
CCCGCTTACAACGCCTCAGAAAAATACCCAAGCATGACTTCAGTTAATTCTGCAGAAGCCAGCACTGGTGCA
GGAGGGGGGGGCAGTAATCCTGTTAAAAGCATGTGGAGTGAGGGGGCCACTTTTAGTGCCAACTCTGTAACT
TGTACATTTTCCAGACAGTTTTTAATTCCATATGACCCAGAGCACCATTATAAGGTGTTTTCTCCCGCAGCA
AGTAGCTGCCACAATGCCAGTGGAAAGGAGGCAAAGGTTTGCACCATTAGTCCCATAATGGGATACTCAACC
CCATGGAGATATTTAGATTTTAATGCTTTAAATTTGTTTTTTTCACCTTTAGAGTTTCAGCATTTAATTGAA
AACTATGGAAGTATAGCTCCTGATGCTTTAACTGTAACCATATCAGAAATTGCTGTTAAGGATGTTACAGAC
AAAACTGGAGGGGGAGTACAAGTTACTGACAGCACTACCGGGCGCCTATGCATGTTAGTAGACCATGAATAC
AAGTACCCATATGTGTTAGGGCAAGGTCAGGATACTTTAGCCCCAGAACTTCCTATTTGGGTATACTTTCCC
CCTCAATATGCTTACTTGACAGTAGGAGATGTTAACACACAAGGAATTTCTGGAGACAGCAAAAAATTAGCA
AGTGAAGAATCAGCATTTTATGTTTTGGAACACAGTTCTTTTCAGCTTTTAGGTACAGGAGGTACAGCAACT
ATGTCCTATAAGTTTCCTCCAGTGCCCCCAGAAAATTTAGAGGGCTGCAGTCAACACTTTTATGAAATGTAC
AATCCCTTATACGGATCTCGCTTAGGGGTCCCTGACACATTAGGAGGTGACCCAAAATTTAGATCTTTAACA
CATGAAGACCATGCAATTCAGCCCCAAAACTTTATGCCAGGGCCACTAGTAAACTCAGTGTCTACAAAGGAG
GGAGACAGCTCTAGTACTGGAGCTGGAAAAGCCTTAACAGGCCTTAGCACAGGAACCTCTCAAAACACTAGA
ATATCCTTACGCCCTGGGCCAGTGTCTCAGCCATATCACCACTGGGACACAGATAAATATGTTACAGGAATA
AATGCCATTTCTCATGGTCAGACCACATATGGTAATGCTGAAGATAAAGAGTATCAGCAAGGAGTGGGTAGA
TTTCCAAATGAAAAAGAACAGCTAAAACAGTTACAGGGCTTAAACATGCACACCTATTTTCCCAATAAAGGA
ACCCAGCAATATACAGATCAAATTGAGCGCCCCCTAATGGTGGGTTCTGTATGGAACAGAAGAGCCCTTCAC
TATGAAAGCCAGCTGTGGAGTAAAATTCCAAATTTAGATGACAGTTTTAAAACTCAGTTTGCAGCCTTAGGA
GGATGGGGTTTGCATCAGCCACCTCCTCAAATATTTTTAAAAATATTACCACAAAGTGGGCCCATTGGAGGT
ATTAAATCAATGGGAATTACTACCTTAGTTCAGTATGCCGTGGGAATTATGACAGTCACTATGACATTTAAA
TTGGGGCCCCGTAAAGCTACGGGACGGTGGAATCCTCAACCTGGAGTATATCCCCCGCACGCCGCAGGTCAT
TTACCATATGTACTATATGACCCCACAGCTACAGATGCAAAACAACACCACAGACATGGATATGAAAAGCCT
GAAGAATTGTGGACAGCCAAAAGCCGTGTGCACCCATTGTAA
>lcl|AJ781034_1_cds_CAG70326_1_2/1-2346_lcl|AJ781034.1_cds_CAG70326.1_2/1-2346_gene=vp1_db_xref=GOA:Q6EVB5,InterPro:IPR001403,InterPro:IPR013607,InterPro:IPR016184,UniProtKB/TrEMBL:Q6EVB5_protein=viral_protein_1_protein_id=CAG70326.1_location=2000..4345_gbkey=CDS/1-2346
ATGAGTAAAGAAAGTGGCAAATGGTGGGAAAGTGATGATAAATTTGCTAAAGCTGTGTATCAGCAATTTGTG
GAATTTTATGAAAAGCTTACTGGAACAGACTTAGAGCTTATTCAAATATTAAAAGATCATTACAATATTTCT
TTAGATAATCCCCTAGAAAACCCATCCTCTCTGTTTGACTTAGTTGCTCGTATTAAAAATAACCTTAAAAAC
TCTCCAGACTTATATAGTCATCATTTTCAAAGTCATGGACAGTTATCTGACCACCCCCATGCCTTATCATCC
AGTAACAGTCATGCAGAACCTAGAGGAGAAAATGCAGTATTATCTAGTGAAGACTTACACAAGCCTGGGCAA
GTTAGCGTACAACTACCCGGTACTAACTATGTTGGGCCTGGCAATGAGCTACAAGCTGGGCCCCCGCAAAGT
GCTGTTGACAGTGCTGCAAGGATTCATGACTTTAGGTATAGCCAACTGGCTAAGTTGGGAATAAATCCATAT
ACTCATTKGACTGTAGCAGATGAAGAGCTTTTAAAAAATATAAAAAATGAAACTGGGTTTCAAGCACAAGTA
GTAAAAGACTACTTTACTTTAAAAGGTGCAGCTGCCCCTGTGGCCCATTTTCAAGGAAGTTTGCCGGAAGTT
CCCGCTTACAACGCCTCAGAAAAATACCCAAGCATGACTTCAGTTAATTCTGCAGAAGCCAGCACTGGTGCA
GGAGGGGGGGGCAGTAATCCTGTTAAAAGCATGTGGAGTGAGGGGGCCACTTTTAGTGCCAACTCTGTAACT
TGTACATTTTCCAGACAGTTTTTAATTCCATATGACCCAGAGCACCATTATAAGGTGTTTTCTCCCGCAGCA
AGTAGCTGCCACAATGCCAGTGGAAAGGAGGCAAAGGTTTGCACCATTAGTCCCATAATGGGATACTCAACC
CCATGGAGATATTTAGATTTTAATGCTTTAAATTTGTTTTTTTCACCTTTAGAGTTTCAGCATTTAATTGAA
AACTATGGAAGTATAGCTCCTGATGCTTTAACTGTAACCATATCAGAAATTGCTGTTAAGGATGTTACAGAC
AAAACTGGAGGGGGAGTACAAGTTACTGACAGCACTACCGGGCGCCTATGCATGTTAGTAGACCATGAATAC
AAGTACCCATATGTGTTAGGGCAAGGTCAGGATACTTTAGCCCCAGAACTTCCTATTTGGGTATACTTTCCC
CCTCAATATGCTTACTTGACAGTAGGAGATGTTAACACACAAGGAATTTCTGGAGACAGCAAAAAATTAGCA
AGTGAAGAATCAGCATTTTATGTTTTGGAACACAGTTCTTTTCAGCTTTTAGGTACAGGAGGTACAGCAACT
ATGTCCTATAAGTTTCCTCCAGTGCCCCCAGAAAATTTAGAGGGCTGCAGTCAACACTTTTATGAAATGTAC
AATCCCTTATACGGATCTCGCTTAGGGGTCCCTGACACATTAGGGGGTGACCCAAAATTTAGATCTTTAACA
CATGAAGACCATGCAATTCAGCCCCAAAACTTTATGCCAGGGCCACTAGTAAACTCAGTGTCTACAAAGGAG
GGAGACAGCTCTAGTACTGGAGCTGGAAAAGCCTTAACAGGCCTTAGCACAGGAACCTCTCAAAACACTAGA
ATATCCTTACGCCCTGGGCCAGTGTCTCAGCCATATCACCACTGGGACACAGATAAATATGTCACAGGAATA
AACGCCATTTCTCATGGTCAGACCACATATGGTAATGCTGAAGATAAAGAGTATCAGCAAGGAGTGGGTAGA
TTTCCAAATGAAAAAGAACAGCTAAAACAGTTACAGGGTTTAAACATGCACACCTATTTTCCCAATAAAGGA
ACCCAGCAATATACAGATCAAATTGAGCGCCCCCTAATGGTGGGTTCTGTATGGAACAGAAGAGCCCTTCAC
TATGAAAGCCAGCTGTGGAGTAAAATTCCAAATTTAGATGACAGTTTTAAAACTCAGTTTGCAGCCTTAGGA
GGATGGGGTTTGCATCAGCCACCTCCTCAAATATTTTTAAAAATATTGCCACAAAGTGGGCCCATTGGAGGT
ATTAAATCAATGGGAATTACTACCTTAGTTCAGTATGCCGTGGGAATTATGACAGTAACTATGACATTTAAA
TTGGGGCCCCGTAAAGCTACGGGACGGTGGAATCCTCAACCTGGAGTATATCCCCCGCACGCCGCAGGTCAT
TTACCATATGTACTATATGACCCCACAGCTACAGATGCAAAACAACACCACAGACATGGATATGAAAAGCCT
GAAGAATTGTGGACAGCCAAAAGCCGTGTGCACCCATTGTAA
>lcl|AB126267_1_cds_BAD02247_1_2/1-2346_lcl|AB126267.1_cds_BAD02247.1_2/1-2346_gene=VP1_protein=VP1_protein_protein_id=BAD02247.1_location=2108..4453_gbkey=CDS/1-2346
ATGAGTAAAGAAAGTGGCAAATGGTGGGAAAGTGATGATAAATTTGCTAAAGCTGTGTATCAGCAATTTGTG
GAATTTTATGAAAAGCTTACTGGAACAGACTTAGAGCTTATTCAAATATTAAAAGATCATTACAATATTTCT
TTAGATAATCCCCTAGAAAACCCATCCTCTCTGTTTGACTTAGTTGCTCGTATTAAAAATAACCTTAAAAAC
TCTCCAGACTTATATAGTCATCATTTTCAAAGTCATGGACAGTTATCTGACCACCCCCATGCCTTATCATCC
AGTAACAGTCATGCAGAACCTAGAGGAGAAAATGCAGTATTATCTAGTGAAGACTTACACAAGCCTGGGCAA
GTTAGCGTACAACTACCCGGTACTAACTATGTTGGGCCTGGCAATGAGCTACAAGCTGGGCCCCCGCAAAGT
GCTGTTGACAGTGCTGCAAGGATTCATGACTTTAGGTATAGCCAACTGGCTAAGTTGGGAATAAATCCATAT
ACTCATTGGACTGTAGCAGATGAAGAGCTTTTAAAAAATATAAAAAATGAAACTGGGTTTCAAGCACAAGTA
GTAAAAGACTACTTTACTTTAAAAGGTGCAGCTGCCCCTGTGGCCCATTTTCAAGGAAGTTTGCCGGAAGTT
CCCGCTTACAACGCCTCAGAAAAATACCCAAGCATGACTTCAGTTAATTCTGCAGAAGCCAGCACTGGTGCA
GGAGGGGGGGGCAGTAATCCTGTTAAAAGCATGTGGAGTGAGGGGGCCACTTTTAGTGCCAACTCTGTAACT
TGTACATTTTCCAGACAGTTTTTAATTCCATATGACCCAGAGCACCATTATAAGGTGTTTTCTCCCGCAGCA
AGTAGCTGCCACAATGCCAGTGGAAAGGAGGCAAAGGTTTGCACCATTAGTCCCATAATGGGATACTCAACC
CCATGGAGATATTTAGATTTTAATGCTTTAAATTTGTTTTTTTCACCTTTAGAGTTTCAGCATTTAATTGAA
AACTATGGAAGTATAGCTCCTGATGCTTTAACTGTAACCATATCAGAAATTGCTGTTAAGGATGTTACAGAC
AAAACTGGAGGGGGAGTACAAGTTACTGACAGCACTACCGGGCGCCTATGCATGTTAGTAGACCATGAATAC
AAGTACCCATATGTGTTAGGGCAAGGTCAGGATACTTTAGCCCCAGAACTTCCTATTTGGGTATACTTTCCC
CCTCAATATGCTTACTTGACAGTAGGAGATGTTAACACACAAGGAATTTCTGGAGACAGCAAAAAATTAGCA
AGTGAAGAATCAGCATTTTATGTTTTGGAACACAGTTCTTTTCAGCTTTTAGGTACAGGAGGTACAGCAACT
ATGTCCTATAAGTTTCCTCCAGTGCCCCCAGAAAATTTAGAGGGCTGCAGTCAACACTTTTATGAAATGTAC
AATCCCTTATACGGATCTCGCTTAGGGGTCCCTGACACATTAGGAGGTGACCCAAAATTTAGATCTTTAACA
CATGAAGACCATGCAATTCAGCCCCAAAACTTTATGCCAGGGCCACTAGTAAACTCAGTGTCTACAAAGGAG
GGAGACAGCTCTAGTACTGGAGCTGGAAAAGCCTTAACAGGCCTTAGCACAGGTACCTCTCAAAACACTAGA
ATATCCTTACGCCCTGGGCCAGTGTCTCAGCCATATCACCACTGGGACACAGATAAATATGTCACGGGAATA
AATGCCATTTCTCATGGTCAGACCACATATGGTAATGCTGAAGATAAAGAGTATCAGCAAGGAGTGGGTAGA
TTTCCAAATGAAAAAGAACAGCTAAAACAGTTACAGGGTTTAAACATGCACACCTATTTTCCCAATAAAGGA
ACCCAGCAATATACAGATCAAATTGAGCGCCCCCTAATGGTGGGTTCTGTATGGAACAGAAGAGCCCTTCAC
TATGAAAGCCAGCTGTGGAGTAAAATTCCAAATTTAGATGACAGTTTTAAAACTCAGTTTGCAGCCTTAGGA
GGATGGGGTTTGCATCAGCCACCTCCTCAAATATTTTTAAAAATATTACCACAAAGTGGGCCCATTGGAGGT
ATTAAATCAATGGGAATTACTACCTTAGTTCAGTATGCCGTGGGAATTATGACAGTAACTATGACATTTAAA
TTGGGGCCCCGTAAAGCTACGGGACGGTGGAATCCTCAACCTGGAGTATATCCCCCGCACGCAGCAGGTCAT
TTACCATATGTACTATATGACCCCACAGCTACAGATGCAAAGCAACACCACAGACATGGATATGAAAAGCCT
GAAGAATTGTGGACAGCCAAAAGCCGTGTGCACCCATTGTAA
>lcl|AJ781036_1_cds_CAG70332_1_2/1-2346_lcl|AJ781036.1_cds_CAG70332.1_2/1-2346_gene=vp1_db_xref=GOA:Q75U81,InterPro:IPR001403,InterPro:IPR013607,InterPro:IPR016184,UniProtKB/TrEMBL:Q75U81_protein=viral_protein_1_protein_id=CAG70332.1_location=1981..4326_gbkey=CDS/1-2346
ATGAGTAAAGAAAGTGGCAAATGGTGGGAAAGTGATGATAAATTTGCTAAAGCTGTGTATCAGCAATTTGTG
GAATTTTATGAAAAGCTTACTGGAACAGACTTAGAGCTTATTCAAATATTAAAAGATCATTACAATATTTCT
TTAGATAATCCCCTAGAAAACCCATCCTCTCTGTTTGACTTAGTTGCTCGTATTAAAAATAACCTTAAAAAC
TCTCCAGACTTATATAGTCATCATTTTCAAAGTCATGGACAGTTATCTGACCACCCCCATGCCTTATCATCC
AGTAACAGTCATGCAGAACCTAGAGGAGAAAATGCAGTATTATCTAGTGAAGACTTACACAAGCCTGGGCAA
GTTAGCGTACAACTACCCGGTACTAACTATGTTGGGCCTGGCAATGAGCTACAAGCTGGGCCCCCGCAAAGT
GCTGTTGACAGTGCTGCAAGGATTCATGACTTTAGGTATAGCCAACTGGCTAAGTTGGGAATAAATCCATAT
ACTCATTGGACTGTAGCAGATGAAGAGCTTTTAAAAAATATAAAAAATGAAACTGGGTTTCAAGCACAAGTA
GTAAAAGACTACTTTACTTTAAAAGGTGCAGCTGCCCCTGTGGCCCATTTTCAAGGAAGTTTGCCGGAAGTT
CCCGCTTACAACGCCTCAGAAAAATACCCAAGCATGACTTCAGTTAATTCTGCAGAAGCCAGCACTGGTGCA
GGAGGGGGGGGCAGTAATCCTGTTAAAAGCATGTGGAGTGAGGGGGCCACTTTTAGTGCCAACTCTGTAACT
TGTACATTTTCCAGACAGTTTTTAATTCCATATGACCCAGAGCACCATTATAAGGTGTTTTCTCCCGCAGCA
AGTAGCTGCCACAATGCCAGTGGAAAGGAGGCAAAGGTTTGCACCATTAGTCCCATAATGGGATACTCAACC
CCATGGAGATATTTAGATTTTAATGCTTTAAATTTGTTTTTTTCACCTTTAGAGTTTCAGCATTTAATTGAA
AACTATGGAAGTATAGCTCCTGATGCTTTAACTGTAACCATATCAGAAATTGCTGTTAAGGATGTTACAGAC
AAAACTGGAGGGGGAGTACAAGTTACTGACAGCACTACCGGGCGCCTATGCATGTTAGTAGACCATGAATAC
AAGTACCCATATGTGTTAGGGCAAGGTCAGGATACTTTAGCCCCAGAACTTCCTATTTGGGTATACTTTCCC
CCTCAATATGCTTACTTGACAGTAGGAGATGTTAACACACAAGGAATTTCTGGAGACAGCAAAAAATTAGCA
AGTGAAGAATCAGCATTTTATGTTTTGGAACACAGTTCTTTTCAGCTTTTAGGTACAGGAGGTACAGCAACT
ATGTCCTATAAGTTTCCTCCAGTGCCCCCAGAAAATTTAGAGGGCTGCAGTCAACACTTTTATGAAATGTAC
AATCCCTTATACGGATCTCGCTTAGGGGTCCCTGACACATTAGGGGGTGACCCAAAATTTAGATCTTTAACA
CATGAAGACCATGCAATTCAGCCCCAAAACTTTATGCCAGGGCCACTAGTAAACTCAGTGTCTACAAAGGAG
GGAGACAGCTCTAGTACTGGAGCTGGAAAAGCCTTAACAGGCCTTAGCACAGGTACCTCTCAAAACACTAGA
ATATCCTTACGCCCTGGGCCAGTGTCTCAGCCATATCACCACTGGGACACAGATAAATATGTCACAGGAATA
AACGCCATTTCTCATGGTCAGACCACTTATGGTAACGCTGAAGAYAAAGAGTATCAGCAAGGAGTGGGTAGA
TTTCCAAATGAAAAAGAACAGCTAAAACAGTTACAGGGTTTAAACATGCACACCTATTTTCCCAATAAAGGA
ACCCAGCAATATACAGATCAAATTGAGCGCCCCCTAATGGTGGGTTCTGTATGGAACAGAAGAGCCCTTCAC
TATGAAAGCCAGCTGTGGAGTAAAATTCCAAATTTAGATGACAGTTTTAAAACTCAGTTTGCAGCCTTAGGA
GGATGGGGTTTGCATCAGCCACCTCCTCAAATATTTTTAAAAATATTGCCACAAAGTGGGCCCATTGGAGGT
ATTAAATCAATGGGAATTACTACCTTAGTTCAGTATGCCGTGGGAATTATGACAGTAACTATGACATTTAAA
TTGGGGCCCCGTAAAGCTACGGGACGGTGGAATCCTCAACCTGGAGTATATCCCCCGCACGCCGCAGGTCAT
TTACCATATGTACTATATGACCCCACAGCTACAGATGCAAAACAACACCACAGACATGGATATGAAAAGCCT
GAAGAATTGTGGACAGCCAAAAGCCGTGTGCACCCATTGTAA
>lcl|MH201455_1_cds_QAB07492_1_2/1-2346_lcl|MH201455.1_cds_QAB07492.1_2/1-2346_gene=VP1_protein=capsid_protein_1_protein_id=QAB07492.1_location=2624..4969_gbkey=CDS/1-2346
ATGAGTAAAGAAAGTGGCAAATGGTGGGAAAGTGATGATAAATTTGCTAAAGCTGTGTATCAGCAATTTGTG
GAATTTTATGAAAAGCTTACTGGAACAGACTTAGAGCTTATTCAAATATTAAAAGATCATTACAATATTTCT
TTAGATAATCCCCTAGAAAACCCATCCTCTCTGTTTGACTTAGTTGCTCGTATTAAAAATAACCTTAAAAAC
TCTCCAGACTTATATAGTCATCATTTTCAAAGTCATGGACAGTTATCTGACCACCCCCATGCCTTATCATCC
AGTAACAGTCATGCAGAACCTAGAGGAGAAAATGCAGTATTATCTAGTGAAGACTTACACAAGCCTGGGCAA
GTTAGCGTACAACTACCCGGTACTAACTATGTTGGGCCTGGCAATGAGCTACAAGCTGGGCCCCCGCAAAGT
GCTGTTGACAGTGCTGCAAGGATTCATGACTTTAGGTATAGCCAACTGGCTAAGTTGGGAATAAATCCATAT
ACTCATTGGACTGTAGCAGATGAAGAGCTTTTAAAAAATATAAAAAATGAAACTGGGTTTCAAGCACAAGTA
GTAAAAGACTACTTTACTTTAAAAGGTGCAGCTGCCCCTGTGGCCCATTTTCAAGGAAGTTTGCCGGAAGTT
CCCGCTTACAACGCCTCAGAAAAATACCCAAGCATGACTTCAGTTAATTCTGCAGAAGCCAGCACTGGTGCA
GGAGGGGGGGGCAGTAATCCTGTTAAAAGCATGTGGAGTGAGGGGGCCACTTTTAGTGCCAACTCTGTAACT
TGTACATTTTCCAGACAGTTTTTAATTCCATATGACCCAGAGCACCATTATAAGGTGTTTTCTCCCGCAGCA
AGTAGCTGCCACAATGCCAGTGGAAAGGAGGCAAAGGTTTGCACCATTAGTCCCATAATGGGATACTCAACC
CCATGGAGATATTTAGATTTTAATGCTTTAAATTTGTTTTTTTCACCTTTAGAGTTTCAGCATTTAATTGAA
AACTATGGAAGCATAGCTCCTGATGCTTTAACTGTAACCATATCAGAAATTGCTGTTAAGGATGTTACAGAC
AAAACTGGAGGGGGAGTACAAGTTACTGACAGCACTACCGGGCGCCTATGCATGTTAGTAGACCATGAATAC
AAGTACCCATATGTGTTAGGGCAAGGTCAGGATACTTTAGCCCCAGAACTTCCTATTTGGGTATACTTTCCC
CCTCAATATGCTTACTTGACAGTAGGAGATGTTAACACACAAGGAATTTCTGGAGACAGCAAAAAATTAGCA
AGTGAAGAATCAGCATTTTATGTTTTGGAACACAGTTCTTTTCAGCTTTTAGGTACAGGAGGTACAGCAACT
ATGTCCTATAAGTTTCCTCCAGTGCCCCCAGAAAATTTAGAGGGCTGCAGTCAACACTTTTATGAAATGTAC
AATCCCTTATACGGATCTCGCTTAGGGGTCCCTGACACATTAGGAGGTGACCCAAAATTTAGATCTTTAACA
CATGAAGACCATGCAATTCAGCCCCAAAACTTTATGCCAGGGCCACTAGTAAACTCAGTGTCTACAAAGGAG
GGAGACAGCTCTAGTACTGGAGCTGGAAAAGCCTTAACAGGCCTTAGCACAGGTACCTCCCAAAACACTAGA
ATATCCTTACGCCCTGGGCCAGTGTCTCAGCCATATCACCACTGGGACACAGATAAATATGTCACAGGAATA
AATGCCATTTCTCATGGTCAGACCACATATGGTAATGCTGAAGATAAAGAGTATCAGCAAGGAGTGGGTAGA
TTTCCAAATGAAAAAGAACAGCTAAAACAGTTACAGGGTTTAAACATGCACACCTATTTTCCCAATAAAGGA
ACCCAGCAATATACAGATCAAATTGAGCGCCCCCTAATGGTGGGTTCTGTATGGAACAGAAGAGCCCTTCAC
TATGAAAGCCAGCTGTGGAGTAAAATTCCAAATTTAGATGACAGTTTTAAAACTCAGTTTGCAGCCTTAGGA
GGATGGGGTTTGCATCAGCCACCTCCTCAAATATTTTTAAAAATATTACCACAAAGTGGGCCCATTGGAGGT
ATTAAATCAATGGGAATTACTACCTTAGTTCAGTATGCCGTGGGAATTATGACAGTAACTATGACATTTAAA
TTGGGGCCCCGTAAAGCTACGGGACGGTGGAATCCTCAACCTGGAGTATATCCCCCGCACGCAGCAGGTCAT
TTACCATATGTACTATATGACCCCACAGCTACAGACGCAAAACAACACCACAGACATGGATATGAAAAGCCT
GAAGAATTGTGGACAGCCAAAAGCCGTGTGCACCCATTGTAA
>lcl|AJ781031_1_cds_CAG70318_1_2/1-2346_lcl|AJ781031.1_cds_CAG70318.1_2/1-2346_gene=vp1_db_xref=GOA:Q75U81,InterPro:IPR001403,InterPro:IPR013607,InterPro:IPR016184,UniProtKB/TrEMBL:Q75U81_protein=viral_protein_1_protein_id=CAG70318.1_location=1994..4339_gbkey=CDS/1-2346
ATGAGTAAAGAAAGTGGCAAATGGTGGGAAAGTGATGATAAATTTGCTAAAGCTGTGTATCAGCAATTTGTG
GAATTTTATGAAAAGCTTACTGGAACAGACTTAGAGCTTATTCAAATATTAAAAGATCATTACAATATTTCT
TTAGATAATCCCCTAGAAAACCCATCCTCTCTGTTTGACTTAGTTGCTCGTATTAAAAATAACCTTAAAAAC
TCTCCAGACTTATATAGTCATCATTTTCAAAGTCATGGACAGTTATCTGACCACCCCCATGCCTTATCATCC
AGTAACAGTCATGCAGAACCTAGAGGAGAAAATGCAGTATTATCTAGTGAAGACTTACACAAGCCTGGGCAA
GTTAGCGTACAACTACCCGGTACTAACTATGTTGGGCCTGGCAATGAGCTACAAGCTGGGCCCCCGCAAAGT
GCTGTTGACAGTGCTGCAAGGATTCATGACTTTAGGTATAGCCAACTGGCTAAGTTGGGAATAAATCCATAT
ACTCATTGGACTGTAGCAGATGAAGAGCTTTTAAAAAATATAAAAAATGAAACTGGGTTTCAAGCACAAGTA
GTAAAAGACTACTTTACTTTAAAAGGTGCAGCTGCCCCTGTGGCCCATTTTCAAGGAAGTTTGCCGGAAGTT
CCCGCTTACAACGCCTCAGAAAAATACCCAAGCATGACTTCAGTTAATTCTGCAGAAGCCAGCACTGGTGCA
GGAGGGGGGGGCAGTAATCCTGTTAAAAGCATGTGGAGTGAGGGGGCCACTTTTAGTGCCAACTCTGTAACT
TGTACATTTTCCAGACAGTTTTTAATTCCATATGACCCAGAGCACCATTATAAGGTGTTTTCTCCCGCAGCA
AGTAGCTGCCACAATGCCAGTGGAAAGGAGGCAAAGGTTTGCACCATTAGTCCCATAATGGGATACTCAACC
CCATGGAGATATTTAGATTTTAATGCTTTAAATTTGTTTTTTTCACCTTTAGAGTTTCAGCATTTAATTGAA
AACTATGGAAGTATAGCTCCTGATGCTTTAACTGTAACCATATCAGAAATTGCTGTTAAGGATGTTACAGAC
AAAACTGGAGGGGGAGTACAAGTTACTGACAGCACTACCGGGCGCCTATGCATGTTAGTAGACCATGAATAC
AAGTACCCATATGTGTTAGGGCAAGGTCAGGATACTTTAGCCCCAGAACTTCCTATTTGGGTATACTTTCCC
CCTCAATATGCTTACTTGACAGTAGGAGATGTTAACACACAAGGAATTTCTGGAGACAGCAAAAAATTAGCA
AGTGAAGAATCAGCATTTTATGTTTTGGAACACAGTTCTTTTCAGCTTTTAGGTACAGGAGGTACAGCAACT
ATGTCCTATAAGTTTCCTCCAGTGCCCCCAGAAAATTTAGAGGGCTGCAGTCAACACTTTTATGAAATGTAC
AATCCCTTATACGGATCTCGCTTAGGGGTCCCTGACACATTAGGGGGTGACCCAAAATTTAGATCTTTAACA
CATGAAGACCATGCAATTCAGCCCCAAAACTTTATGCCAGGGCCACTAGTAAACTCAGTGTCTACAAAGGAG
GGAGACAGCTCTAGTACTGGAGCTGGAAAAGCCTTAACAGGCCTTAGCACAGGAACCTCTCAAAACACTAGA
ATATCCTTACGCCCTGGGCCAGTGTCTCAGCCATATCACCACTGGGACACAGATAAATATGTCACAGGAATA
AACGCCATTTCTCATGGTCAGACCACATATGGTAATGCTGAAGATAAAGAGTATCAGCAAGGAGTGGGTAGA
TTTCCAAATGAAAAAGAACAGCTAAAACAGTTACAGGGTTTAAACATGCACACCTATTTTCCCAATAAAGGA
ACCCAGCAATATACAGATCAAATTGAGCGCCCCCTAATGGTGGGTTCTGTATGGAACAGAAGAGCCCTTCAC
TATGAAAGCCAGCTGTGGAGTAAAATTCCAAATTTAGATGACAGTTTTAAAACTCAGTTTGCAGCCTTAGGA
GGATGGGGTTTGCATCAGCCACCTCCTCAAATATTTTTAAAAATATTGCCACAAAGTGGGCCCATTGGAGGT
ATTAAATCAATGGGAATTACTACCTTAGTTCAGTATGCCGTGGGAATTATGACAGTAACTATGACATTTAAA
TTGGGGCCCCGTAAAGCTACGGGACGGTGGAATCCTCAACCTGGAGTATATCCCCCGCACGCCGCAGGTCAT
TTACCATATGTACTATATGACCCCACAGCTACAGATGCAAAACAACACCACAGACATGGATATGAAAAGCCT
GAAGAATTGTGGACAGCCAAAAGCCGTGTGCACCCATTGTAA
>lcl|AJ781038_1_cds_CAG70338_1_2/1-2346_lcl|AJ781038.1_cds_CAG70338.1_2/1-2346_gene=vp1_db_xref=GOA:Q75U81,InterPro:IPR001403,InterPro:IPR013607,InterPro:IPR016184,UniProtKB/TrEMBL:Q75U81_protein=viral_protein_1_protein_id=CAG70338.1_location=2210..4555_gbkey=CDS/1-2346
ATGAGTAAAGAAAGTGGCAAATGGTGGGAAAGTGATGATAAATTTGCTAAAGCTGTGTATCAGCAATTTGTG
GAATTTTATGAAAAGCTTACTGGAACAGACTTAGAGCTTATTCAAATATTAAAAGATCATTACAATATTTCT
TTAGATAATCCCCTAGAAAACCCATCCTCTCTGTTTGACTTAGTTGCTCGTATTAAAAATAACCTTAAAAAC
TCTCCAGACTTATATAGTCATCATTTTCAAAGTCATGGACAGTTATCTGACCACCCCCATGCCTTATCATCC
AGTAACAGTCATGCAGAACCTAGAGGAGAAAATGCAGTATTATCTAGTGAAGACTTACACAAGCCTGGGCAA
GTTAGCGTACAACTACCCGGTACTAACTATGTTGGGCCTGGCAATGAGCTACAAGCTGGGCCCCCGCAAAGT
GCTGTTGACAGTGCTGCAAGGATTCATGACTTTAGGTATAGCCAACTGGCTAAGTTGGGAATAAATCCATAT
ACTCATTGGACTGTAGCAGATGAAGAGCTTTTAAAAAATATAAAAAATGAAACTGGGTTTCAAGCACAAGTA
GTAAAAGACTACTTTACTTTAAAAGGTGCAGCTGCCCCTGTGGCCCATTTTCAAGGAAGTTTGCCGGAAGTT
CCCGCTTACAACGCCTCAGAAAAATACCCAAGCATGACTTCAGTTAATTCTGCAGAAGCCAGCACTGGTGCA
GGAGGGGGGGGCAGTAATCCTGTTAAAAGCATGTGGAGTGAGGGGGCCACTTTTAGTGCCAACTCTGTAACT
TGTACATTTTCCAGACAGTTTTTAATTCCATATGACCCAGAGCACCATTATAAGGTGTTTTCTCCCGCAGCA
AGTAGCTGCCACAATGCCAGTGGAAAGGAGGCAAAGGTTTGCACCATTAGTCCCATAATGGGATACTCAACC
CCATGGAGATATTTAGATTTTAATGCTTTAAATTTGTTTTTTTCACCTTTAGAGTTTCAGCATTTAATTGAA
AACTATGGAAGCATAGCTCCTGATGCTTTAACTGTAACCATATCAGAAATTGCTGTTAAGGATGTTACAGAC
AAAACTGGAGGGGGAGTACAAGTTACTGACAGCACTACCGGGCGCCTATGCATGTTAGTAGACCATGAATAC
AAGTACCCATATGTGTTAGGGCAAGGTCAGGATACTTTAGCCCCAGAACTTCCTATTTGGGTATACTTTCCC
CCTCAATATGCTTACTTGACAGTAGGAGATGTTAACACACAAGGAATTTCTGGAGACAGCAAAAAATTAGCA
AGTGAAGAATCAGCATTTTATGTTTTGGAACACAGTTCTTTTCAGCTTTTAGGTACAGGAGGTACAGCAACT
ATGTCCTATAAGTTTCCTCCAGTGCCCCCAGAAAATTTAGAGGGCTGCAGTCAACACTTTTATGAAATGTAC
AATCCCTTATACGGATCTCGCTTAGGGGTCCCTGACACATTAGGGGGTGACCCAAAATTTAGATCTTTAACA
CATGAAGACCATGCAATTCAGCCCCAAAACTTTATGCCAGGGCCACTAGTAAACTCAGTGTCTACAAAGGAG
GGAGACAGCTCTAGTACTGGAGCTGGAAAAGCCTTAACAGGCCTTAGCACAGGAACCTCTCAAAACACTAGA
ATATCCTTACGCCCTGGGCCAGTGTCTCAGCCATATCACCACTGGGACACAGATAAATATGTCACAGGAATA
AACGCCATTTCTCATGGTCAGACCACATATGGTAATGCTGAAGATAAAGAGTATCAGCAAGGAGTGGGTAGA
TTTCCAAATGAAAAAGAACAGCTAAAACAGTTACAGGGTTTAAACATGCACACCTATTTTCCCAATAAAGGA
ACCCAGCAATATACAGATCAAATTGAGCGCCCCCTAATGGTGGGTTCTGTATGGAACAGAAGAGCCCTTCAC
TATGAAAGCCAGCTGTGGAGTAAAATTCCAAATTTAGATGACAGTTTTAAAACTCAGTTTGCAGCCTTAGGA
GGATGGGGTTTGCATCAGCCACCTCCTCAAATATTTTTAAAAATATTGCCACAAAGTGGGCCCATTGGAGGT
ATTAAATCAATGGGAATTACTACCTTAGTTCAGTATGCCGTGGGAATTATGACAGTAACTATGACATTTAAA
TTGGGGCCCCGTAAAGCTACGGGACGGTGGAATCCTCAACCTGGAGTATATCCCCCGCACGCCGCAGGTCAT
TTACCATATGTACTATATGACCCCACAGCTACAGATGCAAAACAACACCACAGACATGGATATGAAAAGCCT
GAAGAATTGTGGACAGCCAAAAGCCGTGTGCACCCATTGTAA
>lcl|KC013333_1_cds_AGT28185_1_3/1-2346_lcl|KC013333.1_cds_AGT28185.1_3/1-2346_protein=minor_capsid_protein_VP1_protein_id=AGT28185.1_location=2046..4391_gbkey=CDS/1-2346
ATGAGTAAAAACAGTGGCAAATGGTGGGAAAGTGATGATAAATTTGCTAAAGCTGTGTATCAGCAATTTGTG
GAATTTTATGAGAAGGTTACTGGAACAGACTTAGAGCTTATTCAAATATTAAAAGATCATTATAATATTTCT
TTAGATAATCCCCTAGAAAACCCATCCTCTCTGTTTGACTTAGTTGCTCGTATTAAAAATAACCTTAAAAAC
TCTCCAGACTTATATAGTCATCATTTTCAAAGTCATGGACAGTTATCTGACCACCCCCATGCCTTATCATCC
AGTAGCAGTCATGCAGAACCTAGAGGAGAAAATGCAGTATTATCTAGTGAAGACTTACACAAGCCTGGGCAA
GTTAGCGTACAACTACCCGGTACTAACTATGTTGGGCCTGGCAATGAGCTACAAGCTGGGCCCCCGCAAAGT
GCTGTTGACAGTGCTGCAAGGATTCATGACTTTAGGTATAGCCAACTGGCTAAGTTGGGAATAAATCCATAT
ACTCATTGGACTGTGGCAGATGAAGAGCTTTTAAAAAATATAAAAAATGAAACTGGGTTTCAAGCACAAGTA
GTAAAAGACTACTTTACTTTAAAAGGTGCAGCTGCCCCTGTGGCCCATTTTCAAGGAAGTTTGCCGGAAGTT
CCCGCTTACAACGCCTCAGAAAAATACCCAAGCATGACTTCAGTTAATTCTGCAGAAGCCAGCACTGGTGCA
GGAGGGGGGGGCAGTAATCCTGTTAAAAGCATGTGGAGTGAGGGGGCCACTTTTAGTGCCAACTCTGTAACT
TGTACATTTCCCAGACAGTTTTTAATTCCTTATGACCCAGAGCACCATTATAAGGTATTTTCTCCCGCAGCA
AGTAGCTGCCACAATGCCAGTGGAAAGGAGGCAAAGGTTTGCACCATTAGTCCCATAATGGGATACTCAACC
CCATGGAGATATTTAGATTTTAATGCATTGAATTTATTTTTTTCACCTTTAGAGTTTCAGCACTTAATTGAA
AATTATGGCAGTATAGCTCCTGATGCTTTAACTGTAACCATATCAGAAATTGCTGTTAAGGACGTTACAGAC
AAAACTGGAGGGGGGGTACAGGTTACTGACAGCACTACAGGGCGCCTATGCATGTTAGTGGACCATGAATAC
AAGTACCCATATGTGTTAGGGCAAGGTCAGGATACTTTAGCCCCAGAACTTCCTATTTGGGTATACTTTCCC
CCTCAATATGCTTACTTAACAGTAGGAGATGTTAACACACAAGGAATTTCTGGAGACAGCAAAAAATTAGCA
AGTGAAGAATCAGCATTTTATGTTTTGGAACACAGTTCTTTTCAGCTTCTAGGTACAGGAGGTACAGCAACT
ATGTCTTATAAGTTTCCTCCAGTGCCCCCAGAAAATTTAGAGGGCTGCAGTCAACACTTTTATGAAATGTAC
AACCCCTTATACGGATCTCGCTTAGGGGTTCCTGACACATTAGGAGGTGACCCAAAATTTAGATCTTTAACA
CATGAAGACCATGCAATTCAGCCCCAAAACTTTATGCCAGGGCCACTAGTAAACTCAGTGTCTACAAAGGAG
GGAGACAGCTCTAATACTGGAGCTGGAAAAGCCTTAACAGGCCTTAGCACAGGTACCTCTCAAAACACCAGA
ATATCCCTACGCCCTGGGCCAGTGTCTCAGCCATACCACCACTGGGACACAGATAAATATGTCACAGGAATA
AATGCCATTTCTCATGGTCAGACCACTTATGGTAACGCTGAAGACAAAGAGTACCAGCAAGGAGTGGGTAGA
TTTCCAAAAAATGAAGAGCAGCTAAAACAGTTACAGGGTTTAAACATGCACACCTACTTTCCCAATAAAGGA
ACCCAGCAATATACAGATCAAATTGAGCGCCCCCTAATGGTGGGTTCCGTATGGAACAGAAGAGCCCTTCAC
TATGAAAGTCAGCTGTGGAGTAAAATTCCAAATTTAGATGACAGTTTTAAAACTCAGTTTGCAGCCTTAGGA
GGATGGGGTTTGCATCAGCCACCTCCTCAAATATTTTTAAAAATATTACCACAAAGTGGGCCAATTGGAGGT
ATTAAATCAATGGGGATTACTACCTTAGTTCAGTATGCTGGGGGAATTATGACAGTAACTATGACATTTAAA
TTGGGGCCCCGTAAAGCAACAGGACGGTGGAATCCTCAACCTGGAGTATATCCCCCGGACGCAGCAGGTCAT
TTACCATATGTACTATATGACCCCACAGCTACAGATGCAAAACAGCACCACAGACATGGATATGAAAAGCCT
GAAGAATTGTGGACAGCCAAAAGCCGTGTGCACCCATTGTAA
>lcl|U38510_1_cds_AAB47792_1_1/1-2346_lcl|U38510.1_cds_AAB47792.1_1/1-2346_protein=VP1_and_VP2_structural_protein_protein_id=AAB47792.1_location=1..2346_gbkey=CDS/1-2346
ATGAGTAAAGAAAGTGGCAAATGGTGGGAAAGTGATGATAAATTTGCTAAAGCTGTGTATCAGCAATTTGTG
CAATTTTATGAAAAAGTTACTGGAACAGACTTAGAGCTTATTCAAATATTAAAAGATCATTATAATATTTCT
TTAGATAATCCCCTAGAAAACCCATCCTCTCTGTTTGACTTAGTTGCTCGTATTAAAAATAACCTTAAAAAC
TCTCCAGACTTATATAGTCATCATTTTCAAAGTCATGGACAGTTATCTGACCACCCCCATGCCTTATCATCC
AGTAGCAGTCATGCAGAACCTAGAGGAGAAGATGCAGTATTATCTAGTGAAGACTTACACAAGCCTGGGCAA
GTTAGCGTACAACTACCCGGTACTAACTATATTGGGCCTGGCAATGAGCTACAAGCTGGGCCCCCGCAAAGT
GCTGTTGACAGTGCTGCAAGGATTCATGACTTTAGGTATAGCCAACTGGCTAAGTTGGGAATAAATCCATAT
ACTCATTGGACTGTAGCAGATGAAGAGCTTTTAAAAAATATAAAAAATGAAACTGGGTTTCAAGCACAAGTA
GTAAAAGACTACTTTACTTTAAAAGGTGCAGCTGCCCCTGTGGCCCATTTTCAAGGAAGTTTGCCGGAAGTT
CCCGCTTACAACGCCTCAGAAAAATACCCAAGCATGACTTCAGTTAATTCTGCAGAAGCCAGCACTGGTGCA
GGAGGGGGGGGCAGTAATCCTGTCAAAAGCATGTGGAGTGAGGGGGCCACTTTTAGTGCCAACTCTGTAACT
TGTACATTTTCTAGACAGTTTTTAATTCCATATGAGCCAGAGCACCGTTATAAGGTGTTTTCTCCCGCAGCA
AGTAGCTGCCACAATGCCAGTGGAAAAGAGGCAAAGGTTTGCACCATTAGTCCCATAATGGGATACTCAACT
CCATGGAGATATTTAGATTTTAATGCTTTAAATTTATTTTTTTCACCTTTAGAGTTTCAGCACTTAATTGAA
AATTATGGAAGTATAGCTCCTGATGCTTTAACTGTAACCATATCAGAAATTGCTGTTAAAGATGTTACAGAC
AAAACTGGAGGGGGGGTACAGGTTACTGACAGCACTACAGGGCGCCTATGCATGTTAGTAGACCATGAATAC
AAGTACCCATATGTGTTAGGGCAAGGTCAAGATACTTTAGCCCCAGAACTTCCTATTTGGGTATACTTTCCC
CCTCAATATGCTTACTTAACAGTAGGAGATGTTAACACACAAGGAATTTCTGGAGACAGCAAAAAATTAGCA
AGTGAAGAATCAGCATTTTATGTTTTGGAACACAGTTCTTTTCAGCTTTTAGGTACAGGAGGTACAGCAACT
ATGTCTTATAAGTTTCCTCCAGTGCCCCCAGAAAATTTAGAGGGCTGCAGTCAACACTTTTATGAAATGTAC
AATCCCTTATACGGATCCCGCTTAGGGGTTCCTGACACATTAGGAGGTGACCCAAAATTTAGATCTTTAACA
CATGAAGACCATGCAATTCAGCCCCAAAACTTTATGCCAGGGCCACTAGTAAACTCAGTGTCTACAAAGGAG
GGAGACAGCTCTAATACTGGAGCTGGAAAAGCCTTAACAGGCCTTAGCACAGGTACCTCTCAAAACACTAGA
ATATCCTTACGCCCTGGGCCAGTGTCTCAGCCATACCACCACTGGGACACAGATAAATATGTCACAGGAATA
AATGCCATTTCTCATGGTCAGACCACTTATGGTGACGCTGAAGACAAAGAGTATCAGCAAGGAGTGGGTAGA
TTTCCAAATGAAAAAGAACAGCTAAAACAGTTACAGGGTTTAAACATGCACACCTACTTTCCCAATAAAGGA
ACCCAGCAATATACAGATCAAATTGAGCGCCCCCTAATGGTGGGTTCTGTATGGAACAGAAGAGCCCTTCAC
TATGAAAGCCAGCTGTGGAGTAAAATTCCAAATTTAGATGACAGTTTTAAAACTCAGTTTGCAGCCTTAGGA
GGATGGGGTTTGCATCAGCCACCTCCTCAAATATTTTTGAAAATATTACCACAAAGTGGCCCAATTGGAGGT
ATTAAATCAATGGGAATTACTACCTTAGTTCAGTATGCTGTGGGAATTATGACAGTAACTATGACATTTAAA
TTGGGGCCCCGTAAAGCTACGGGACGGTGGAATCCTCAACCTGGAGTATATCCCCCGCACGCAGCAGGTCAT
TTACCATATGTACTATATGACCCCACAGCTACAGATGCAAAACAACACCACAGACATGGATATGAAAAGCCT
GAAGAATTGTGGACAGCCAAAAGCCGTGTGCACCCATTGTAA
>lcl|AB126269_1_cds_BAD02253_1_2/1-2346_lcl|AB126269.1_cds_BAD02253.1_2/1-2346_gene=VP1_protein=VP1_protein_protein_id=BAD02253.1_location=2108..4453_gbkey=CDS/1-2346
ATGAGTAAAGAAAGTGGCAAATGGTGGGAAAGTAATGATAAATTTGCTAAAGCTGTGTATCAGCAATTTGTG
GAGTTTTATGAAAAAGTTACTGGAACAGACTTAGAGCTTATTCAAATATTAAAAGACCATTATAATATTTCT
TTAGATAATCCCCTAGAAAACCCATCCTCTCTGTCTGACTTAGTTGCTCGTATTAAAAATAACCTTAAAAAC
TCTCCAGACTTATATAGTCATCATTTTCAAAGTCATGGACAGTTATCTGACCACCCCCATGCCTTATCATCC
AGTAGCAGTCATGCAGAACCTAGAGGAGAAAATGCAGTATTATCTAGTGAAGACTTACACAAGCCTGGGCAA
GTTAGCGTACAACTACCCGGTACTAACTATGTTGGGCCTGGCAATGAGCTACAAGCTGGGCCCCCGCAAAGT
GCTGTTGACAGTGCTGCAAGGATTCATGACTTTAGGTATAGCCAACTGGCTAAGTTGGGAATAAATCCATAT
ACTCATTGGACTGTAGCAGATGAAGAGCTTTTAAAAAATATAAAAAATGAAACTGGGTTTCAAGCACAAGTA
GTAAAAGACTACTTTACTTTAAAAGGTGCAGCTGCCCCTGTGGCCCATTTTCAAGGAAGTTTGCCGGAAGTT
CCCGCTTACAACGCCTCAGAAAAATACCCAAGCATGACTTCAGTTAATTCTGCAGAAGCCACCAGTGGTGCA
GGAGGGGGGGGCAGTAATCCTGTCAAAAGCATGTGGAGTGAGGGGGCCACTTTTAGTGCCAACTCTGTAACT
TGTACATTTTCCAGACAGTTTTTAATTCCATATGACCCAGAACACCATTATAAGGTGTTTTCTCCCGCAGCA
AGTAGCTGCCACAATGCCAGTGGAAAGGAGGCAAAGGTTTGCACCATTAGTCCCATAATGGGATACTCAACC
CCATGGAGATATTTAGATTTTAATGCTTTAAATTTATTTTTTTCACCTTTAGAGTTTCAGCACTTAATTGAA
AATTATGGAAGTATAGCTCCTGATGCTTTAACTGTAACCATATCAGAAATTGCTGTTAAGGATGTTACAGAC
AAAACTGGAGGGGGGGTACAGGTTACTGACAGCACTACAGGGCGCCTATGCATGTTAGTAGACCATGAATAC
AAGTACCCATATGTGTTAGGGCAAGGTCAAGATACTTTAGCCCCAGAACTTCCTATTTGGGTATACTTTCCC
CCTCAATATGCTTACTTAACAGTAGGAGATGTTAACACACAAGGAATTTCTGGAGACAGCAAAAAATTAGCA
AGTGAAGAATCAGCATTTTATGTTTTGGAACACAGTTCTTTTCAGCTTTTAGGTACAGGAGGTACAGCAACT
ATGTCTTATAAGTTTCCTCCAGTGCCCCCAGAAAATTTAGAGGGCTGTAGTCAACACTTTTATGAAATGTAC
AATCCCTTATACGGATCCCGCTTAGGGGTTCCTGACACATTAGGAGGTGATCCAAAATTTAGATCTTTAACA
CATGAAGACCATGCAATTCAGCCCCAAAACTTCATGCCAGGGCCACTAGTAAACTCAGTGTCTACAAAGGAG
GGAGACAGCTCTAATACCGGAGCTGGAAAAGCCTTAACAGGCCTTAGCACAGGTACCTCTCAAAACACTAGA
ATATCCTTACGCCCTGGGCCAGTGTCTCAGCCATACCACCACTGGGACACAGATAAATATGTCACAGGAATA
AATGCCATTTCTCATGGTCAGACCACTTATGGTAACGCTGAAGACAAAGAGTATCAGCAAGGAGTGGGTAGA
TTTCCAAATGAAAAAGAACAGCTAAAACAGTTACAGGGTTTAAACATGCACACCTACTTTCCCAATAAAGGA
ACCCAGCAATATACAGATCAAATTGAGCGCCCCCTAATGGTGGGTTCTGTATGGAACAGAAGAGCCCTTCAC
TATGAAAGCCAGCTGTGGAGTAAAATTCCAAATTTAGATGACAGTTTTAAAACTCAGTTTGCAGCCTTAGGA
GGATGGGGTTTGCATCAGCCACCTCCTCAAATATTTTTAAAAATATTACCACAAAGTGGGCCAATTGGAGGT
ATTAAATCAATGGGAATTACTACCTTAGTTCAGTATGCTGTGGGAATTATGACAGTAACTATGACATTTAAA
TTGGGGCCCCGTAAAGCTACGGGACGGTGGAATCCTCAACCTGGAGTATATCCCCCGCACGCAGCAGGTCAT
TTACCATATGTACTATATGACCCCACAGCTACAGATGCAAAACAACACCACAGACATGGATATGAAAAGCCT
GAAGAATTGTGGACAGCCAAAAGCCGTGTGCACCCATTGTAA
>lcl|HQ664953_1_cds_AEJ87335_1_2/1-2346_lcl|HQ664953.1_cds_AEJ87335.1_2/1-2346_protein=VP1/2_protein_id=AEJ87335.1_location=436..2781_gbkey=CDS/1-2346
ATGAGTAAAAAAAGTGGCAAATGGTGGGAAAGTGATGATAAATTTGCTAAAGCTGTGTATCAGCAATTTGTG
GAATTTTATGAAAAGGTTACTGGAACAGACTTAGAGCTTATTCAAATATTAAAAGATCATTATAATATTTCT
TTAGATAATCCCCTAGAAAACCCATCCTCTCTGTTTGACTTAGTTGCTCGCATTAAAAATAACCTTAAAAAC
TCTCCAGACTTATATAGTCATCATTTTCAAAGTCATGGACAGTTATCTGACCACCCCCATGCCTTATCATCC
AGTAGCAGTCATGCAGAACCTAGAGGAGAAAATGCAGTATTATCTAGTGAAGACTTACACAAGCCTGGGCAA
GTTAGCGTACAACTACCCGGTACTAACTATGTTGGGCCTGGCAATGAGCTACAAGCTGGGCCCCCGCAAAGT
GCTGTTGACAGTGCTGCAAGGATTCATGACTTTAGGTATAGCCAACTGGCTAAGTTGGGAATAAATCCATAT
ACTCATTGGACTGTAGCAGATGAAGAGCTTTTAAAAAATATAAAAAATGAAACTGGGTTTCAAGCACAAGTA
GTAAAAGACTACTTTACTTTAAAAGGTGCAGCTGCCCCTGTGGCCCATTTTCAAGGAAGTTTGCCGGAAGTT
CCCGCTTACAACGCCTCAGAAAAATACCCAAGCATGACTTCAGTTAATTCTGCAGAAGCCAGCACTGGTGCA
GGAGGGGGGGGCAGTAATCCTGTTAAAAGCATGTGGAGTGAGGGGGCCACTTTTAGTGCCAACTCTGTAACT
TGTACATTTTCCAGACAGTTTTTAATTCCATATGACCCAGAGCACCATTATAAGGTGTTTTCTCCCGCAGCA
AGTAGCTGCCACAATGCCAGTGGAAAGGAGGCAAAGGTTTGCACCATTAGCCCCATAATGGGATACTCAACC
CCATGGAGATATTTAGATTTTAATGCTTTAAATTTGTTTTTTTCACCTTTAGAGTTTCAGCATTTAATTGAA
AACTATGGAAGTATAGCTCCTGATGCTTTAACTGTAACCATATCAGAAATTGCTGTTAAAGATGTTACAGAC
AAAACTGGAGGGGGAGTACAGGTTACTGACAGCACTACCGGGCGCCTATGCATGTTAGTAGACCATGAATAC
AAGTACCCATATGTGTTAGGGCAAGGTCAGGATACTTTAGCCCCAGAACTTCCTATTTGGGTATACTTTCCC
CCTCAATATGCTTACTTAACAGTAGGAGATGTTAACACACAAGGAATTTCTGGAGACAGCAAAAAATTAGCA
AGTGAAGAATCAGCATTTTATGTTTTGGAACACAGTTTCTTTGAGCTTTTAGGTACAGGAGGTACAGCAACT
ATGTCCTATAAGTTTCCTCCAGTGCCCCCAGAAAATTTAGAGGGCTGCAGTCAACACTTTTATGAAATGTAC
AATCCCTTATACGGATCTCGCTTAGGGGTCCCTGACACATTAGGAGGTGACCCAAAATTTAGATCTTTAACA
CATGAAGACCATGCAATTCAGCCCCAAAACTTTATGCCAGGGCCACTAGTAAACTCAGTGTCTACAAAGGAG
GGAGACAGCTCTAGTACTGGAGCTGGAAAAGCCTTAACAGGCCTTAGCACAGGTACCTCTCAAAACACTAGA
ATATCCTTACGCCCTGGGCCAGTGTCTCAGCCATATCACCACTGGGACACAGATAAATATGTCACAGGAATA
AATGCCATTTCTCATGGTCAAACTACATATGGTAACGCTGAAGATAAAGAGTATCAGCAAGGAGTGGGTAGA
TTTCCAAATGAAAAAGAACAGCTAAAACAGTTACAGGGTTTAAACATGCACACCTATTTTCCCAATAAAGGA
ACCCAGCAATATACAGATCAAATTGAGCGCCCCCTAATGGTGGGTTCTGTATGGAACAGAAGAGCCCTTCAC
TATGAAAGCCAGCTGTGGAGTAAAATTCCAAATTTAGATGACAGTTTTAAAACTCAGTTTGCAGCCTTAGGA
GGATGGGGTTTGCATCAGCCACCTCCTCAAATATTTTTAAAAATATTACCACAAAGTGGGCCCATTGGGGGT
ATTAAATCAATGGGAATTACTACCTTAGTTCAGTATGCAGTGGGAATTATGACAGTAACTATGACATTTAAA
TTGGGGCCCCGTAAAGCTACGGGACGGTGGAATCCTCAACCTGGAGTATATCCCCCGCACGCAGCAGGTCAT
TTACCATATGTACTATATGACCCCACAGCTACAGATGCAAAACAACACCACAGACATGGATATGAAAAGCCT
GAAGAATTGGGGACAGCCAAAAGCCGTGTGCACCCATTGTAA
>lcl|KC013321_1_cds_AGT28134_1_3/1-2346_lcl|KC013321.1_cds_AGT28134.1_3/1-2346_protein=minor_capsid_protein_VP1_protein_id=AGT28134.1_location=2046..4391_gbkey=CDS/1-2346
ATGAGTAAAGAAAGTGACAAATGGTGGGAAAGTGATGATAAATTTGCTAAAGCTGTGTATCAGCAATTTGTG
GAATTTTATGAAAAAGTTACTGGAACAGACTTAGAGCTTATTCAGATATTAAAAGATCATTATAATATTTCT
TTAGATAATCCCCTAGAAAACCCATCCTCTCTGTTTGACTTAGTTGCTCGTATTAAAAATAACCTTAAAAAC
TCTCCAGACTTATATAGTCATCATTTTCAGAGTCATGGACAGTTATCTGACCACCCCCATGCCTTATCATCC
AGTAGCAGTCATGCAGAACCTAGAGGAGAAAATGCAGTATTATCTAGTGAAGACTTACACAAGCCTGGGCAA
GTTAGCGTACAACTACCCGGTACTAACTATGTTGGGCCTGGCAATGAGCTACAAACTGGGCCCCCGCAAAGT
GCTGTTGACAGTGCTGCAAGGATTCATGACTTTAGGTATAGCCAACTGGCTAAGTTGGGAATAAATCCATAT
ACTCATTGGACTGTAGCAGATGAAGAGCTTTTAAAAAATATAAAAAATGAAACTGGGTTTCAAGCACAAGTA
GTAAAAGACTACTTTACTTTAAAAGGTGCAGCTGCCCCTGTGGCCCATTTTCAAGGAAGTTTGCCGGAAGTT
CCCGCTTACAACGTCTCAGAAAAATACCCAAGCATGACTTCAGTTAATTCTGCAGAAGCCAGCACTGGTGCA
GGAGGGGGGGGCAGTAATCCTGTCAAAAGCATGTGGAGTGAGGGGGCCACTTTTAGTGCCAACTCTGTAACT
TGCACATTTTCCAGACAGTTTTTAATTCCATATGACCCAGAGCACCATTATAAGGTGTTTTTTCCCGCAGCA
AGTAGCTGCCACAATGCCAGTGGAAAGGAGGCAAAGGTTTGCACCATTAGTCCCATAATGGGATACTCAACC
CCATGGAGATATTTAGATTTTAATGCTTTAAATTTATTTTTTTCACCTTTAGAGTTTCAGCACTTAATTGAA
AATTATGGAAGTATAGCTCCTGATGCTTTAACTGTAACCATATCAGAAATTGCTGTTAAGGATGTTACAGAC
AAAACTGGAGGGGGGGTACAGGTTACTGACAGCACTACAGGGCGCCTATGCATGTTAGTAGACCATGAATAC
AAGTACCCATATGTGTTAGGGCAAGGTCAAGATACTTTAGCTCCAGAACTTCCTATTTGGGTATACTTTCCC
CCTCAATATGCTTACTTAACAGTAGGAGATGTTAACACACAAGGAATTTCTGGAGACAGCAAAAAATTAGCA
AGTGAAGAATCAGCATTTTATGTTTTAGAACACAGTTCTTTTCAGCTTTTAGGTACAGGAGGTACAGCAACT
ATGTCTTATAAGTTTCCTCCAGTGCCCCCAGAAAATTTAGAGGGCTGCAGTCAACACTTTTATGAAATGTAC
AATCCCTTATACGGATCCCGCTTAGGGGTTCCTGACACACTAGGAGGTGACCCAAAATTTAGATCTTTAACA
CATGAAGACCATGCAATTCAGCCCCAAAACTTCATGCCCGGGCCCCTAGTAAACTCAGTGTCTACAAAGGAG
GGAGACAGCTCTAATACTGGAGCTGGAAAAGCCTTAACAGGCCTTAGCACAGGTACCTCTCAAAACACTAGA
ATATCCTTACGCCCTGGGCCAGTGTCTCAGCCATACCACCACTGGGACACAGATAAATATGTCACAGGAATA
AATGCCATTTCTCATGGTCAGACCACTTATGGTAACGCTGAAGACAAAGAGTATCAGCAAGGAGTGGGTAGA
TTTCCAAATGAAAAAGAACAGCTAAAACAGTTACAGGGTTTAAACATGCACACCTACTTTCCCAATAAAGGA
ACCCAGCAATATACAGATCAAATTGAGCGCCCCTTAATGGTGGGTTCTGTATGGAACAGAAGAGCCCTTCAC
TATGAAAGCCAGCTGTGGAGTAAAATTCCAAATTTAGATGACAGTTTTAAAACTCAGTTTGCAGCCTTAGGA
GGTTGGGGTTTGCATCAGCCACCTCCTCAAATATTTTTAAAAATATTGCCACAAAGTGGGCCAATTGGAGGT
ATTAAATCAATGGGAATTACTACCTTAGTTCAGTATGCTGTGGGAATTATGACAGTAACCATGACATTTAAA
TTGGGGCCCCGTAAAGCTACGGGACGGTGGAATCCTCAACCTGGAGTATATCCCCCGCACGCAGCAGGTCAT
TTACCATATGTACTATATGACCCCACAGCTACAGATGCAAAACAGCACCACAGACATGGATATGAAAAGCCT
GAAGAATTGTGGACAGCCAAAAGCCGTGTGCACCCATTGTAA
>lcl|KC013343_1_cds_AGT28224_1_3/1-2346_lcl|KC013343.1_cds_AGT28224.1_3/1-2346_protein=minor_capsid_protein_VP1_protein_id=AGT28224.1_location=2046..4391_gbkey=CDS/1-2346
ATGAGTAAAAAAAGTGGCAAATGGTGGGAAAGTGATGATAAATTTGCTAAAGCTGTGTATCAGCAATTTGTG
GAATTTTATGAAAAGGTTACTGGAACAGACTTAGAGCTTATTCAAATATTAAAAGATCATTATAATATTTCT
TTAGATAATCCCCTAGAAAACCCATCCTCTCTGTTTGACTTAGTTGCTCGTATTAAAAATAACCTTAAAAAC
TCTCCAGACTTATATAGTCATCATTTTCAAAGTCATGGACAGTTATCTGACCACCCCCATGCCTTATCACCC
AGTAGCAGTCATGCAGAACCTAGAGGAGAAAATGCAGTATTATCTAGTGAAGACTTACACAAGCCTGGGCAA
GTTAGCGTACAACTACCCGGTACTAACTATGTTGGGCCTGGCAATGAGCTACAAGCTGGGCCCCCGCAAAGT
GCTGTTGACAGTGCTGCAAGGATTCATGACTTTAGGTATAGCCAACTGGCTAAGTTGGGAATAAATCCGTAT
ACTCATTGGACTGTAGCAGATGAAGAGCTTTTAAAAAATATAAAAAATGAAACTGGGTTTCAAGCACAAGTA
GTAAAAGACTACTTTACTTTAAAAGGTGCAGCTGCCCCTGTGGCCCATTTTCAAGGAAGTTTGCCGGAAGTT
CCCGCTTACAACGCCTCAGAAAAATACCCAAGCATGACTTCAGTTAATTCTGCAGAAGCCAGCACTGGTGCA
GGAGGGGGGGGCAGTAATCCTGTCAAAAGCATGTGGAGTGAGGGGGCCACTTTTAGTGCCAACTCTGTAACT
TGTACATTTTCCAGACAGTTTTTAATTCCATATGACCCAGAGCACCATTATAAGGTGTTTTCTCCCGCAGCA
AGTAGCTGCCATAATGCCAGTGGAAAGGAGGCAAAGGTTTGCACCATTAGTCCCATAATGGGATACTCAACT
CCATGGAGATATTTAGATTTTAATGCTTTAAATTTATTTTTTTCACCTTTAGAGTTTCAGCACTTAATTGAA
AATTATGGAAGTATAGCTCCTGATGCTTTAACTGTAACCATATCAGAAATTGCTGTTAAGGATGTTACAGAC
AAAACTGGAGGGGGGGTACAGGTTACTGACGGCACTACAGGGCGCCTATGCATGTTAGTAGACCATGAATAC
AAGTACCCATATGTGTTAGGGCAAGGTCAGGATACTTTAGCCCCAGAACTTCCTATTTGGGTATACTTTCCC
CCTCAATATGCTTACTTAACAGTAGGAGATGTTAACACACAAGGAATTTCTGGAGACAGCAAAAAATTAGCA
AGTGAAGAATCAGCATTTTATGTTTTGGAACACAGTTCTTTTCAGCTTTTAGGTACAGGAGGTACAGCAACT
ATGTCTTATAAGTTTCCTCCAGTGCCCCCAGAAAATTTAGAGGGCTGCAGTCAACACTTTTATGAAATGTAC
AATCCCTTATACGGATCCCGCTTAGGGGTTCCTGACACATTAGGAGGTGACCCAAAATTTAGATCTTTAACA
CATGAAGACCATGCAATTCAGCCCCAAAACTTCATGCCAGGGCCACTAGTAAACTCAGTGTCTACAAAGGAG
GGAGACAGCTCTAATACTGGAGCTGGAAAAGCGTTAACAGGCCTTAGCACAGGTACCTCCCAAAACACTAGA
ATATCCTTACGCCCTGGGCCAGTGTCTCAGCCATACCACCACTGGGACACAGATAAATATGTCACAGGAATA
AATGCCATTTCTCATGGTCAGACCACTTATGGTAACGCTGAAGACAAAGAATATCAGCAAGGAGTGGGTAGA
TTTCCAAATGAAAAAGAACAGCTAAAACAGTTACAGGGTTTAAACATGCACACCTATTTTCCCAATAAAGGA
ACACAGCAATATACAGATCAAATTGAGCGCCCCCTAATGGTGGGTTCTGTATGGAACAGAAGAGCCCTTCAC
TATGAAAGCCAGCTGTGGAGTAAAATTCCAAATTTAGATGACAGTTTTAAAACTCAGTTTGCAGCCTTAGGA
GGATGGGGTTTGCATCAGCCACCTCCTCAAATATTTTTAAAAATATTACCACAAAGTGGGCCAATTGGAGGT
ATTAAATCAATGGGAATTACTACCCTAGTTCAGTATGCCGTGGGAATTATGACAGTAACTATGACATTTAAA
TTGGGGCCCCGTAAAGCTACGGGACGGTGGAATCCTCAACCTGGAGTATATCCCCCGCACGCAGCAGGTCAT
TTACCATATGTACTATATGACCCCACAGCTACAGATGCAAAACAACACCACAGACATGGATATGAAAAGCCT
GAAGAATTGTGGACAGCCAAAAGCCGTGTGCACCCATTGTAA
>lcl|M13178_1_cds_AAA66867_1_2/1-2346_lcl|M13178.1_cds_AAA66867.1_2/1-2346_protein=unknown_protein_protein_id=AAA66867.1_location=2444..4789_gbkey=CDS/1-2346
ATGAGTAAAAAAAGTGGCAAATGGTGGGAAAGTGATGATAAATTTGCTAAAGCTGTGTATCAGCAATTTGTG
GAATTTTATGAAAAGGTTACTGGAACAGACTTAGAGCTTATTCAAATATTAAAAGATCATTATAATATTTCT
TTAGATAATCCCCTAGAAAACCCATCCTCTCTGTTTGACTTAGTTGCTCGTATTAAAAATAACCTTAAAAAC
TCTCCAGACTTATATAGTCATCATTTTCAAAGTCATGGACAGTTATCTGACCACCCCCATGCCTTATCATCC
AGTAGCAGTCATGCAGAACCTAGAGGAGAAAATGCAGTATTATCTAGTGAAGACTTACACAAGCCTGGGCAA
GTTAGCGTACAACTACCCGGTACTAACTATGTTGGGCCTGGCAATGAGCTACAAGCTGGGCCCCCGCAAAGT
GCTGTTGACAGTGCTGCAAGGATTCATGACTTTAGGTATAGCCAACTGGCTAAGTTGGGAATAAATCCATAT
ACTCATTGGACTGTAGCAGATGAAGAGCTTTTAAAAAATATAAAAAATGAAACTGGGTTTCAAGCACAAGTA
GTAAAAGACTACTTTACTTTAAAAGGTGCAGCTGCCCCTGTGGCCCATTTTCAAGGAAGTTTGCCGGAAGTT
CCCGCTTACAACGCCTCAGAAAAATACCCAAGCATGACTTCAGTTAATTCTGCAGAAGCCAGCACTGGTGCA
GGAGGGGGGGGCAGTAATTCTGTCAAAAGCATGTGGAGTGAGGGGGCCACTTTTAGTGCTAACTCTGTAACT
TGTACATTTTCCAGACAGTTTTTAATTCCATATGACCCAGAGCACCATTATAAGGTGTTTTCTCCCGCAGCG
AGTAGCTGCCACAATGCCAGTGGAAAGGAGGCAAAGGTTTGCACCATCAGTCCCATAATGGGATACTCAACC
CCATGGAGATATTTAGATTTTAATGCTTTAAATTTATTTTTTTCACCTTTAGAGTTTCAGCACTTAATTGAA
AATTATGGAAGTATAGCTCCTGATGCTTTAACTGTAACCATATCAGAAATTGCTGTTAAGGATGTTACAGAC
AAAACTGGAGGGGGGGTACAGGTTACTGACAGCACTACAGGGCGCCTATGCATGTTAGTAGACCATGAATAC
AAGTACCCATATGTGTTAGGGCAAGGTCAGGATACTTTAGCCCCAGAACTTCCTATTTGGGTATACTTTCCC
CCTCAATATGCTTACTTAACAGTAGGAGATGTTAACACACAAGGAATTTCTGGAGACAGCAAAAAATTAGCA
AGTGAAGAATCAGCATTTTATGTTTTGGAACACAGTTCTTTTCAGCTTTTAGGTACAGGAGGTACAGCATCT
ATGTCTTATAAGTTTCCTCCAGTGCCCCCAGAAAATTTAGAGGGCTGCAGTCAACACTTTTATGAAATGTAC
AATCCCTTATACGGATCCCGCTTAGGGGTTCCTGACACATTAGGAGGTGACCCAAAATTTAGATCTTTAACA
CATGAAGACCATGCAATTCAGCCCCAAAACTTCATGCCAGGGCCACTAGTAAACTCAGTGTCTACAAAGGAG
GGAGACAGCTCTAATACTGGAGCTGGAAAAGCCTTAACAGGCCTTAGCACAGGTACCTCTCAAAACACTAGA
ATATCCTTACGCCCTGGGCCAGTGTCTCAGCCATACCACCACTGGGACACAGATAAATATGTCACAGGAATA
AATGCCATTTCTCATGGTCAGACCACTTATGGTAACGCTGAAGACAAAGAGTATCAGCAAGGAGTGGGTAGA
TTTCCAAATGAAAAAGAACAGCTAAAACAGTTACAGGGTTTAAACATGCACACCTACTTTCCCAATAAAGGA
ACCCAGCAATATACAGATCAAATTGAGCGCCCCCTAATGGTGGGTTCTGTATGGAACAGAAGAGCCCTTCAC
TATGAAAGCCAGCTGTGGAGTAAAATTCCAAATTTAGATGACAGTTTTAAAACTCAGTTTGCAGCCTTAGGA
GGATGGGGTTTGCATCAGCCACCTCCTCAAATATTTTTAAAAATATTACCACAAAGTGGGCCAATTGGAGGT
ATTAAATCAATGGGAATTACTACCTTAGTTCAGTATGCCGTGGGAATTATGACAGTAACTATGACATTTAAA
TTGGGGCCCCGTAAAGCTACGGGACGGTGGAATCCTCAACCTGGAGTATATCCCCCGCACGCAGCAGGTCAT
TTACCATATGTACTATATGACCCCACAGCTACAGATGCAAAACAACACCACAGACATGGATATGAAAAGCCT
GAAGAATTGTGGACAGCCAAAAGCCGTGTGCACCCATTGTAA
>lcl|KC013340_1_cds_AGT28211_1_3/1-2346_lcl|KC013340.1_cds_AGT28211.1_3/1-2346_protein=minor_capsid_protein_VP1_protein_id=AGT28211.1_location=2046..4391_gbkey=CDS/1-2346
ATGAGTAAAAAAAGTGGCAAATGGTGGGAAAGTGATGATAAATTTGCTAAAGCTGTGTATCAGCAATTTGTG
GAATTTTATGAAAAGGTTACTGGAACAGACTTAGAGCTTATTCAAATATTAAAAGATCATTATAATATTTCT
TTAGATAATCCCCTAGAAAACCCATCCTCTCTGTTTGACTTAGTTGCTCGTATTAAAAATAACCTTAAAAAC
TCTCCAGACTTATATAGTCATCATTTTCAAAGTCATGGACAGTTATCTGACCACCCCCATGCCTTATCATCC
AGTAGCAGTCATGCAGAACCTAGAGGAGAAAATGCAGTATTATCTAGTGAAGACTTACACAAGCCTGGGCAA
GTTAGCGTACAACTACCCGGTACTAACTATGTTGGGCCTGGCAATGAGCTACAAGCTGGGCCCCCGCAAAGT
GCTGTTGACAGTGCTGCAAGGATTCATGACTTTAGGTATAGCCAACTGGCTAAGTTGGGAATAAATCCATAT
ACTCATTGGACTGTAGCAGATGAAGAGCTTTTAAAAAATATAAAAAATGAAACTGGGTTTCAAGCACAAGTA
GTAAAAGACTACTTTACTTTAAAAGGTGCAGCTGCCCCTGTGGCCCATTTTCAAGGAAGTTTGCCGGAAGTT
CCCGCTTACAACGCCTCAGAAAAATACCCAAGCATGACTTCAGTTAATTCTGCAGAAGCCAGCACTGGTGCA
GGAGGGGGGGGCAGTAATCCTGTTAAAAGCATGTGGAGTGAGGGGGCCACTTTTAGTGCCAACTCTGTAACT
TGTACATTTTCCAGACAGTTTTTAATTCCATATGACCCAGAGCACCATTATAAGGTCTTTTCTCCCGCAGCA
AGTAGCTGCCACAATGCCAGTGGAAAGGAGGCAAAGGTTTGCACCATTAGTCCCATAATGGGATACTCAACC
CCATGGAGATATTTAGATTTTAATGCTTTAAATTTGTTTTTTTCACCTTTAGAGTTTCAGCATTTAATTGAA
AACTATGGAAGTATAGCTCCTGATGCTTTAAGTGTAACCATATCAGAAATTGCTGTTAAGGATGTTACAGAC
AAAACTGGAGGGGGAGTACAGGTTACTGACAGCACTACCGGGCGCCTATGCATGTTAGTAGACCATGAATAC
AAGTACCCATATGTGTTAGGGCAAGGTCAGGATACTTTAGCCCCAGAACTTCCTATTTGGGTATACTTTCCC
CCTCAATATGCTTACTTAACAGTAGGAGATGTTAACACACAAGGAATTTCTGGAGACAGCAAAAAATTAGCA
AGTGAAGAATCAGCATTTTATGTTTTGGAACACAGTTCTTTTCAGCTTTTAGGTACAGGAGGTACAGCAACT
ATGTCCTATAAGTTTCCTCCAGTGCCCCCAGAAAATTTAGAGGGCTGCAGTCAACACTTTTATGAAATGTAC
AATCCCTTATACGGATCTCGCTTAGGGGTCCCTGACACATTAGGAGGTGACCCAAAATTTAGATCTTTAACA
CATGAAGACCATGCAATTCAGCCCCAAAACTTTATGCCAGGGCCACTAGTAAACTCAGTGTCTACAAAGGAG
GGAGACAGCTCTAGTACTGGAGCTGGAAAAGCCTTAACAGGCCTTAGCACAGGTACCTCTCAAAACACTAGA
ATATCCTTACGCCCTGGGCCAGTGTCTCAGCCATATCACCACTGGGACACAGATAAATATGTCACAGGAATA
AATGCCATTTCTCATGGTCAAACCACATATGGTAACGCTGAAGATAAAGAGTATCAGCAAGGAGTGGGTAGA
TTTCCAAATGAAAAAGAACAGCTAAAACAGTTACAGGGTTTAAACATGCACACCTATTTTCCCAATAAAGGA
ACCCAGCAATATACAGATCAAATTGAGCGCCCCCTAATGGTGGGTTCTGTATGGAACAGAAGAGCCCTTCAC
TATGAAAGCCAGCTGTGGAGTAAAATTCCAAATTTAGATGACAGTTTTAAAACTCAGTTTGCAGCCTTAGGA
GGATGGGGTTTGCATCAGCCACCTCCTCAAATATTTTTAAAAATATTACCACAAAGTGGGCCTATTGGAGGT
ATTAAATCAATGGGAATTACTACCTTAGTTCAGTATGCCGTGGGAATTATGACAGTAACTATGACATTTAAA
TTGGGGCCCCGTAAAGCTACGGGACGGTGGAATCCTCAACCTGGAGTATATCCCCCGCACGCAGCAGGTCAT
TTACCATATGTACTATATGACCCCACAGCTACAGATGCAAAACAACACCACAGACATGGATATGAAAAGCCT
GAAGAATTGTGGACAGCCAAAAGCCGTGTGCACCCATTGTAA
>lcl|KC013324_1_cds_AGT28145_1_3/1-2346_lcl|KC013324.1_cds_AGT28145.1_3/1-2346_protein=minor_capsid_protein_VP1_protein_id=AGT28145.1_location=2056..4401_gbkey=CDS/1-2346
ATGAGTAAAGAAAGTGGCAAATGGTGGGAAAGTAATGATAAATTTGCTAAAGCTGTGTATCAGCAATTTGTG
GAATTTTATGAAAAGGTTACTGGAACAGACTTAGAGCTTATTCAAATATTAAAAGATCATTATAATATTTCT
TTAGATAATCCCCTAGAAAACCCATCCTCTCTGTTTGACTTAGTTGCTCGTATTAAAAATAACCTTAAAAAC
TCTCCAGACTTATATAGTCATCATTTTCAAAGTCATGGACAGTTATCTGACCACCCCCATGCCTTATCATCC
AGTAGCAGTCATGCAGAACCTAGAGGAGAAAATGCAGTATTATCTAGTGAAGACTTACACAAGCCTGGGCAA
GTTAGCGTACAACTACCCGGTACTAACTATGTTGGGCCTGGCAATGAGCTACAAGCTGGGCCCCCGCAAAGT
GCTGTTGACAGTGCTGCAAGGATTCATGACTTTAGGTATAGCCAACTGGCTAAGTTGGGAATAAATCCATAT
ACTCATTGGACTGTAGCAGATGAAGAGCTTTTAAAAAATATAAAAAATGAAACTGGGTTTCAAGCACAAGTA
GTAAAAGACTACTTTACTTTAAAAGGTGCAGCTGCCCCTGTGGCCCATTTTCAAGGAAGTTTGCCGGAAGTT
CCCGCTTACAACGCCTCAGAAAAATACCCAAGCATGACTTCAGTTAATTCTGCAGAAGCCAGCACTGGTGCA
GGAGGGGGGGGCAGTAATCCTGTCAAAAGCATGTGGAGTGAGGGGGCCACTTTTAGTGCCAACTCTGTAACT
TGTACATTTTCCAGACAATTTTTAATTCCATATGACCCAGAGCACCATTATAAGGTGTTTTCTCCAGCAGCA
AGTAGCTGCCACAATGCCAGTGGAAAGGAGGCAAAGGTTTGCACCATTAGTCCCATAATGGGATACTCAACC
CCATGGAGATATTTAGATTTTAATGCTTTAAATTTATTTTTTTCACCTTTAGAGTTTCAGCACTTAATTGAA
AATTATGGAAGTATAGCTCCTGATGCTTTAACTGTAACCATATCAGAAATTGCTGTTAAGGATGTTACAGAC
AAAACTGGAGGGGGGGTACAGGTTACTGACAGCACTACAGGGCGCCTATGCATGTTAGTAGACCATGAATAC
AAGTACCCATATGTGTTAGGGCAAGGTCAGGATACTTTAGCCCCAGAACTTCCTATTTGGGTATACTTTCCC
CCTCAATATGCTTACTTAACAGTAGGAGATGTTAACACACAAGGAATTTCTGGAGACAGCAAAAAATTAGCA
AGTGAAGAATCAGCATTTTATGTTTTGGAACACAGTTCTTTTCAGCTTTTAGGTACAGGAGGTACAGCAACT
ATGTCTTATAAGTTTCCTTCAGTGCCCCCAGAAAATTTAGAGGGCTGCAGTCAACACTTTTATGAAATGTAT
AATCCCTTATACGGATCCCGTTTAGGGGTTCCTGACACATTAGGAGGTGACCCAAAATTTAGATCTTTAACA
CATGAAGACCATGCCATTCAGCCCCAAAACTTCATGCCAGGGCCACTAGTAAACTCAGTGTCTACAAAGGAG
GGAGACAGCTCTAATACTGGAGCTGGAAAAGCCTTAACAGGCCTTAGCACAGGTACCTCTCAAAACACTAGA
ATATCCTTACGCCCTGGGCCAGTGTCTCAGCCATACCACCACTGGGACACAGATAAATATGTCACAGGAATA
AATGCCATTTCTCATGGTCAAACCACTTATGGTAACGCTGAAGACAAAGAGTATCAGCAAGGAGTGGGTAGA
TTTCCAAATGAAAAAGAACAGCTAAAACAGTTACAGGGTTTAAACATGCACACCTACTTTCCCAATAAAGGA
ACCCAGCAATATACAGATCAAATTGAGCGCCCCCTAATGGTAGGTTCTGTATGGAACAGAAGAGCCCTTCAC
TATGAAAGCCAGCTGTGGAGTAAAATTCCAAATTTAGATGACAGTTTTAAAACTCAGTTTGCAGCCTTAGGA
GGATGGGGTTTGCATCAGCCACCTCCTCAAATATTTTTAAAAATATTACCACAAAGTGGGCCAATTGGAGGT
ATTAAATCAATGGGAACTACTACCTTAGTTCAGTATGCCGTGGGAATTATGACAGTAACTATGACATTTAAA
TTGGGGCCCCGTAAAGCTACGGGACGGTGGAATCCTCAACCTGGAGTATATCCCCCGCACGCAGCAGGTCAT
TTACCATATGTACTATATGACCCCACAGCTACAGATGCAAAACAACACCACAGACATGGATATGAAAAGCCT
GAAGAATTGTGGACAGCCAAAAGCCGTGTGCACCCATTGTAA
>lcl|KC013327_1_cds_AGT28160_1_3/1-2346_lcl|KC013327.1_cds_AGT28160.1_3/1-2346_protein=minor_capsid_protein_VP1_protein_id=AGT28160.1_location=2046..4391_gbkey=CDS/1-2346
ATGAGTAAAGAAAGTGGCAAATGGTGGGAAAGTGATGATAAATTTGCTAAAGCTGTGTATGAGCAATTTGTG
GAATTTTATGAGAAGGTTACTGGAACAGACTTAGAGCTTATTCAAATATTAAAAGATCATTATAATATTTCT
TTAGATAATCCCCTAGAAAACCCATCCTCTCTGTTTGACTTAGTTGCTCGTATTAAAAATAACCTTAAAAAC
TCTCCAGACTTATATAGTCATCATTTTCAAAGTCATGGACAGTTATCTGACCACCCCCATGCCTTATCATCC
AGTAGCAGTCATGCAGAACCTAGAGGAGAAAATGCAGTATTATCTAGTGAAGACTTACACAAGCCTGGGCAC
GTTAGCGTACAACTACCCGGTACTAACTATGTTGGGCCTGGCAATGAGCTACAAACTGGGCCCCCGCAAAGT
GCTGTTGACAGTGCTGCAAGGATTCATGACTTTAGGTATAGCCAACTGGCTAAGTTGGGAATAAATCCATAT
ACTCATTGGACTGTGGCAGATGAAGAGCTTTTAAAAAATATAAAAAATGAAACTGGGTTTCAAGCACAAGTA
GTAAAAGACTACTTTACTTTAAAAGGTGCAGCTGCCCCTGTGGCCCATTTTCAAGGAAGTTTGCCGGAAGTT
CCCGCTTACAACGCCTCAGAAAAATACCCAAGCATGACTTCAGTTAATTCTGCAGAAGCCAGCACTGGTGCA
GGAGGGGGGGGCAGTAATCCTGTTAAAAGCATGTGGAGTGAGGGGGCCACTTTTAGTGCCAACTCTGTAACT
TGTACATTTTCCAGACAGTTTTTAATTCCATATGACCCAGAGCACCATTATAAGGTATTTTCTCCCGCAGCA
AGTAGCTGCCACAATGCCAGTGGAAAGGAGGCAAAGGTTTGCACCATTAGTCCCATAATGGGGTACTCAACC
CCATGGAGATATTTAGATTTTAATGCATTAAATTTATTTTTTTCACCTTTAGAGTTTCAGCACTTAATTGAA
AATTATGGCAGTATAGCTCCTGATGCTTTAACTGTAACCATATCAGAAATTGCTGTTAAGGACGTTACAGAC
AAAACTGGAGGAGGGGTGCAGGTTACTGACAGCACTACAGGGCGCCTATGCATGTTAGTGGACCATGAATAT
AAGTACCCATATGTGTTAGGACAAGGACAGGATACTTTAGCCCCAGAACTTCCTATTTGGGTATACTTTCCC
CCACAATATGCTTACTTAACAGTAGGAGATGTTAACACACAAGGAATTTCTGGAGACAGCAAAAAATTAGCA
AGTGAAGAATCAGCATTTTATGTTTTGGAACACAGTTCTTTTCAGCTTCTAGGTACAGGAGGTACAGCAACT
ATGTCTTATAAGTTTCCTCCAGTGCCCCCAGAAAATTTAGAGGGCTGCAGTCAACACTTTTATGAAATGTAC
AATCCCTTATATGGATCCCGCTTAGGGGTTCCTGACACATTAGGAGGGGACCCAAAATTTAGATCTTTAACA
CATGAAGACCATGCAATTCAGCCCCAAAACTTCATGCCAGGGCCACTAGTAAACTCAGTGTCTACAAAGGAG
GGAGACAGCTCTAATACTGGAGCTGGAAAAGCCTTAACAGGCCTTAGCACAGGTACCTCTCAAAACACTAGA
ATATCCCTACGCCCTGGGCCAGTGTCTCAGCCATACCACCACTGGGACACAGATAAATATGTCACAGGAATA
AATGCCATTTCTCATGGTCAGACCACTTATGGTAATGCTGAAGACAAAGAGTATCAGCAAGGAGTGGGTAGA
TTTCCAAATGAAAAAGAGCAGCTAAAGCAGTTACAGGGTTTAAACATGCACACCTACTTTCCCAATAAAGGA
ACCCAGCAATATACAGATCAAATTGAGCGACCCCTAATGGTGGGTTCTGTATGGAACAGAAGAGCGCTTCAC
TATGAAAGCCAGCTGTGGAGTAAAATTCCAAATTTAGATGACAGTTTTAAAACTCAGTTTGCAGCCTTAGGA
GGATGGGGTTTGCATCAGCCACCTCCTCAAATATTTTTAAAAATATTACCACAAAGTGGGCCAATTGGAGGT
ATTAAATCAATGGGAATTACTACCTTAGTTCAGTATGCTGTGGGAATTATGACAGTAACTATGACATTTAAA
TTGGGGCCCCGTAAAGCTACAGGACGGTGGAATCCTCAACCTGGAGTATATCCCCCGCACGCAGCAGGTCAT
TTACCATATGTACTATATGACCCTACAGCTACAGATGCAAAACAGCACCACAGACATGGATATGAAAAGCCT
GAAGAATTGTGGACAGCCAAAAGCCGTGTGCACCCATTGTAA
>lcl|KM393164_1_cds_AIS74839_1_3/1-2346_lcl|KM393164.1_cds_AIS74839.1_3/1-2346_protein=VP1_protein_id=AIS74839.1_location=2624..4969_gbkey=CDS/1-2346
ATGAGTAAAGAAAGTGGCAAATGGTGGGAAAGTGATGATAAATTTGCTAAAGCTGTGTATCAGCAATTTGTG
GAATTTTATGAAAAAGTTACTGGAACAGCCTTAGAGCTTATTCAAATATTAAAAGATCATTATAATATTTCT
CTAGATAATCCCCTAGAAAACCCATCCTCTCTGTTTGACTTAGTTGCTCGTATTAAAAATAACCTTAAAAAC
TCTCCAGACTTATATAGTCATCATTTTCAAAGTCATGGACAGTTATCTGACCACCCCCATGCCTTATCATCC
AGTAGCAGTCATGCAGAACCTAGAGGAGAAAATGCAGTATTATCTAGTGAAGACTTACACAAGCCTGGGCAA
GTTAGCGTACAACTACCCGGTACTAACTATGTTGGGCCTGGCAATGAGCTACAAGCTGGGCCCCCGCAAAGT
GCTGTTGACAGTGCTGCAAGGATTCATGACTTTAGGTATAGCCAACTGGCTAAGTTGGGAATAAATCCATAT
ACTCATTGGACTGTAGCAGATGAAGAGCTTTTAAAAAATATAAAAAATGAAACTGGGTTTCAAGCACAAGTA
GTAAAAGACTACTTTACTTTAAAAGGTGCAGCTGCCCCTGTGGCCCATTTTCAAGGAAGTTTGCCGGAAGTT
CCCGCTTACAACGCCTCAGAAAAATACCCAAGCATGACTTCAGTTAATTCTGCAGAAGCCAGCACTGGTGCA
GGAGGGGGGGGCAGTAATCCTGTCAAAAGCATGTGGAGTGAGGGGGCCACTTTTAGTGCCAACTCTGTAACT
TGTACATTTTACAAACAGTTTTTAATTCCATATGACCCAGAGCACCATTATAAGGTGTTTTCTCCCGCAGCA
AGTAGCTGCCACAATGCCAGTGGAAAAGAGGCAAAGGTTTGCACCATTAGTCCCATAATGGGATACTCAACC
CCATGGAGATATTTAGATTTTAATGCTTTAAATTTATTTTTTTCACCTTTAGAGTTTCAGCACTTAATTGAA
AATTATGGAAGTATAGCTCCTGATGCTTTAACTGTAACCATATCAGAAATTGCTGTTAAGGATGTTACAGAC
AAAACTGGAGGGGGGGTACAGGTTACTGACAGCACTACAGGGCGCCTATGCATGTTAGTAGACCATGAATAC
AAGTACCCATATGTGTTAGGGCAAGGTCAAGATACTTTAGCCCCAGAACTTCCTATTTGGGTATACTTTCCC
CCTCAATATGCTTACTTAACAGTAGGAGATGTTAACACACAAGGAATTTCTGGAGACAGCAAAAAATTAGCA
AGTGAAGAATCAGCATTTTATGTTTTGGAACACAGTTCTTTCCAGCTTTTAGGTACAGGAGGTACAGCAACT
ATGTCTTATAAGTTTCCTCCAGTGCCCCCAGAAAATTTAGAGGGCTGCAGTCAACACTTTTATGAAATGTAC
AATCCCTTATACGGATCCCGCTTAGGGGTTCCTGACACATTAGGAGGTGACCCAAAATTTAGATCTTTAACA
CATGAAGACCATGCAATTCAGCCCCAAAACTTCATGCCAGGGCCACTAGTAAACTCAGTGTCTACAAAGGAG
GGAGACAGCTCTAATACTGGAGCTGGAAAAGCCTTAACAGGCCTTAGCACAGGTACCTCTCAAAACACTAGA
ATATCCTTACGCCCTGGGCCAGTGTCTCAGCCATACCACCACTGGGACACAGATAAATATGTCACAGGAATA
AATGCCATTTCTCATGGTCAGACCACTTATGGTAACGCTGAAGACAAAGAGTATCAGCAAGGAGTGGGTAGA
TTTCCAAATGAAAAAGAACAGCTAAAACAGTTACAGGGTTTAAACATGCACACCTACTTTCCCAATAAAGGA
ACCCAGCAATATACAGATCAAATTGAGCGCCCCCTAATGGTGGGTTCTGTATGGAACAGAAGAGCCCTTCAC
TATGAAAGCCAGCTGTGGAGTAAAATTCCAAATTTAGATGACAGTTTTAAAACTCAGTTTGCAGCCTTAGGA
GGATGGGGTTTGCATCAGCCACCTCCTCAAATATTTTTGAAAATATTACCACAAAGTGGGCCAATTGGAGGT
ATTAAATCAATGGGAATTACTACCTTAGTTCAGTATGCTGTGGGAATTATGACAGTAACTATGACATTTAAA
TTGGGGCCCCGTAAAGCTACGGGACGGTGGAATCCTCAACCTGGAGTATATCCCCCGCACGCAGCAGGTCAT
TTACCATATGTACTATATGACCCCACAGCTACAGATGCAAAACAGCACCACAGACATGGATATGAAAAGCCT
GAAGAATTGTGGACAGCCAAAAGCCGTGTGCACCCATTGTAA
>lcl|DQ293995_2_cds_ABC02066_2_3/1-2346_lcl|DQ293995.2_cds_ABC02066.2_3/1-2346_protein=VP1_protein_id=ABC02066.2_location=2276..4621_gbkey=CDS/1-2346
ATGAGTAAAGAAAGTGGTAAATGGTGGGAAAGTGATGATAAATTTGCTAAAGCTGTGTATCAGCAATTTGTG
GAATTTTATGAAAAGGTTACTGGAGCAGACTTAGAGCTTATTCAAATATTAAAAGATCATTATAATATTTCT
TTAGATAATCCCCTAGAAAACCCATCCTCTCTGTTTGACTTAGTTGCTCGTATTAAAAATAACCTTAAAAAC
TCTCCAGACTTATATAGTCATCATTTTCAAAGTCATGGACAGTTATCTGACCACCCCCATGCCTTATCATCC
AGTAGCAGTCATGCAGAACCTAGAGGAGAAAATGCAGTATTATCTAGTGAAGACTTACACAAGCCTGGGCAA
GTTAGCGTACAACTACCCGGTACTAACTATGTTGGGCCTGGCAATCAGTTACAAGCTGGGCCCCCGCAAAGT
GCTGTTGACAGTGCTGCAAGGATTCATGACTTTAGGTATAGCCAATTGGCTAAGTTGGGAATAAATCCATAT
ACTCATTGGACTGTAGCAGATGAAGAGCTTTTAAAAAATATAAAAAATGAAACTGGGTTTCAAGCACAAGTA
GTAAAAGACTACTTTACTTTAAAAGGTGCAGCTGCCCCTGTGGCCCATTTTCAAGGAAGTTTGCCGGAAGTT
CCCGCTTACAACGCCTCAGAAAAATACCCAAGCATGACTTCAGTTAATTCTGCAGAAGCCAGCACTGGTGCA
GGAGGGGGGGGCAGTAATCCTGTGAAAAGCATGTGGAGTGAAGGGGCCACTTTTAGTGCCAACTCTGTAACT
TGTACATTTTCCAGACAGTTTTTAATTCCATATGACCCAGAGCACCATTATAAGGTGTTTTCTCCCGCAGCA
AGTAGCTGCCACAATGCCAGTGGAAAGGAGGCAAAGGTTTGCACCATTAGTCCCATAATGGGATACTCAACC
CCATGGAGATATTTAGATTTTAATGCTTTAAATTTATTTTTTTCACCTTTAGAGTTTCAGCACTTAATTGAA
AATTATGGAAGTATAGCTCCTGATGCTTTAACTGTAACTATATCAGAAATTGCTGTTAAAGATGTTACAGAC
AAAACTGGAGGGGGGGTACAGGTTACTGACAGCACTACAGGGCGCCTATGCATGTTAGTAGACCATGAATAC
AAGTACCCATATGTGTTAGGGCAAGGTCAGGATACTTTAGCCCCAGAACTTCCTATTTGGGTATACTTTCCC
CCTCAATATGCTTACTTAACAGTAGGAGATGTTAACACACAAGGAATTTCTGGAGACAGCAAAAAATTAGCA
AGTGAAGAATCAGCATTTTATGTTTTGGAACACAGTTCTTTTCAGCTTTTAGGTACAGGAGGTACAGCAACT
ATGTCTTATAAGTTTCCTCCAGTGCCCCCAGAAAATTTAGAGGGCTGCAGTCAACACTTTTATGAAATGTAC
AATCCCTTATACGGATCCCGCTTAGGGGTTCCTGACACATTAGGAGGTGACCCAAAATTTAGATCTTTAACA
CATGAAGACCATGCAATTCAGCCCCAAAACTTCATGCCAGGGCCCCTAGTAAACTCAGTGTCTACAAAGGAG
GGAGACAGTTCTAATACTGGAGCTGGAAAAGCCTTAACAGGCCTTAGCACAGGTACCTCTCAAAACACTAGA
ATATCCTTACGCCCTGGGCCAGTGTCTCAGCCATACCACCACTGGGACACAGATAAATATGTCACAGGAATA
AATGCCATTTCTCATGGTCAGACCACTTATGGTAACGCTGAAGACAAAGAGTATCAGCAAGGAGTGGGTAGA
TTTCCAAATGAAAAAGAACAGCTAAAACAGTTACAGGGTTTAAACATGCACACCTATTTTCCAAATAAAGGA
ACCCAGCAATATACAGATCAAATTGAGCGTCCCCTAATGGTGGGTTCTGTATGGAACAGAAGAGCCCTTCAC
TATGAAAGCCAGCTGTGGAGTAAAATTCCAAATTTAGATGACAGTTTTAAAACTCAGTTTGCAGCCTTAGGA
GGATGGGGTTTGCATCAGCCACCTCCTCAAATATTTTTAAAAATATTACCACAAAGTGGGCCAATTGGAGGT
ATTAAATCAATGGGAATTACTACCCTAGTTCAGTATGCCGTGGGAATTATGACAGTAACTATGACATTTAAG
TTGGGGCCCCGTAAAGCTACGGGACGGTGGAACCCTCAACCTGGAGTATATCCCCCGCACGCAGCAGGTCAT
TTACCATATGTACTATATGACCCCACAGCTACAGATGCAAAACAACACCACAGACATGGATATGAAAAGCCT
GAAGAATTGTGGACAGCCAAAAGCCGTGTGCACCCATTGTAA
>lcl|KR005642_1_cds_ALF95948_1_3/1-2346_lcl|KR005642.1_cds_ALF95948.1_3/1-2346_gene=VP1_protein=capsid_protein_1_protein_id=ALF95948.1_location=2241..4586_gbkey=CDS/1-2346
ATGAGTAAAGAAAGTGGCAAATGGTGGGAAAGTGATGATAAATTTGCTAAAGCTGTGTATCAGCAATTTGTG
GAATTTTATGAAAAGGTTACTGGAACAGACTTAGAGCTTATTCAAATATTAAAAGATCATTATAATATTTCT
TTAGATAATCCCCTAGAAAACCCATCCTCTCTGTTTGACTTAGTTGCTCGTATTAAAAATAACCTTAAAAAC
TCTCCAGACTTATATAGTCATCATTTTCAAAGTCATGGACAGTTATCTGACCACCCCCATGCCTTATCATCC
AGTAGCAGTCATGCAGAACCTAGAGGAGAAGATGCAGTATTATCTAGTGAAGACTTACACAAGCCTGGGCAA
GTTAGCGTACAACTACCCGGTACTAACTATGTTGGGCCTGGCAATGAGCTACAAGCTGGGCCCCCGCAAAGT
GCTGTTGACAGTGCTGCAAGGATTCATGACTTTAGGTATAGCCAACTGGCTAAGTTGGGAATAAATCCATAT
ACTCATTGGACTGTAGCAGATGAAGAGCTTTTAAAAAATATAAAAAATGAAACTGGGTTTCAAGCACAAGTA
GTAAAAGACTACTTTACTTTAAAAGGTGCAGCTGCCCCTGTGGCCCATTTTCAAGGAAGTTTGCCGGAAGTT
CCCGCTTACAACGCCTCAGAAAAATACCCAAGCATGACTTCAGTTAATTCTGCAGAAGCCAGCACTGGTGCA
GGAGGGGGGGGCAGTAATCCTGTTAAAAGCATGTGGAGTGAGGGGGCCACTTTTAGTGCCAACTCTGTAACT
TGTACATTTTCCAGACAGTTTTTAATTCCATATGACCCAGAGCACCATTATAAGGTGTTTTCTCCCGCAGCA
AGTAGCTGCCACAATGCCAGTGGAAAAGAGGCAAAGGTTTGCACCATTAGTCCCATAATGGGATACTCAACC
CCATGGAGATATTTAGATTTTAATGCTTTAAATTTATTTTTTTCACCTTTAGAGTTTCAGCACTTAATTGAA
AATTATGGAAGTATAGCTCCTGATGCTTTAACTGTAACCATATCAGAAATTGCTGTTAAGGATGTAACAGAC
AAAACTGGAGGAGGGGTGCAGGTTACTGACAGCACTACAGGGCGCCTATGCATGTTAGTAGACCATGAATAC
AAGTACCCATATGTGTTAGGGCAAGGTCAAGATACTTTAGCCCCAGAACTTCCCATTTGGGTATACTTTCCC
CCTCAATATGCTTACTTAACAGTAGGAGATGTTAACACACAAGGAATTTCTGGAGACAGCAAAAAATTAGCA
AGTGAAGAATCAGCATTTTATGTTTTGGAACACAGTTCTTTTCAGCTTTTAGGTACAGGAGGTACAGCAACT
ATGTCTTATAAGTTTCCTCCAGTGCCCCCAGAAAATTTAGAGGGTCTCAGTCAACACTTTTATGAAATGTAC
AATCCCTTATACGGATCCCGCTTAGGGGTTCCTGACACATTAGGAGGTGACCCAAAATTTAGATCTTTAACA
CATGAAGACCATGCAATTCAGCCCCAAAACTTCATGCCAGGGCCACTAGTAAACTCAGTGTCTACAAAGGAG
GGAGACAGCTCTAATACTGGAGCTGGAAAAGCCTTAACAGGCCTTAGTACAGGTACCTCTCAAAACACTAGA
ATATCCTTACGCCCTGGGCCAGTGTCTCAGCCGTACCACCACTGGGACACAGATAAATATGTCACTGGAATA
AATGCCATTTCTCATGGTCAAACCACTTATGGTAACGCTGAAGACAAAGAGTATCAGCAAGGAGTGGGTAGA
TTTCCAAATGAAAAAGAACAGCTAAAACAGTTACAGGGTTTAAACATGCACACCTACTTTCCCAATAAAGGA
ACCCAGCAATATACAGATCAAATTGAGCGCCCCCTAATGGTGGGTTCTGTATGGAACAGAAGAGCCCTTCAC
TATGAAAGCCAGCTGTGGAGTAAAATTCCAAATTTGGATGACAGTTTTAAAACTCAGTTTGCAGCCTTAGGA
GGATGGGGTTTGCATCAGCCACCTCCTCAAATATTTTTAAAAATATTACCACAAAGTGGGCCAATTGGAGGA
ATTAAATCAATGGGAATTACTACCTTAGTTCAGTATGCTGTGGGAATTATGTCAGTAACCATGACATTTAAA
TTGGGTCCCCGTAAAGCTACGGGACGGTGGAATCCTCAACCTGGAGTATATCCCCCGCACGCAGCAGGTCAT
TTACCATATGTACTATATGACCCCACAGCTACAGATGCAAAACAACACCACAGACATGGATATGAAAAGCCT
GAAGAATTGTGGACAGCCAAAAGCCGTGTGCACCCATTGTAA
>lcl|AF162273_1_cds_AAD46614_1_2/1-2346_lcl|AF162273.1_cds_AAD46614.1_2/1-2346_gene=vp_protein=VP1_capsid_protein_protein_id=AAD46614.1_location=2623..4968_gbkey=CDS/1-2346
ATGAGTAAAGAAAGTGGCAAATGGTGGGAAAGTGATGATAAATTTGCTAAAGCTGTGTATCAGCAATTTGTG
GAATTTTATGAAAAGGTTACTGGAACAGACTTAGAGCTTATTCAAATATTAAAAGATCACTATAATATTTCT
TTAGATAATCCCCTAGAAAACCCATCCTCTCTGTTTGACTTAGTTGCTCGTATTAAAAATAACCTTAAAAAC
TCTCCAGACTTATATAGTCATCATTTTCAAAGTCATGGACAGTTATCTGACCACCCCCATGCCTTATCATCC
AGTAGCAGTCATGCAGAACCTAGAGGAGAAAATGCAGTATTATCTAGTGAAGACTTACACAAGCCTGGGCAA
GTTAGCGTACAACTACCCGGTACTAACTATGTTGGGCCTGGCAATGAGCTACAAGCTGGGCCCCCGCAAAGT
GCTGTTGACAGTGCTGCAAGGATTCATGACTTTAGGTATAGCCAACTGGCTAAGTTGGGAATAAATCCATAT
ACTCATTGGACTGTAGCAGATGAAGAGCTTTTAAAAAATATAAAAAATGAAACTGGGTTTCAAGCACAAGTA
GTAAAAGACTACTTTACTTTAAAAGGTGCAGCTGCCCCTGTGGCCCATTTTCAAGGAAGTTTGCCGGAAGTT
CCCGCTTACAACGCCTCAGAAAAATACCCAAGCATGACTTCAGTTAATTCTGCAGAAGCCAGCACTGGTGCA
GGAGGGGGTGGCAGTAATCCTGTCAAAAGCATGTGGAGTGAGGGGGCCACTTTTAGTGCCAACTCTGTAACT
TGTACATTTTCCAGACAGTTTTTAATTCCTTATGACCCAGAGCACCATTATAAGGTGTTTTCTCCCGCAGCA
AGCAGCTGCCACAATGCCAGTGGAAAGGAGGCAAAGGTTTGCACAATTAGTCCCATAATGGGATACTCAACC
CCATGGAGATATTTAGATTTTAATGCTTTAAATTTATTTTTTTCACCTTTAGAGTTTCAGCACTTAATTGAA
AATTATGGAAGTATAGCTCCTGATGCTTTAACTGTAACCATATCAGAAATTGCTGTTAAGGATGTTACAGAC
AAAACTGGAGGGGGGGTACAGGTTACTGACAGCACTACAGGGCGCCTATCCATGTTAGTAGACCATGAATAC
AAGTACCCATATGTGTTAGGACAAGGTCAGGATACTTTAGCCCCAGAACTTCCTATTTGGGTATACTTTCCC
CCTCAATATGCTTACTTAACAGTAGGAGATGTTAACACACAAGGAATCTCTGGAGACAGCAAAAAATTAGCA
AGTGAAGAATCAGCATTTTATGTTTTGGAACACAGTTCTTTTCAGCTTTTAGGTACAGGAGGTACAGCAACT
ATGTCTTATAAGTTTCCTCCAGTGCCCCCAGAAAATTTAGAGGGCTGCAGTCAACACTTTTATGAAATGTAC
AATCCCTTATACGGATCCCGCTTAGGGGTTCCTGACACATTAGGAGGTGACCCAAAATTTAGATCTTTAACA
CATGAAGACCATGCAATTCAGCCCCAAAACTTCATGCCAGGGCCACTAGTAAACTCAGTGTCTACAAAGGAG
GGAGACAGCTCTAATACTGGAGCTGGAAAAGCCTTAACAGGCCTTAGCACAGGCACCTCTCAAAACACTAGA
ATATCCTTACGCCCTGGGCCAGTGTCACAGCCATACCACCACTGGGACACAGATAAATATGTTCCAGGAATA
AATGCCATTTCTCATGGTCAGACCACTTATGGTAACGCTGAAGACAAAGAGTATCAGCAAGGAGTGGGTAGA
TTTCCAAATGAAAAAGAACAGCTAAAACAGTTACAGGGTTTAAACATGCACACCTATTTCCCCAATAAAGGA
ACCCAGCAATATACAGATCAAATTGAGCGCCCCCTAATGGTGGGTTCTGTATGGAACAGAAGAGCCCTTCAC
TATGAAAGCCAGCTGTGGAGTAAAATTCCAAATTTAGATGACAGTTTTAAAACTCAGTTTGCAGCCTTAGGA
GGATGGGGTTTGCATCAGCCACCTCCTCAAATATTTTTAAAAATATTACCACAAAGTGGGCCAATTGGAGGT
ATTAAATCAATGGGAATTACTACCTTAGTTCAGTATGCCGTGGGAATTATGACAGTAACTATGACATTTAAA
TTGGGGCCCCGTAAAGCTACGGGACGGTGGAATCCTCAACCTGGAGTATATCCCCCGCACGCAGCAGGTCAT
TTACCATATGTACTATATGACCCCACAGCTACAGATGCAAAACAACACCACAGGCATGGATACGAAAAGCCT
GAAGAATTGTGGACAGCCAAAAGCCGTGTGCACCCATTGTAA
>lcl|KM065415_1_cds_AIK97781_1_3/1-2346_lcl|KM065415.1_cds_AIK97781.1_3/1-2346_gene=VP1_protein=VP1_protein_protein_id=AIK97781.1_location=2059..4404_gbkey=CDS/1-2346
ATGAGTAAAGAAAGTGGCAAATGGTGGGAAAGTGATGATAAATTTGCTAAAGCTGTGTATCAGCAATTTGTG
GAATTTTATGAAAAGGTTACTGGAACAGACTTAGAGCTTATTCAAATATTAAAAGATCATTATAATATTTCT
TTAGATAATCCCCTAGAAAACCCATCCTCTCTGTTTGACTTAGTTGCTCGCATTAAAAATAACCTTAAAAAC
TCTCCAGACTTATATAGTCATCATTTTCAAAGTCATGGACAGTTATCTGACCACCCCCATGCCTTATCATCC
AGTAGCAGTGATGCAGAACCTAGAGGAGAAAATGCAGTATTATCTAGTGAAGACTTACACAAGCCTGGGCAA
GTTAGCGTACAACTACCCGGTACTAACTATGTTGGGCCTGGCAATGAGCTACAAGCTGGGCCCCCGCAAAGT
GCTGTTGACAGTGCTGCAAGGATTCATGACTTTAGGTATAGCCAACTGGCTAAGTTGGGAATAAATCCATAT
ACTCATTGGACTGTAGCAGATGAAGAGCTTTTAAAAAATATAAAAAATGAAACTGGGTTTCAAGCACAAGTA
GTAAAAGACTACTTTACTTTAAAAGGTGCAGCTGCCCCTGTGGCCCATTTTCAAGGAAGTTTGCCGGAAGTT
CCCGCTTACAACGCCTCAGAAAAATACCCAAGCATGACTTCAGTTAATTCTGCAGAAGCCAGCACTGGTGCA
GGAGGGGGGGGCAGTAATCCTGTTAAAAGCATGTGGAGTGAGGGGGCCACTTTTAGTGCTAACTCTGTAACT
TGTACATTTTCCAGACAGTTTTTAATTCCATATGACCCAGAGCACCATTATAAGGTGTTTTCTCCCGCAGCA
AGTAGCTGCCACAATGCCAGTGGAAAGGAGGCAAAGGTTTGCACCATTAGCCCCATAATGGGATACTCAACC
CCATGGAGATATTTAGATTTTAATGCTTTAAATTTGTTTTTTTCACCTTTAGAGTTTCAGCATTTAATTGAA
AACTATGGAAGTATAGCTCCTGATGCTTTAACTGTAACCATATCAGAAATTGCTGTTAAGGATGTTACAGAC
AAAACTGGAGGGGGAGTACAGGTTACTGACAGCACTACCGGGCGCCTATGCATGTTAGTAGACCATGAATAC
AAGTACCCATATGTGTTAGGGCAAGGTCAAGATACTTTAGCCCCAGAACTTCCTATTTGGGTATACTTTCCC
CCTCAATATGCTTACTTAACAGTAGGAGATGTTAACACACAAGGAATTTCTGGAGACAGCAAAAAATTAGCA
AGTGAAGAATCAGCATTTTATGTTTTGGAACACAGTTCTTTTCAGCTTTTAGGTACAGGAGGTACAGCAACT
ATGTCCTATAAGTTTCCTCCAGTGCCCCCAGAGAATTTAGAGGGCTGCAGTCAACACTTTTATGAAATGTAC
AATCCCTTATACGGATCTCGCTTAGGGGTCCCTGACACATTAGGAGGTGACCCAAAATTTAGATCTTTAACA
CATGAAGACCATGCAATTCAGCCCCAAAACTTTATGCCAGGGCCACTAGTAAACTCAGTGTCTACAAAGGAG
GGAGACAGCTCTAGTACTGGAGCTGGAAAAGCCTTAACAGGCCTGAGCACAGGTACCTCTCAAAACACTAGA
ATATCCTTACGCCCTGGGCCAGTGTCTCAGCCATATCACCACTGGGACACAGATAAATATGTCACAGGAATA
AATGCCATTTCTCATGGTCAGACCACATATGGTAACGCTGAAGATAAAGAGTATCAGCAAGGAGTGGGTAGA
TTTCCAAATGAAAAAGAACAGCTAAAACAGTTACAGGGTTTAAACATGCACACCTATTTTCCCAATAAAGGA
ACCCAGCAATATACAGACCAAATTGAGCGTCCCCTAATGGTGGGTTCTGTATGGAACAGAAGAGCCCTTCAC
TATGAAAGCCAGCTGTGGAGTAAAATTCCCAATTTAGATGACAGTTTTAAAACTCAGTTTGCAGCCTTAGGA
GGATGGGGTTTGCATCAGCCACCTCCTCAAATATTTTTAAAAATATTACCACAAAGTGGGCCCATTGGAGGT
ATTAAATCAATGGGAATTACTACCTTAGTTCAGTATGCCGTGGGAATTATGACAGTAACTATGACATTTAAA
TTGGGGCCCCGTAAAGCTACGGGACGGTGGAATCCTCAACCTGGAGTATATCCCCCGCACGCAGCAGGTCAT
TTACCATATGTACTATATGACCCCACAGCTACAGATGCAAAACAACACCACAGACATGGATATGAAAAGCCT
GAAGAATTGTGGACAGCCAAAAGCCGTGTGCACCCATTGTAA
>lcl|AF113323_1_cds_AAC99438_1_2/1-2346_lcl|AF113323.1_cds_AAC99438.1_2/1-2346_gene=vp1_protein=structural_protein_VP1_protein_id=AAC99438.1_location=2020..4365_gbkey=CDS/1-2346
ATGAGTAAAGAAAGTGGCAAATGGTGGGAAAGTGATGATAAATTTGCTAAAGCTGTGTATCAGCAATTTGTG
GAATTTTATGAAAAGGTTACTGGAACAGACTTAGAGCTTATTCAAATATTAAAAGATCATTATAATATTTCT
TTAGATAATCCCCTAGAAAACCCATCCTCTCTGTTTGACTTAGTTGCTCGTATTAAAAATAACCTTAAAAAC
TCTCCAGACTTATATAGTCATCATTTTCAAAGTCATGGACAGTTATCTGACCACCCCCATGCCTTATCATCC
AGTAGCAGTCATGCAGAACCTAGAGGAGAAGATGCAGTATTATCTAGTGGAGACTTACACAAGCCTGGGCAA
GTTAGCGTACAACTACCCGGTACTAACTATGTTGGGCCTGGCAATGAGCTACAAGCTGGGCCCCCGCAAAGT
GCTGTTGACAGTGCTGCAAGGATTCATGACTTTAGGTATAGCCAACTGGCTAAGTTGGGAATAAATCCATAT
ACTCATTGGACTGTAGCAGATGAAGAGCTTTTAAAAAATATAAAAAATGAAACTGGGTTTCAAGCACAAGTA
GTAAAAGACTACTTTACTTTAAAAGGTGCAGCTGCCCCTGTGGCCCATTTTCAAGGAAGTTTGCCGGAAGTT
CCCGCTTACAACGCCTCAGAAAAATACCCAAGCATGACTTCAGTTAATTCTGCAGAAGCCAGCACTGGTGCA
GGAGGGGGGGGCAGTAATCCTGTCAAAAGCATGTGGAGTGAGGGGGCCACTTTTAGTGCCAACTCTGTAACT
TGTACATTTTCCAGACAGTTTTTAATTCCATATGATCCAGAGCACCATTATAAGGTGTTTTCTCCCGCAGCA
AGTAGCTGCCACAATGCCAGTGGAAAGGAGGCAAAGGTTTGCACCATTAGTCCCATAATGGGATACTCAACC
CCATGGAGATATTTAGATTTTAATGCTTTAAATTTATTTTTTTCACCTTTAGAGTTTCAGCACTTAATTGAA
AATTATGGAAGTATAGCTCCTGATGCTTTAACTGTAACCATATCAGAAATTGCTGTTAAGGATGTTACAGAC
AAAACTGGAGGGGGGGTGCAGGTTACTGACAGCACTACAGGGCGCCTATGCATGTTAGTAGACCATGAATAC
AAGTACCCATATGTGTTAGGGCAAGGTCAAGATACTTTAGCCCCAGAACTTCCTATTTGGGTATACTTTCCC
CCTCAATATGCTTACTTAACAGTAGGAGATGTTAACACACAAGGAATTTCTGGAGACAGCAAAAAATTAGCA
AGTGAAGAATCAGCATTTTATGTTTTGGAACACAGTTCTTTTCAGCTTTTAGGTACAGGAGGTACAGCAACT
ATGTCTTATAAGTTTCCTCCAGTGCCCCCAGAAAATTTAGAGGGCTGCAGTCAACACTTTTATGAAATGTAC
AATCCCTTATACGGATCCCGCTTAGGGGTTCCTGACACATTAGGAGGTGACCCAAAATTTAGATCTTTAACA
CATGAAGACCATGCAATTCAGCCCCAAAACTTCATGCCAGGGCCACTAGTAAACTCAGTGTCTACAAAGGAG
GGAGACAGCTTTAATACTGGAGCTGGAAAAGCCTTAACAGGCCTTAGTACAGGTACCTCTCAAAACACTAGA
ATATCCTTACGCCCTGGGCCAGTGTCTCAGCCGTACCACCACTGGGACACAGATAAATATGTCACAGGAATA
AATGCCATTTCTCATGGTCAGACTACTTATGGTAACGCTGAAGACAAAGAGTATCAGCAAGGAGTGGGTAGA
TTTCCAAATGAAAAAGAACAGCTAAAACAGTTACAGGGTTTAAACATGCACACCTACTTTCCCAATAAAGGA
ACCCAGCAATATACAGATCAAATTGAGCGCCCCCTAATGGTGGGTTCTGTATGGAATAGAAGAGCCCTTCAC
TATGAAAGCCAGTTGTGGAGTAAAATTCCAAATTTAGATGACAGTTTTAAAACTCAGTTTGCAGCCTTAGGA
GGATGGGGTTTGCATCAGCCACCTCCTCAAATATTTTTAAAAATATTACCACAAAGTGGGCCAATTGGAGGT
ATTAAATCAATGGGAATTACTACCTTAGTGCAGTATGCCGTGGGAATTATGACAGTAACCATGACATTTAAA
TTGGGTCCCCGTAAAGCTACGGGACGGTGGAATCCTCAACCTGGAGTATATCCCCCGCACGCAGCAGGTCAT
TTACCATATGTACTATATGACCCCACAGCTACAGATGCAAAACAACACCACAGACATGGATATGAAAAGCCT
GAAGAATTGTGGACAGCCAAAAGCCGTGTGCACCCATTGTAA
>lcl|KR005640_1_cds_ALF95936_1_3/1-2346_lcl|KR005640.1_cds_ALF95936.1_3/1-2346_gene=VP1_protein=capsid_protein_1_protein_id=ALF95936.1_location=2241..4586_gbkey=CDS/1-2346
ATGAGTAAAGAAAGTGGCAAATGGTGGGAAAGTGATGATAAATTTGCTAAAGCTGTGTATCAGCAATTTGTG
GAATTTTATGAAAAGGTTACTGGAACAGACTTAGAGCTTATTCAAATATTAAAAGATCATTATAATATTTCT
TTAGATAATCCCCTAGAAAACCCATCCTCTCTGTTTGACTTAGTTGCTCGTATTAAAAATAACCTTAAAAAC
TCTCCAGACTTATATAGTCATCATTTTCAAAGTCATGAACAGTTATCTGACCACCCCCATGCCTTATCATCC
AGTAGCAGTCATGCAGAACCTAGAGGAGAAGATGCAGTATTATCTAGTGAAGACTTACACAAGCCTGGGCAA
GTTAGCGTACAACTACCCGGTACTAACTATGTTGGGCCTGGCAATGAGCTACAAGCTGGGCCCCCGCAAAGT
GCTGTTGACAGTGCTGCAAGGATTCATGACTTTAGGTATAGCCAACTGGCTAAGTTGGGAATAAATCCATAT
ACTCATTGGACTGTAGCAGATGAAGAGCTTTTAAAAAATATAAAAAATGAAACTGGGTTTCAAGCACAAGTA
GTAAAAGACTACTTTACTTTAAAAGGTGCAGCTGCCCCTGTGGCCCATTTTCAAGGAAGTTTGCCGGAAGTT
CCCGCTTACAACGCCTCAGAAAAATACCCAAGCATGACTTCAGTTAATTCTGCAGAAGCCAGCACTGGTGCA
GGAGGGGGGGGCAGTAATCCTGTTAAAAGCATGTGGAGTGAGGGGGCCACTTTTAGTGCCAACTCTGTAACT
TGTACATTTTCCAGACAGTTTTTAATTCCATATGACCCAGAGCACCATTATAAGGTGTTTTCTCCCGCAGCA
AGTAGCTGCCACAATGCCAGTGGAAAAGAGGCAAAGGTTTGCACCATTAGTCCCATAATGGGATACTCAACC
CCATGGAGATATTTAGATTTTAATGCTTTAAATTTATTTTTTTCACCTTTAGAGTTTCAGCACTTAATTGAA
AATTATGGAAGTATAGCTCCTGATGCTTTAACTGTAACCATATCAGAAATTGCTGTTAAGGATGTAACAGAC
AAAACTGGAGGAGGGGTGCAGGTTACTGACAGCACTACAGGGCGCCTATGCATGTTAGTAGACCATGAATAC
AAGTACCCATATGTGTTAGGGCAAGGTCAAGATACTTTAGCCCCAGAACTTCCCATTTGGGTATACTTTCCC
CCTCAATATGCTTACTTAACAGTAGGAGATGTTAACACACAAGGAATTTCTGGAGACAGCAAAAAATTAGCA
AGTGAAGAATCAGCATTTTATGTTTTGGAACACAGTTCTTTTCAGCTTTTAGGTACAGGAGGTACAGCAACT
ATGTCTTATAAGTTTCCTCCAGTGCCCCCAGAAAATTTAGAGGGCTTCAGTCAACACTTTTATGAAATGTAC
AATCCCTTATACGGATCCCGCTTAGGGGTTCCTGACACATTAGGAGGTGACCCAAAATTTAGATCTTTAACA
CATGAAGACCATGCAATTCAGCCCCAAAACTTCATGCCAGGGCCACTAGTAAACTCAGTGTCTACAAAGGAG
GGAGACAGCTCTAATACTGGAGCTGGAAAAGCCTTAACAGGCCTTAGTACAGGTACCTCTCAAAACACTAGA
ATATCCTTACGCCCTGGGCCAGTGTCTCAGCCGTACCACCACTGGGACACAGATAAATATGTCACTGGAATA
AATGCCATTTCTCATGGTCAAACCACTTATGGTAACGCTGAAGACAAAGAGTATCAGCAAGGAGTGGGTAGA
TTTCCAAATGAAAAAGAACAGCTAAAACAGTTACAGGGTTTAAACATGCACACCTACTTTCCCAATAAAGGA
ACCCAGCAATATACAGATCAAATTGAGCGCCCCCTAATGGTGGGTTCTGTATGGAACAGAAGAGCCCTTCAC
TATGAAAGCCAGCTGTGGAGTAAAATTCCAAATTTGGATGACAGTTTTAAAACTCAGTTTGCAGCCTTAGGA
GGATGGGGTTTGCATCAGCCACCTCCTCAAATATTTTTAAAAATATTACCACAAAGTGGGCCAATTGGAGGT
ATTAAATCAATGGGAATTACTACCTTAGTTCAGTATGCTGTGGGAATTATGACAGTAACCATGACATTTAAA
TTGGGTCCCCGTAAAGCTACGGGACGGTGGAATCCTCAACCTGGAGTATATCCCCCGCACGCAGCAGGTCAT
TTACCATATGTACTATATGACCCCACAGCTACAGATGCAAAACAACACCACAGACATGGATATGAAAAGCCT
GAAGAATTGTGGACAGCCAAAAGCCGTGTGCACCCATTGTAA
>lcl|U31358_1_cds_AAA83558_1_1/1-2346_lcl|U31358.1_cds_AAA83558.1_1/1-2346_protein=VP1_protein_id=AAA83558.1_location=1..2346_gbkey=CDS/1-2346
ATGAGTAAAGAAAGTGGCAAATGGTGGGAAAGTGATGATAAATTTGCTAAAGCTGTGTATCAGCAATTTGTG
GAATTTTATGAAAAAGTTACTGGAACAGACTTAGAGCTTATTCAAATATTAAAAGATCATTATAATATTTCT
TTAGATAATCCCCTAGAAAACCCATCCTCTCTGTTTGACTTAGTTGCTCGTATTAAAAATAACCTTAAAAAC
TCTCCAGACTTATATAGTCATCATTTTCAAAGTCATGGACAGTTATCTGACCACCCCCATGCCTTATCATCC
AGTAGCAGTCATGCAGAACCTAGAGGAGAAAATGCAGTATTATCTAGTGAAGACTTACACAAGCCTGGGCAA
GTTAGCGTACAACTACCCGGTACTAACTATGTTGGGCCTGGCAATGAGCTACAAGCTGGGCCCCCGCAAAGT
GCTGTTGACAGTGCTGCAAGGATTCATGACTTTAGGTATAGCCAACTGGCTAAGTTGGGAATAAATCCATAT
ACTCATTGGACTGTAGCAGATGAAGAGCTTTTAAAAAATATAAAAAATGAAACTGGGTTTCAAGCACAAGTA
GTAAAAGACTACTTTACTTTAAAAGGTGCAGCTGCCCCTGTGGCCCATTTTCAAGGAAGTTTGCCGGAAGTT
CCCGCTTACAACGCCTCAGAAAAATACCCAAGCATGACTTCAGTTAATTCTGCAGAAGCCAGCACTGGTGCA
GGAGGGGGGGGCAGTAATCCTGTCMAAAGCATGTGGAGTGAGGGGGCCACTTTTAGTGCCAACTCTGTAACT
TGTACATTTTCCAGACAGTTTTTAATTCCATATGACCCAGAGCACCATTATAAGGTGTTTTCTCCCGCAGCA
AGTAGCTGCCACAATGCCAGTGGAAAGGAGGCAAAGGTTTGCACCATTAGTCCCATAATGGGATACTCAACC
CCATGGAGATATTTAGATTTTAATGCTTTAAATTTATTTTTTTCACCTTTAGAGTYTCAGCACTTAATTGAA
AATTATGGAAGTATAGCTCCTGATGCTTTAACTGTAACCATATCAGAAATTGCTGTTAAGGATGTTACAGAC
AAAACTGGAGGGGGGGTACAGGTTACTGACAGCACTACAGGGCGCCTATGCATGTTGGTAGACCATGAATAC
AAGTACCCATATGTGTTAGGGCAAGGTCAGGATACTTTAGCCCCAGAACTTCCTATTTGGGTGTACTTTCCC
CCTCAATATGCTTACTTAACAGTGGGAGATGTTAACACACAAGGAATTTCTGGAGACAGCAAAAAATTAGCA
AGTGAAGAATCAGCATTTTATGTTTTAGAACACAGTTCTTTTCAGCTTTTAGGTACAGGAGGTACAGCAACT
ATGTCTTATAAGTTTCCTCCAGTGCCCCCAGAAAATTTAGAGGGCTGTAGTCAACACTTTTATGAAATGTAC
AATCCCTTATACGGATCCCGCTTAGGGGTTCCTGACACATTAGGAGGTGACCCAAAATTTAGATCTTTAACA
CATGAAGACCATGCAATTCAGCCCCAAAACTTCATGCCAGGGCCACTAGTAAACTCAGTGTCTACAAAGGAG
GGAGACAGCTCTAATACTGGAGCTGGAAAAGCCTTAACAGGCCTTAGCACAGGTACCTCTCAAAACACTAGA
ATATCCTTACGCCCTGGGCCAGTGTCTCAGCCATACCACCACTGGGACACAGATAAATATGTCACAGGAATA
AATGCCATTTCTCATGGTCAGACCACTTATGGTAACGCTGAAGACAAAGAGTATCAGCAAGGAGTGGGTAGA
TTTCCAAATGAAAAAGAACAGCTAAAACAGTTACAGGGTTTAAACATGCACACCTACTTTCCCAATAAAGGA
ACCCAGCAATATACAGATCAAATTGAGCGCCCCTTAATGGTAGGTTCTGTATGGAACAGAAGAGCCCTTCAC
TATGAAAGCCAGCTGTGGAGTAAAATTCCAAATTTAGATGACAGTTTTAAAACTCAGTTTGCAGCCTTAGGA
GGATGGGGTTTGCATCAGCCACCTCCTCAAATATTTTTGAAAATATTACCACAAAGTGGGCCAATTGGAGGT
ATTAAATCAATGGGAATTACTACCTTAGTTCAGTATGCTGTGGGAATTATGACAGTAACTATGACATTTAAA
TTGGGGCCTCGTAAAGCTACGGGACGGTGGAATCCTCAACCTGGAGTATATCCCCCGCACGCAGCAGGTCAT
TTACCATATGTACTATATGACCCCACAGCTACAGATGCAAAACAACACCACAGACATGGATATGAAAAGCCT
GAAGAATTGTGGACAGCCAAAAGCCGTGTGCACCCATTGTAA
>lcl|KC013344_1_cds_AGT28229_1_3/1-2346_lcl|KC013344.1_cds_AGT28229.1_3/1-2346_protein=minor_capsid_protein_VP1_protein_id=AGT28229.1_location=2057..4402_gbkey=CDS/1-2346
ATGAGTAAAAACAGTGGCAAATGGTGGGAAAGTGATGATAAATTTGCTAAAGCTGTGTATCAGCAATTTGTG
GAATTTTATGAGAAGGTTACTGGAACAGACTTAGAGCTTATTCAAATATTAAAAGATCATTATAATATTTCT
TTAGATAATCCCCTAGAAAACCCATCCTCTCTGTTTGACTTAGTTGCTCGCATTAAAAATAACCTTAAAAAC
TCTCCAGACTTATATAGTCATCATTTTCAAAGTCATGGACAGTTATCTGACCACCCCCATGCCTTATCATCC
AGTAGCAGTCATGCAGAACCTAGAGGAGAAAATGCAGTATTATCTAGTGAAGACTTACACAAGCCTGGGCAA
GTTAGCGTACAACTACCCGGTACTAACTATGTTGGGCCTGGCAATGAGCTACAAGCTGGGCCCCCGCAAAGT
GCTGTTGACAGTGCTGCAAGGATTCATGACTTTAGGTATAGCCAACTGGCTAAGTTGGGAATAAATCCATAT
ACTCATTGGACTGTGGCAGATGAAGAGCTTTTAAAAAATATAAAAAATGAAACTGGGTTTCAAGCACAAGTA
GTAAAAGACTACTTTACTTTAAAAGGTGCAGCTGCCCCTGTGGCCCATTTTCAAGGAAGTTTGCCGGAAGTT
CCCGCTTACAACGCCTCAGAAAAATACCCAAGCATGACTTCAGTTAATTCTRCAGAAGCCAGCACTGGTGCA
GGAGGGGGGGGCAGTAATCCTGTTAAAAGCATGTGGAGTGAGGGGGCCACTTTTAGTGCCAACTCTGTAACT
TGTACATTTTCCAGACAGTTTTTAATTCCATATGACCCAGAGCACCATTATAAGGTATTTTCTCCCGCAGCA
AGTAGCTGCCACAATGCCAGTGGAAAGGAGGCAAAGGTTTGCACCATTAGTCCCATAATGGGATACTCAACC
CCATGGAGATATTTAGATTTTAATGCATTGAATTTATTTTTTTCACCTTTAGAGTTTCAGCACTTAATTGAA
AATTATGGCAGTATAGCTCCTGATGCTTTAACTGTAACCATATCAGAAATTGCTGTTAAGGACGTTACAGAC
AAAACTGGAGGGGGGGTACAGGTTACTGACAGCACTACAGGGCGCCTATGCATGTTAGTGGACCATGAATAC
AAGTACCCATATGTGTTAGGGCAAGGTCAGGATACTTTAGCCCCAGAACTTCCTATTTGGGTATACTTTCCC
CCTCAATATGCTTACTTAACAGTAGGAGATGTTAACACACAAGGAATTTCTGGAGACAGCAAAAAATTAGCA
AGTGAAGAATCAGCATTTTATGTTTTGGAACACAGTTCTTTTCAGCTTCTAGGTACAGGAGGTACAGCAACT
ATGTCTTATAAGTTTCCTCCAGTGCCCCCAGAAAATTTAGAGGGCTGCAGTCAACACTTTTATGAAATGTAC
AACCCCTTATACGRATCTCGCTTAGGGGTTCCTGACACATTAGGAGGTGACCCAAAATTTAGATCTTTAACA
CATGAAGACCATGCAATTCAGCCCCAAAATTTTATGCCAGGGCCACTAGTAAACTCAGTGTCTACAAAGGAG
GGAGACAGCTCTAATACTGGAGCTGGAAAAGCCTTAACAGGCCTTAGCACAGGTACCTCTCAAAACACCAGA
ATATCCCTACGCCCTGGGCCAGTGTCTCAGCCATACCACCACTGGGACACAGATAAATATGTCACAGGAATA
AATGCCATTTCTCATGGTCAGACCACTTATGGTAACGCTGAAGACAAAGAGTACCAGCAAGGAGTGGGTAGA
TTTCCAAATGAAAAAGAGCAGCTAAAACAGTTACAGGGTTTAAACATGCACACCTACTTTCCCAATAAAGGA
ACCCAGCAATATACAGATCAAATTGAGCGCCCCCTAATGGTGGGTTCCGTATGGAACAGAAGAGCCCTTCAC
TATGAAAGTCAGCTGTGGAGTAAAATTCCAAATTTAGATGACAGTTTTAAAACTCAGTTTGCAGCCTTAGGA
GGATGGGGTTTGCATCAGCCACCTCCTCAAATATTTTTAAAAATATTACCACAAAGTGGGCCAATTGGAGGT
ATTAAATCAATGGGGATTACTACCTTAGTTCAGTATGCTGTAGGAATTATGACAGTAACTATGACATTTAAA
TTGGGGCCCCGTAAAGCAACAGGACGGTGGAATCCTCAACCTGGAGTATATCCCCCGCACGCAGCAGGTCAT
TTACCATATGTACTATATGACCCCACAGCTACAGATGCAAAACAGCACCACAGACATGGATATGAAAAGCCT
GAAGAATTGTGGACAGCCAAAAGCCGTGTGCACCCATTGTAA
>lcl|KC013312_1_cds_AGT28101_1_3/1-2346_lcl|KC013312.1_cds_AGT28101.1_3/1-2346_protein=minor_capsid_protein_VP1_protein_id=AGT28101.1_location=2046..4391_gbkey=CDS/1-2346
ATGAGTAAAAACAGTGGCAAATGGTGGGAAAGTGATGATAAATTTGCTAAAGCTGTGTATCAGCAATTTGTG
GAATTTTATGAGAAGGTTACTGGAACAGACTTAGAGCTTATTCAAATATTAAAAGATCATTATAATATTTCT
TTAGATAATCCCCTAGAAAACCCATCCTCTCTGTTTGACTTAGTTGCTCGCATTAAAAATAACCTTAAAAAC
TCTCCAGACTTATATAGTCATCATTTTCAAAGTCATGGACAGTTATCTGACCACCCCCATGCCTTATCATCC
AGTAGCAGTCATGCAGAACCTAGAGGAGAAAATGCAGTATTATCTAGTGAAGACTTACACAAGCCTGGGCAA
GTTAGCGTACAACTACCCGGTACTAACTATGTTGGGCCTGGCAATGAGCTACAAGCTGGGCCCCCGCAAAGT
GCTGTTGACAGTGCTGCAAGGATTCATGACTTTAGGTATAGCCAACTGGCTAAGTTGGGAATAAATCCATAT
ACTCATTGGACTGTGGCAGATGAAGAGCTTTTAAAAAATATAAAAAATGAAACTGGGTTTCAAGCACAAGTA
GTAAAAGACTACTTTACTTTAAAAGGTGCAGCTGCCCCTGTGGCCCATTTTCAAGGAAGTTTGCCGGAAGTT
CCCGCTTACAACGCCTCAGAAAAATACCCAAGCATGACTTCAGTTAATTCTGCAGAAGCCAGCACTGGTGCA
GGAGGGGGGGGCAGTAATCCTGTTAAAAGCATGTGGAGTGAGGGGGCCACTTTTAGTGCCAACTCTGTAACT
TGTACATTTTCCAGACAGTTTTTAATTCCATATGACCCAGAGCACCATTATAAGGTATTTTCTCCCGCAGCA
AGTAGCTGCCACAATGCCAGTGGAAAGGAGGCAAAGGTTTGCACCATTAGTCCCATAATGGGATACTCAACC
CCATGGAGATATTTAGATTTTAATGCATTGAATTTATTTTTTTCACCTTTAGAGTTTCAGCACTTAATTGAA
AATTATGGCAGTATAGCTCCTGATGCTTTAACTGTAACCATATCAGAAATTGCTGTTAAGGACGTTACAGAC
AAAACTGGAGGGGGGGTACAGGTTACTGACAGCACTACAGGGCGCCTATGCATGTTAGTGGACCATGAATAC
AAGTACCCATATGTGTTAGGGCAAGGTCAGGATACTTTAGCCCCAGAACTTCCTATTTGGGTATACTTTCCC
CCTCAATATGCTTACTTAACAGTAGGAGATGTTAACACACAAGGAATTTCTGGAGACAGCAAAAAATTAGCA
AGTGAAGAATCAGCATTTTATGTTTTGGAACACAGTTCTTTTCAGCTTCTAGGTACAGGAGGTACAGCAACT
ATGTCTTATAAGTTTCCTCCAGTGCCCCCAGAAAATTTAGAGGGCTGCAGTCAACACTTTTATGAAATGTAC
AACCCCTTATACGGATCTCGCTTAGGGGTTCCTGACACATTAGGAGGTGACCCAAAATTTAGATCTTTAACA
CATGAAGACCATGCAATTCAGCCCCAAAACTTTATGCCAGGGCCACTAGTAAACTCAGTGTCTACAAAGGAG
GGAGACAGCTCTAATACTGGAGCTGGAAAAGCCTTAACAGGCCTTAGCACAGGTACCTCTCAAAACACCAGA
ATATCCCTACGCCCTGGGCCAGTGTCTCAGCCATACCACCACTGGGACACAGATAAATATGTCACAGGAATA
AATGCCATTTCTCATGGTCAGACCACTTATGGTAACGCTGAAGACAAAGAGTACCAGCAAGGAGTGGGTAGA
TTTCCAAATGAAAAAGAGCAGCTAAAACAGTTACAGGGTTTAAACATGCACACCTACTTTCCCAATAAAGGA
ACCCAGCAATATACAGATCAAATTGAGCGCCCCCTAATGGTGGGTTCCGTATGGAACAGAAGAGCCCTTCAC
TATGAAAGTCAGCTGTGGAGTAAAATTCCAAATTTAGATGACAGTTTTAAAACTCAGTTTGCAGCCTTAGGA
GGATGGGGTTTGCATCAGCCACCTCCTCAAATATTTTTAAAAATATTACCACAAAGTGGGCCAATTGGAGGT
ATTAAATCAATGGGGATTACTACCTTAGTTCAGTATGCTGTGGGAATTATGACAGTAACTATGACATTTAAA
TTGGGGCCCCGTAAAGCAACAGGACGGTGGAATCCTCAACCTGGAGTATATCCCCCGCACGCAGCAGGTCAT
TTACCATATGTACTATATGACCCCACAGCTACAGATGCAAAACAGCACCACAGACATGGATATGAAAAGCCT
GAAGAATTGTGGACAGCCAAAAGCCGTGTGCACCCATTGTAA
>lcl|KC013331_1_cds_AGT28178_1_3/1-2346_lcl|KC013331.1_cds_AGT28178.1_3/1-2346_protein=minor_capsid_protein_VP1_protein_id=AGT28178.1_location=2046..4391_gbkey=CDS/1-2346
ATGAGTAAAAACAGTGGCAAATGGTGGGAAAGTGATGATAAATTTGCTAAAGCTGTGTATCAGCAATTTGTG
GAATTTTATGAGAAGGTTACTGGAACAGACTTAGAGCTTATTCAAATATTAAAAGATCATTATAATATTTCT
TTAGATAATCCCCTAGAAAACCCATCCTCTCTGTTTGACTTAGTTGCTCGTATTAAAAATAACCTTAAAAAC
TCTCCAGACTTATATAGTCATCATTTTCAAAGTCATGGACAGTTATCTGACCACCCCCATGCCTTATCATCC
AGTAGCAGTCATGCAGAACCTAGAGGAGAAAATGCAGTATTATCTAGTGAAGACTTACACAAGCCTGGGCAA
GTTAGCGTACAACTACCCGGTACTAACTATGTTGGGCCTGGCAATGAGCTACAAGCTGGGCCCCCGCAAAGT
GCTGTTGACAGTGCTGCAAGGATTCATGACTTTAGGTATAGCCAACTGGCTAAGTTGGGAATAAATCCATAT
ACTCATTGGACTGTGGCAGATGAAGAGCTTTTAAAAAATATAAAAAATGAAACTGGGTTTCAAGCACAAGTA
GTAAAAGACTACTTTACTTTAAAAGGTGCAGCTGCCCCTGTGGCCCATTTTCAAGGAAGTTTGCCGGAAGTT
CCCGCTTACAACGCCTCAGAAAAATACCCAAGCATGACTTCAGTTAATTCTGCAGAAGCCAGCACTGGTGCA
GGAGGGGGGGGCAGTAATCCTGTTAAAAGCATGTGGAGTGAGGGGGCCACTTTTAGTGCCAACTCTGTAACT
TGTACATTTTCCAGACAGTTTTTAATTCCATATGACCCAGAGCACCATTATAAGGTATTTTCTCCCGCAGCA
AGTAGCTGCCACAATGCCAGTGGAAAGGAGGCAAAGGTTTGCACCATTAGTCCCATAATGGGATACTCAACC
CCATGGAGATATTTAGATTTTAATGCATTGAATTTATTTTTTTCACCTTTAGAGTTTCAGCACTTAATTGAA
AATTATGGCAGTATAGCTCCTGATGCTTTAACTGTAACCATATCAGAAATTGCTGTTAAGGACGTTACAGAC
AAAACTGGAGGGGGGGTACAGGTTACTGACAGCACTACAGGGCGCCTATGCATGTTAGTGGACCATGAATAC
AAGTACCCATATGTGTTAGGGCAAGGTCAGGATACTTTAGCCCCAGAACTTCCTATTTGGGTATACTTTCCC
CCTCAATATGCTTACTTAACAGTAGGAGATGTTAACACACAAGGAATCTCTGGAGACAGCAAAAAATTAGCA
AGTGAAGAATCAGCATTTTATGTTTTGGAACACAGTTCTTTTCAGCTTCTAGGTACAGGAGGTACAGCAACT
ATGTCTTATAAGTTTCCTCCAGTGCCCCCAGAAAATTTAGAGGGCTGCAGTCAACACTTTTATGAAATGTAC
AACCCCTTATACGGATCTCGCTTAGGGGTTCCTGACACATTAGGAGGTGACCCAAAATTTAGATCTTTAACA
CATGAAGACCATGCAATTCAGCCCCAAAACTTTATGCCAGGGCCACTAGTAAACTCAGTGTCTACAAAGGAG
GGAGACAGCTCTAATACTGGAGCTGGAAAAGCCTTAACAGGCCTTAGCACAGGTACCTCTCAAAACACCAGA
ATATCCCTACGCCCTGGGCCAGTGTCTCAGCCATACCACCACTGGGACACAGATAAATATGTCACAGGAATA
AATGCCATTTCTCATGGTCAGACCACTTATGGTAACGCTGAAGACAAAGAGTACCAGCAAGGAGTGGGTAGA
TTTCCAAATGAAAAAGAGCAGCTAAAACAGTTACAGGGTTTAAACATGCACACCTACTTTCCCAATAAAGGA
ACCCAGCAATATACAGATCAAATTGAGCGCCCCCTAATGGTGGGTTCCGTATGGAACAGAAGAGCCCTTCAC
TATGAAAGTCAGCTGTGGAGTAAAATTCCAAATTTAGATGACAGTTTTAAAACTCAGTTTGCAGCCTTAGGA
GGATGGGGTTTGCATCAGCCACCTCCTCAAATATTTTTAAAAATATTACCACAAAGTGGGCCAATTGGAGGT
ATTAAATCAATGGGGATTACTACCTTAGTTCAGTATGCTGTGGGAATTATGACAGTAACTATGACATTTAAA
TTGGGGCCCCGTAAAGCAACAGGACGGTGGAATCCTCAACCTGGAGTATATCCCCCGCACGCAGCAGGTCAT
TTACCATATGTACTATATGACCCCACAGCTACAGATGCAAAACAGCACCACAGACATGGATATGAAAAGCCT
GAAGAATTGTGGACAGCCAAAAGCCGTGTGCACCCATTGTAA
>lcl|Z70599_1_cds_CAA94513_1_2/1-2346_lcl|Z70599.1_cds_CAA94513.1_2/1-2346_gene=orf2_db_xref=GOA:Q85191,InterPro:IPR001403,InterPro:IPR013607,InterPro:IPR016184,UniProtKB/TrEMBL:Q85191_protein_id=CAA94513.1_location=2027..4372_gbkey=CDS/1-2346
ATGAGTAAAGAAAGTGGCAAATGGTGGGAAAGTGATGATAAATTTGCTAAAGCTGTGTATCAGCAATTCGTG
GAATTTTATGAAAAGGTTACTGGTACAGACTTAGAGCTTATTCAAATATTAAAAGATCATTATAATATTTCT
TTAGATAATCCCCTAGAAAACCCATCCTCTCTGTTTGACTTAGTTGCTCGTATTAAAAATAACCTTAAAAAC
TCTCCAGACTTATATAGTCATCATTTTCAGAGTCATGGACAGTTATCTGACCACCCCCATGCCTTATCATCC
AGTAGCAGTCATGCAGAACCTAGAGGAGAAAATGCAGTATTATCTAGTGAAGACTTACACAAGCCTGGGCAA
GTTAGCGTACAACTACCCGGTACTAACTATGTTGGGCCTGGCAATGAGCTACAAGCTGGGCCCCCGCAAAGT
GGTGTTGACAGTGCTGCGAGGATTCATGACTTTAGGTATAGCCAACTGGCTAAGTTGGGAATAAATCCATAT
ACTCATTGGACTGTAGCAGATGAAGAGCTTTTAAAAAATATAAAAAATGAAACTGGGTTTCAAGCACAAGTA
GTAAAAGACTACTTTACTTTAAAAGGTGCAGCTGCCCCTGTGGCCCATTTTCAAGGAAGTTTGCCGGAAGTT
CCCGCTTACAACGCTTCAGAAAAATACCCAAGCATGACTTCAGTTAATTCTGCAGAAGCCAGCACTGGTGCA
GGAGGGGGGGGCAGTAATCCTGTAAAAAGCATGTGGAGTGAGGGGGCCACTTTTAGTGCCAACTCTGTAACT
TGTACATTTTCCAGACAGTTTTTAATTCCATATGACCCAGAGCACCATTATAAAGTGTTTTCTCCCGCAGCG
AGTAGCTGCCACAATGCCAGTGGAAAGGAGGCAAAGGTTTGCACCATTAGTCCCATAATGGGATACTCAACC
CCATGGAGATATTTAGATTTTAATGCTTTAAATTTATTTTTTTCACCTTTAGAGTTTCAGCACTTAATTGAA
AATTATGGAAGTATAGCTCCTGATGCTTTAACTGTAACCATATCAGAAATTGCTGTTAAGGATGTTACAGAC
AAAACTGGAGGGGGGGTACAGGTTACTGACAGCACTACAGGGCGCCTATGCATGTTAGTAGACCATGAATAC
AAGTACCCATATGTGTTAGGACAAGGTCAGGATACTTTAGCCCCAGAACTTCCTATTTGGGTATACTTTCCC
CCTCAATATGCTTACTTAACAGTAGGAGATGTTAACACACAAGGAATCTCTGGAGACAGCAAAAAATTAGCA
AGTGAAGAATCAGCATTTTATGTTTTGGAACACAGTTCTTTTCAGCTTTTAGGTACAGGAGGTACAGCAACT
ATGTCTTATAAGTTTCCTCCAGTGCCCCCAGAAAATTTAGAGGGCTGCAGTCAACACTTTTATGAAATGTAC
AATCCCTTATACGGATCCCGCTTAGGGGTTCCTGACACATTAGGAGGTGACCCCAAATTTAGATCTTTAACA
CATGAAGACCATGCAATTCAGCCCCAAAACTTCATGCCAGGGCCACTAGTAAACTCAGTGTCTACAAAGGAG
GGAGACAGCTCTAATACTGGAGCTGGAAAAGCCTTAACAGGCCTTAGCACAGGCACCTCTCAAAACACTAGA
ATATCCTTACGCCCTGGGCCAGTGTCACAGCCATACCACCACTGGGACACAGATAAATATGTCACAGGAATA
AATGCCATTTCTCATGGTCAGACCACTTATGGTAACGCTGAAGACAAAGAGTATCAGCAAGGAGTGGGTAGA
TTTCCAAATGAAAAAGAACAGCTAAAACAGTTACAGGGTTTAAACATGCACACCTATTTTCCCAATAAAGGA
ACCCAGCAATATACAGATCAAATTGAGCGCCCCCTAATGGTGGGTTCTGTATGGAACAGAAGAGCCCTTCAC
TATGAAAGCCAGCTGTGGAGTAAAATTCCAAATTTAGATGACAGTTTTAAAACTCAGTTTGCAGCCTTAGGA
GGATGGGGTTTGCATCAGCCACCTCCTCAAATATTTTTAAAAATATTACCACAAAGTGGGCCAATTGGAGGT
ATTAAATCAATGGGAATTACTACCTTAGTTCAGTATGCTGTGGGAATTATGACAGTAACTATGACATTTAAA
TTGGGGCCCCGTAAAGCTACGGGACGGTGGAATCCTCAACCTGGAGTATATCCCCCGCACGCAGCAGGTCAT
TTACCATATGTACTATATGACCCCACAGCTACAGATGCAAAACAACACCACAGACATGGATATGAAAAGCCT
GAAGAATTGTGGACAGCCAAAAGCCGTGTGCACCCATTGTAA
>lcl|U38514_1_cds_AAB47796_1_1/1-2346_lcl|U38514.1_cds_AAB47796.1_1/1-2346_protein=VP1_and_VP2_structural_protein_protein_id=AAB47796.1_location=1..2346_gbkey=CDS/1-2346
ATGAGTAAAGAAAGTGGCAAATGGTGGGAAAGTGATGATAAATTTGCTAAAGCTGTGTATCAGCAATTTGTG
GAATTTTATGAAAAAGTTACTGGAACAGACTTAGAGCTTATTCAAATATTAAAAGATCATTATAATATTTCT
TTAGATAATCCCCTAGAAAACCCATCCTCTCTGTTTGACTTAGTTGCTCGTATTAAAAATAACCTTAAAAAC
TCTCCAGACTTATATAGTCATCATTTTCAAAGTCATGGACAGTTATCTGACCACCCCCATACCTTATCATCC
AGTAGCAGTCATGCAGAACCTAGAGGAGAAAATGCAGTATTATCTAGTGAAGACTTACACAAGCCTGGGCAA
GTTAGCGTACAACTACCCGGTACTAACTATGTTGGGCCTGGCAATGAGCTACAAGCTGGGCCCCCGCAAAGT
GCTGTTGACAGTGCTGCAAGGATTCATGACTTTAGGTATAGCCAACTGGCTAAGTTGGGAATAAATCCATAT
ACTCATTGGACTGTAGCAGATGAAGAGCTTTTAAAAAATATAAAAAATGAAACTGGGTTTCAAGCACAAGTA
GTAAAAGACTACTTTACTTTAAAAGGTGCAGCTGCCCCTGTGGCCCATTTTCAAGGAAGTTTGCCGGAAGTT
CCCGCTTACAACGCCTCAGAAAAATACCCAAGCATGACTTCAGTTAATTCTGCAGAAGCCAGCACTGGTGCA
GGAGGGGGGGGCAGTAATCCTGTCAAAAGCATGTGGAGTGAGGGGGCCACGTTTAGTGCCAACTCTGTAACT
TGTACATTTTCCAGACAGTTTTTAATTCCATATGACCCAGAGCACCATTATAAGGTGTTTTCTCCCGCAGCA
AGTAGCTGCCACAATGCCAGTGGAAAGGAGGCAAAGGTTTGCACCATTAGTCCCATAATGGGATACTCAACC
CCATGGAGATATTTAGATTTTAATGCTTTAAATTTATTTTTTTCACCTTTAGAGTTTCAGCACTTAATTGAA
AATTATGGCAGTATAGCTCCTGATGCTTTAACTGTAACCATATCAGAAATTGCTGTTAAGGATGTTACAGAC
AAAACTGGAGGGGGGGTACAGGTTACTGACAGCACTACAGGGCGCCTATGCATGTTAGTAGACCATGAATAC
AAGTACCCATATGTGTTAGGGCAAGGTCAGGATACTTTAGCCCCAGAACTTCCTATTTGGGTATACTTTCCC
CCTCAATATGCTTACTTAACAGTAGGAGATGTTAACACACAAGGAATTTCTGGAGACAGCAAAAAATTAGCA
AGTGAAGAATCAGCATTTTATGTTTTGGAACACAGTTCTTTTCAGCTTTTAGGTACAGGAGGTACAGCAACT
ATGTCTTATAAGTTTCCTCCAGTGCCCCCAGAAAATTTAGAGGGCTGCAGTCAACACTTTTATGAAATGTAC
AATCCCTTATACGGATCCCGCTTAGGGGTTCCTGACACATTAGGAGGTGACCCAAAATTTAGATCTTTAACA
CATGAAGACCATGCAATTCAGCCCCAAAACTTCATGCCAGGGCCCCTAGTAAACTCAGTGTCTACAAAGGAG
GGAGACAGCTCTAATACTGGAGCTGGAAAAGCCTTAACAGGCCTTAGCACAGGCACCTCTCAGAACACTAGA
ATATCCTTACGCCCTGGGCCAGTGTCTCAGCCATACCACCATTGGGACACAGATAAATATGTCACAGGAATA
AATGCCATTTCTCATGGCCAGACCACTTATGGTAACGCTGAAGACAAAGAGTATCAGCAAGGAGTGGGTAGA
TTTCCAAATGAAAAAGAACAGCTAAAACAGTTACAGGGTTTAAACATGCACACCTACTTTCCCAATAAAGGA
ACCCAGCAATATACAGATCAAATTGAGCGCCCCCTAATGGTGGGTTCTGTATGGAACAGAAGAGCCCTTCAC
TATGAAAGCCAGCTGTGGAGTAAAATTCCAAATTTAGATGACAGTTTTAAAACTCAGTTTGCAGCCTTAGGA
GGTTGGGGTTTGCATCAGCCACCTCCTCAAATATTTTTGAAAATATTACCACAAAGTGGGCCAATTGGAGGT
ATTAAATCAATGGGAATTACTACCTTAGTTCAGTATGCTGTGGGAATTATGACAGTAACTATGACATTTAAA
TTGGGGCCCCGTAAAGCTACGGGACGGTGGAATCCTCAACCTGGAGTATATCCCCCGCACGCAGCAGGTCAT
TTACCATATGTACTATATGACCCCACAGCTACAGATGCAAAACAGCACCACAGACATGGATATGAAAAGCCT
GAAGAATTGTGGACAGCCAAAAGCCGTGTGCACCCATTGTAA
>lcl|U38511_1_cds_AAB47793_1_1/1-2346_lcl|U38511.1_cds_AAB47793.1_1/1-2346_protein=VP1_and_VP2_structural_protein_protein_id=AAB47793.1_location=1..2346_gbkey=CDS/1-2346
ATGAGTAAAGAAAGTAGCAAATGGTGGGAAAGTGATGATAAATTTGCTAAAGCTGTGTATCAGCAATTTGTG
GAATTTTATGAAAAAGTTACTGGAACAGACTTAGAGCTTATTCAAATATTAAAAGATCATTATAATATTTCT
TTAGATAATCCCCTAGAAAACCCATCCTCTCTGTTTGACTTAGTTGCTCGTATTAAAAATAACCTTAAAAAC
TCTCCAGACTTATATAGTCATCATTTTCAAAGTCATGGACAGTTATCTGACCACCCCCATGCCTTATCATCC
AGTAGCAGTCATGCAGAACCTAGAGGAGAAAATGCAGTATTATCTAGTGAAGACTTACACAAGCCTGGGCAA
GTTAGCGTACAACTACCCGGTACTAACTATGTTGGGCCTGGCAATGAGCTACAAGCTGGGCCCCCGCAAAGT
GCTGTTGACAGTGCTGCAAGGATTCATGACTTTAGGTATAGCCAACTGGCTAAGTTGGGAATAAATCCATAT
ACTCATTGGACTGTAGCAGATGAAGAGCTTTTAAAAAATATAAAAAATGAAACTGGGTTTCAAGCACAAGTA
GTAAAAGACTACTTTACTTTAAAAGGTGCAGCTGCCCCTGTGGCCCATTTTCAAGGAAGTTTGCCGGAAGTT
CCCGCTTACAACGCCTCAGAAAAATACCCAAGCATGACTTCAGTTAATTCTGCAGAAGCCAGCACTGGTGCA
GGAGGGGGGGGCAGTAATCCTGTCAAAAGCATGTGGAGTGAGGGGGCCACTTTTAGTGCCAACTCTGTAACT
TGTACATTTTCCAGACAGTTTTTAATTCCATATGACCCAGAGCACCATTATAAGGTGTTTTCTCCCGCAGCA
AGTAGCTGCCACAATGCCAGTGGAAAAGAGGCAAAGGTTTGCACCATTAGTCCCATAATGGGATACTCAACT
CCATGGAGATATTTAGATTTTAATGCTTTAAATTTATTTTTTTCACCTTTAGAGTTTCAGCACTTAATTGAA
AATTATGGAAGTATAGCTCCTGATGCTTTAACTGTAACCATATCAGAAATTGCTGTTAAGGATGTTACAGAC
AAAACTGGAGGGGGGGTACAGGTTACTGACAGCACTACAGGGCGCCTATGCATGTTAGTAGACCATGAATAC
AAGTACCCATATGTGTTAGGGCAAGGTCAAGATACTTTAGCCCCAGAACTTCCTATTTGGGTATACTTTCCC
CCTCAATATGCTTACTTAACAGTAGGAGATGTTAACACCCAAGGAATTTCTGGAGACAGCAAAAAATTAGCA
AGTGAAGAATCAGCATTTTATGTTTTGGAACACAGTTCTTTTCAGCTTTTAGGTACAGGAGGTACAGCAACT
ATGTCTTATAAGTTTCCTCCAGTGCCCCCAGAAAATTTAGAGGGCTGCAGTCAACACTTTTATGAAATGTAC
AATCCCTTATACGGATCCCGCTTAGGGGTTCCTGACACATTAGGAGGTGACCCAAAATTTAGATCTTTAACA
CATGAAGACCATGCAATTCAGCCCCAAAACTTTATGCCAGGGCCACTAGTAAACTCAGTGTCTACAAAGGAG
GGAGACAGCTCTAATACTGGAGCTGGAAAAGCCTTAACAGGCCTTAGCACAGGTACCTCTCAAAACACTAGA
ATATCCTTACGCCCTGGGCCAGTGTCTCAGCCATACCACCACTGGGACACAGATAAATATGTCACAGGAATA
AATGCCATTTCTCATGGCCAGACCACTTATGGTAACGCTGAAGACAAAGAGTATCAGCAAGGAGTGGGTAGA
TTTCCAAATGAAAAAGAACAGCTAAAACAGTTACAGGGTTTAAACATGCACACCTACTTTCCCAATAAAGGA
ACCCAGCAATATACAGATCAAATTGAGCGCCCCCTAATGGTGGGTTCTGTATGGAACAGAAGAGCCCTTCAC
TATGAAAGCCAGCTGTGGAGTAAAATTCCAAATTTAGATGACAGTTTTAAAACTCAGTTTGCAGCCTTAGGA
GGATGGGGTTTGCATCAGCCACCTCCTCAAATATTTTTGAAAATATTACCACAAAGTGGCCCAATTGGAGGT
ATTAAATCAATGGGAATTACTACCCTGGTTCAGTATGCTGTGGGAATTATGACAGTAACTATGACATTTAAA
TTGGGGCCCCGTAAAGCTACGGGACGGTGGAATCCTCAACCTGGAGTATATCCCCCGCACGCAGCAGGTCAT
TTACCATATGTACTATATGACCCCACAGCTACAGATGCAAAACAACACCACAGACATGGATATGAAAAGCCT
GAAGAATTGTGGACAGCCAAAAGCCGTGTGCACCCATTGTAA
>lcl|KM393163_1_cds_AIS74834_1_3/1-2346_lcl|KM393163.1_cds_AIS74834.1_3/1-2346_protein=VP1_protein_id=AIS74834.1_location=2624..4969_gbkey=CDS/1-2346
ATGAGTAAAGAAAGTGGCAAATGGTGGGAAAGTGATGATAAATTTGCTAAAGCTGTGTATCAGCAATTTGTG
GAATTTTATGAAAAGGTTACTGGAACAGACTTAGAGCTTATTCAAATATTAAAAAATCATTATAATATTTCT
TTAGATAATCCCCTAGAAAACCCATCCTCTCTGTTTGACTTAGTTGCTCGTATTAAAAATAACCTTAAAAAC
TCTCCAGACTTATATAGTCATCATTTTCAAAGTCATGGACAGTTATCTGACCACCCCCATGCCTTATCATCC
AGTAGCAGTCATGCAGAACCTAGAGGAGAGAATGCAGTATTATCTAGTGAAGACTTACACAAGCCTGGGCAA
GTTAGCGTACAACTACCCGGTACTAACTATGTTGGGCCTGGCAATGAGCTACAAGCTGGGCCCCCGCAAAGT
GCTGTTGACAGTGCTGCAAGGATTCATGACTTTAGGTATAGCCAACTGGCTAAGTTGGGAATAAATCCATAT
ACTCATTGGACTGTAGCAGATGAAGAGCTTTTAAAAAATATAAAAAATGAAACTGGGTTTCAAGCACAAGTA
GTAAAAGACTACTTTACTTTAAAAGGTGCAGCTGCCCCTGTGGCCCATTTTCAAGGAAGTTTGCCGGAAGTT
CCCGCTTACAACGCCTCAGAAAAATACCCAAGCATGACTTCAGTTAATTCTGCAGAAGCCAGCACTGGTGCA
GGAGGGGGGGGCAGTAATCCTGTCAAAAGCATGTGGAGTGAGGGGGCCACTTTTAGTGCCAACTCTGTAACT
TGTACATTTTCCAGACAGTTTTTAATTCCATATGACCCAGAGCACCATTATAAGGTGTTTTCTCCCGCAGCG
AGTAGCTGCCACAATGCCAGTGGAAAGGAGGCAAAGGTTTGCACCATTAGTCCCATAATGGGATACTCAACC
CCATGGAGATATTTAGATTTTAATGCTTTAAATTTATTTTTTTCACCTTTAGAGTTTCAGCACTTAATTGAA
AATTATGGAAGTATAGCTCCTGATGCTTTAACTGTAACTATATCAGAAATTGCTGTTAAGGATGTTACAGAC
AAAACTGGAGGGGGGGTACAGGTTACTGACAGCACTACAGGGCGCCTATGCATGTTAGTAGACCATGAATAC
AAGTACCCATATGTGTTAGGGCAAGGTCAGGATACTTTAGCCCCAGAACTTCCTATTTGGGTATACTTTCCC
CCTCAATATGCTTACTTAACAGTAGGAGATGTTAACACACAAGGAATTTCTGGAGACAGCAAAAAATTAGCA
AGTGAAGAATCAGCATTTTATGTTTTGGAACACAGTTCTTTTCAGCTTTTAGGTACAGGAGGTACAGCAACT
ATGTCTTATAAGTTTCCTCCAGTGCCCCCAGAAAATTTAGAGGGCTGCAGTCAACACTTTTATGAAATGTAC
AATCCCTTATACGGATCCCGCTTAGGGGTTCCTGACACATTAGGAGGTGACCCAAAATTTAGATCTTTAACA
CATGAAGACCATGCAATTCAGCCCCAAAACTTCATGCCAGGGCCACTGGTAAACTCAGTGTCTACAAAGGAG
GGAGACAGCTCTAATACTGGAGCTGGTAAAGCCTTAACAGGCCTTAGCACAGGTACCTCTCAAAACACTAGA
ATATCCTTACGCCCTGGGCCAGTGTCTCAGCCATACCACCACTGGGACACAGATAAATATGTTACAGGAATA
AATGCCATTTCTCATGGTCAGACCACTTATGGTAACGCTGAAGACAAAGAGTATCAGCAAGGAGTGGGTAGA
TTTCCAAATGAAAAAGAACAGCTAAAACAGTTACAGGGTTTAAACATGCACACCTACTTTCCCAATAAAGGA
ACTCAGCAATATACAGATCAAATTGAGCGCCCCCTAATGGTGGGTTCTGTATGGAACAGAAGAGCCCTTCAC
TATGAAAGCCAGCTGTGGAGTAAAATTCCAAATTTAGATGACAGTTTTAAAACTCAGTTTGCAGCCTTAGGA
GGATGGGGTTTGCATCAGCCACCTCCTCAAATATTTTTAAAAATATTGCCACAAAGTGGGCCAATTGGAGGT
ATTAAATCAATGGGAATTACTACCTTAGTTCAGTATGCTGTGGGAATTATGACAGTAACTATGACATTTAAA
TTGGGGCCCCGTAAAGCTACGGGACGGTGGAATCCTCAACCTGGAGTATATCCCCCGCACGCAGCAGGGCAT
TTACCATATGTACTATATGACCCCACAGCTACAGATGCAAAACAACACCACAGACATGGATATGAAAAGCCT
GAAGAATTGTGGACAGCCAAAAGCCGTGTGCACCCATTGTAA
>lcl|U38512_1_cds_AAB47794_1_1/1-2346_lcl|U38512.1_cds_AAB47794.1_1/1-2346_protein=VP1_and_VP2_structural_protein_protein_id=AAB47794.1_location=1..2346_gbkey=CDS/1-2346
ATGAGTAAAGAAAGTGGCAAATGGTGGGAAAGTGATAATAAATTTGCTAAAGCTGTGTATCAGCAATTTGTG
GAATTTTATGAAAAGGTTACTGGTACAGACTTAGAGCTTATTCAAATATTAAAAGATCATTATAATATTTCT
TTAGATAATCCCCTAGAAAACCCATCCTCTCTGTTTGACTTAGTTGCTCGTATTAAAAATAACCTTAAAAAC
TCTCCAGACTTATATAGTCATCATTTTCAAAGTCATGGACAGTTATCTGACCACCCCCATGCCTTATCATCC
AGTAGCAGTCATGCAGAACCTAGAGGAGAAAATGCAGTATTATCTAGTGAAGACTTACACAAGCCTGGGCAA
GTTAGCGTACAACTACCCGGTACTAACTATGTTGGGCCTGGCAATGAGCTACAAGCTGGGCCCCCGCAAAGT
GCTGTTGACAGTGCTGCAAGGATTCATGACTTTAGGTATAGCCAACTGGCTAAGTTGGGAATAAATCCATAT
ACTCATTGGACTGTAGCAGATGAAGAGCTTTTAAAAAATATAAAAAATGAAACTGGGTTTCAAGCACAAGTA
GTAAAAGACTACTTTACTTTAAAAGGTGCAGCTGCCCCTGTGGCCCATTTTCAAGGAAGTTTGCCGGAAGTT
CCCGCTTACAACGCCTCAGAAAAATACCCAAGCATGACTTCAGTTAATTCTGCAGAAGCCAGCACTGGTGCA
GGAGGGGGGGGCAGTAATCCTGTCAAAAGCATGTGGAGTGAGGGGGCCACTTTTAGTGCCAACTCTGTAACT
TGTACATTTTCCAGACAGTTTTTAATTCCATATGACCCAGAGCACCATTATAAGGTGTTTTCTCCCGCAGCA
AGTAGCTGCCACAATGCCAGTGGAAAGGAGGCAAAGGTTTGCACCATTAGTCCCATAATGGGATACTCAACC
CCATGGAGATATTTAGATTTTAATGCTTTAAATTTATTTTTTTCACCTTTAGAGTTTCAGCACTTAATTGAA
AATTATGGAAGCATAGCTCCTGATGCTTTAACTGTAACCATATCAGAAATTGCTGTTAAAGATGTTACAGAC
AAAACTGGAGGGGGGGTACAGGTTACTGACAGCACTACAGGGCGCCTATGCATGTTAGTAGACCATGAATAC
AAGTACCCATATGTGTTAGGGCAAGGTCAGGATACTTTAGCCCCAGAACTTCCTATTTGGGTATACTTTCCC
CCTCAATATGCTTACTTAACAGTAGGAGATGTTAACACACAAGGAATTTCTGGAGACAGCAAAAAATTAGCA
AGTGAAGAATCAGCATTTTATGTTTTGGAACACAGTTCTTTTCAGCTTTTAGGTACAGGAGGTACAGCAACT
ATGTCTTATAAGTTTCCTCCAGTGCCCCCAGAAAATTTAGAGGGCTGCAGTCAACACTTTTATGAAATGTAC
AATCCCTTATACGGATCCCGCTTAGGGGTTCCTGACACATTAGGAGGTGACCCAAAATTTAGATCTCTAACA
CATGAAGACCATGCAATTCAGCCCCAAAACTTTATGCCAGGGCCACTAGTAAACTCAGTGTCTACAAAGGAG
GGAGACAGCTCTAATACTGGAGCTGGAAAAGCCTTAACAGGCCTTAGCACAGGTACCTCTCAAAACACTAGA
ATATCCTTACGCCCTGGGCCAGTGTCTCAGCCATACCACCACTGGGACACAGATAAATATGTCACAGGAATA
AATGCCATTTCTCATGGTCAAACCACTTATGGTAACGCTGAAGACAAAGAGTATCAGCAAGGAGTGGGTAGA
TTTCCAAATGAAAAAGAACAGCTAAAACAGTTACAGGGTTTAAACATGCACACCTATTTTCCCAATAAAGGA
ACCCAGCAATATACAGATCAAATTGAGCGCCCCCTAATGGTGGGTTCTGTATGGAACAGAAGAGCCCTTCAC
TATGAAAGCCAGCTGTGGAGTAAAATTCCAAATTTAGATGACAGTTTTAAAACTCAGTTTGCAGCCTTAGGA
GGATGGGGTTTGCATCAGCCACCTCCTCAAATATTTTTAAAAATATTACCACAAAGTGGGCCAATTGGAGGT
ATTAAATCAATGGGAATTACTACCTTAGTTCAGTATGCCGTGGGAATTATGACAGTAACTATGACATTTAAA
TTGGGGCCCCGTAAAGCTACGGGACGGTGGAATCCTCAACCTGGAGTATATCCCCCGCACGCAGCAGGTCAT
TTACCATATGTACTATATGACCCCACAGCTACAGATGCAAAACAACACCACAGACATGGATATGAAAAGCCT
GAAGAATTGTGGACAGCCAAAAGCCGTGTGCACCCATTGTAA
>lcl|AB030673_1_cds_BAA90267_1_2/1-2346_lcl|AB030673.1_cds_BAA90267.1_2/1-2346_gene=VP1_protein=capsid_protein_VP1_protein_id=BAA90267.1_location=2205..4550_gbkey=CDS/1-2346
ATGAGTAAAGAAAGTGGCAAATGGTGGGAAAGTGATGATAAATTTGCTAAAGCTGTGTATCAGCAATTTGTG
GAATTTTATGAAAAGGTTACTGGAACAGACTTAGAGCTTATTCAAATATTAAAAGATCATTATAATATTTCT
TTAGATAATCCCCTAGAAAACCCATCCTCTCTGTTTGACTTAGTTGCTCGTATTAAAAATAACCTTAAAAAC
TCTCCAGACTTATATAGTCATCATTTTCAAAGTCATGGACAGTTATCTGACCACCCCCATGCCTTATCATCC
AGTAGCAGTCATGCAGAACCTAGAGGAGAAAATGCAGTATTATCTAGTGAAGACTTACACAAGCCTGGGCAA
GTTAGCGTACAACTACCCGGTACTAACTATGTTGGGCCTGGCAATGAGCTACAAGCTGGGCCCCCGCAAAGT
GCTGTTGACAGTGCTGCAAGGATTCATGACTTTAGGTATAGCCAACTGGCTAAGTTGGGAATAAATCCATAT
ACTCATTGGACTGTAGCAGATGATGAGCTTTTAAAAAATATAAAAAATGAAACTGGGTTTCAAGCACAAGTA
GTAAAAGACTACTTTACTTTAAAAGGTGCAGCTGCCCCTGTGGCCCATTTTCAAGGAAGTTTGCCGGAAGTT
CCCGCTTACAACGCCTCAGAAAAATACCCAAGCATGACTTCAGTTAATTCTGCAGAAGCCAGCACTGGTGCA
GGAGGGGGGGGCAGTAATCCTGTCAAAAGCATGTGGAGTGAGGGGGCCACTTTTAGTGCCAACTCTGTAACT
TGTACATTTTCCAGACAGTTTTTAATTCCATATGACCCAGAGCACCATTATAAGGTGTTTTCTCCCGCAGCA
AGTAGCTGCCACAATGCCAGTGGAAAGGAGGCAAAGGTTTGCACCATTAGTCCCATAATGGGATACTCAACC
CCATGGAGATATTTAGATTTTAATGCTTTAAATTTATTTTTTTCACCTTTAGAGTTTCAGCACTTAATTGAA
AATTATGGAAGTATAGCTCCTGATGCTTTAACTGTAACCATATCAGAAATTGCTGTTAAGGATGTTACAGAC
AAAACTGGAGGGGGGGTACAGGTTACTGACAGCACTACAGGGCGCCTATGCATGTTAGTAGACCATGAATAC
AAGTACCCATATGTGTTAGGGCAAGGTCAGGATACTTTAGCCCCAGAACTTCCTATTTGGGTATACTTTCCC
CCTCAATATGCTTACTTAACAGTAGGAGATGTTAACACACAAGGAATTTCTGGAGACAGCAAAAAATTAGCA
AGTGAAGAATCAGCATTTTATGTTTTGGAACACAGTTCTTTTCAGCTTTTAGGTACAGGAGGTACAGCAACT
ATGTCTTATAAGTTTCCTCCAGTGCCCCCAGAAAATTTAGAGGGCTGCAGTCAACACTTTTATGAAATGTAC
AATCCCTTATACGGATCCCGCTTAGGGGTTCCTGACACATTAGGAGGTGACCCAAAATTTAGATCTTTAACA
CATGAAGACCATGCAATTCAGCCCCAAAACTTCATGCCAGGGCCACTAGTAAACTCAGTGTCTACAAAGGAG
GGAGACAGCTCTAATACTGGAGCTGGAAAAGCCTTAACAGGCCTTAGCACAGGTACCTCTCAAAACACTAGA
ATATCCTTACGCCCTGGGCCAGTGTCTCAGCCATACCACCACTGGGACACAGATAAATATGTCACAGGAATA
AATGCCATTTCTCATGGTCAGACCACTTATGGTAACGCTGAAGACAAAGAGTATCAGCAAGGAGTGGGTAGA
TTTCCAAATGAAAAAGAACAGCTAAAACAGTTACAGGGTTTAAACATGCACACCTACTTTCCCAATAAAGGA
ACCCAGCAATATACAGATCAAATTGAGCGCCCCCTAATGGTGGGTTCTGTATGGAACAGAAGAGCCCTTCAC
TATGAAAGCCAGCTGTGGAGTAAAATTCCAAATTTAGATGACAGTTTTAAAACTCAGTTTGCAGCCTTAGGA
GGATGGGGTTTGCATCAGCCACCTCCTCAAATATTTTTGAAAATATTACCACAAAGTGGGCCAATTGGAGGT
ATTAAATCAATGGGAATTACTACCTTAGTTCAGTATGCTGTGGGAATTATGACAGTAACTATGACATTTAAA
TTGGGGCCCCGTAAAGCTACGGGACGGTGGAATCCTCAACCTGGAGTATATCCCCCGCACGCAGCAGGTCAT
TTACCATATGTACTATATGACCCCACAGCTACAGATGCAAAACAACACCACAGACATGGATATGAAAAGCCT
GAAGAATTGTGGACAGCCAAAAGCCGTGTGCACCCATTGTAA
>lcl|AB126264_1_cds_BAD02238_1_2/1-2346_lcl|AB126264.1_cds_BAD02238.1_2/1-2346_gene=VP1_protein=VP1_protein_protein_id=BAD02238.1_location=2108..4453_gbkey=CDS/1-2346
ATGAGTAAAGAAAGTGGCAAATGGTGGGAAAGTGATGATAAATTTGCTAAAGCTGTGTATCAGCAATTTGTG
GAATTTTATGAAAAGGTTACTGGAACAGACTTAGAGCTTATTCAAATATTAAAAGATCATTATAATATTTCT
TTAGATAATCCCCTAGAAAACCCATCCTCTCTGTTTGACTTAGTTGCTCGTATTAAAAATAACCTTAAAAAC
TCTCCAGACTTATATAGTCATCATTTTCAAAGTCATGGACAGTTATCTGACCACCCCCATGCCTTATCATCC
AGTAGCAGTCATGCAGAACCTAGAGGAGAAAATGCAGTATTATCTAGTGAAGACTTACACAAGCCTGGGCAA
GTTAGCGTACAACTACCCGGTACTAACTATGTTGGGCCTGGCAATGAGCTACAAGCTGGGCCCCCGCAAAGT
GCTGTTGACAGTGCTGCAAGGATTCATGACTTTAGGTATAGCCAACTGGCTAAGTTGGGAATAAATCCATAT
ACTCATTGGACTGTAGCAGATGAAGAGCTTTTAAAAAATATAAAAAATGAAACTGGGTTTCAAGCACAAGTA
GTAAAAGACTACTTTACTTTAAAAGGTGCAGCTGCCCCTGTGGCCCATTTTCAAGGAAGTTTGCCGGAAGTT
CCCGCTTACAACGCCTCAGAAAAATACCCAAGCATGACTTCAGTTAATTCTGCAGAAGCCAGCACTGGTGCA
GGAGGGGGGGGCAGTAATCCTGTCAAAAGCATGTGGAGTGAGGGGGCCACTTTTAGTGCCAACTCTGTAACT
TGTACATTTTCTAGACAGTTTTTAATTCCATATGACCCAGAGCACCATTATAAGGTGTTTTCTCCCGCAGCA
AGTAGCTGCCACAATGCCAGTGGAAAGGAGGCAAAGGTTTGCACCATTAGTCCCATAATGGGATACTCAACC
CCATGGAGATATTTAGATTTTAATGCTTTAAATTTATTTTTTTCACCTTTAGAGTTTCAGCATTTAATTGAA
AATTATGGAAGTATAGCTCCTGATGCTTTAACTGTAACCATATCAGAAATTGCTGTTAAGGATGTTACAGAC
AAAACTGGAGGGGGGGTACAGGTTACTGACAGCACTACAGGGCGCCTATGCATGTTAGTAGACCATGAATAC
AAGTACCCATATGTGTTAGGGCAAGGTCAGGATACTTTAGCCCCAGAACTTCCTATTTGGGTATACTTTCCC
CCTCAATATGCTTACTTAACAGTAGGAGATGTTAACACACAAGGAATTTCTGGAGACAGCAAAAAATTAGCA
AGTGAAGAATCAGCATTTTATGTTTTGGAACACAGTTCTTTTCAGCTTTTAGGTACAGGAGGTACAGCAACT
ATGTCTTATAAGTTTCCTCCAGTGCCCCCAGAAAATTTAGAGGGCTGCAGTCAACACTTTTATGAAATGTAC
AATCCCTTATACGGATCCCGCTTAGGGGTTCCTGACACATTAGGAGGTGACCCAAAATTTAGATCCTTAACA
CATGAAGACCATGCAATTCAGCCCCAAAACTTCATGCCAGGGCCACTAGTAAACTCAGTGTCTACAAAGGAG
GGAGACAGCTCTAATACTGGAGCTGGAAAAGCCTTAACAGGACTTAGCACAGGTACCTCTCAAAGCACTAGA
ATATCCTTACGCCCTGGGCCAGTGTCTCAGCCATACCACCACTGGGACACAGATAAATATGTCACAGGAATC
AATGCCATTTCTCATGGTCAGACCACTTATGGTAACGCTGAAGACAAAGAGTATCAGCAAGGAGTGGGTAGA
TTTCCAAATGAAAAAGAACAGCTAAAACAGTTACAGGGTTTAAACATGCACACCTACTTTCCCAATAAAGGA
ACCCAGCAATATACAGATCAAATTGAGCGTCCCCTAATGGTGGGTTCTGTATGGAACAGAAGAGCCCTTCAC
TATGAAAGCCAGCTGTGGAGTAAAATTCCAAATTTAGATGACAGTTTTAAAACTCAGTTTGCAGCCTTAGGA
GGATGGGGTTTGCATCAGCCACCTCCTCAAATATTTTTAAAAATATTACCACAAAGTGGGCCAATTGGAGGT
ATTAAATCAATGGGAATTACTACTTTAGTTCAGTATGCTGTGGGAATTATGACAGTAACTATGACATTTAAA
TTGGGGCCCCGTAAAGCTACGGGACGGTGGAATCCTCAACCTGGAGTATATCCCCCGCACGCAGCAGGTCAT
TTACCATATGTACTATATGACCCCACAGCTACAGATGCAAAACAACACCACAGACATGGATATGAAAAGCCT
GAAGAATTGTGGACAGCCAAAAGCCGTGTGCACCCATTGTAA
>lcl|AB126262_1_cds_BAD02232_1_2/1-2346_lcl|AB126262.1_cds_BAD02232.1_2/1-2346_gene=VP1_protein=VP1_protein_protein_id=BAD02232.1_location=2108..4453_gbkey=CDS/1-2346
ATGAGTAAAGAAAGTGGCAAATGGTGGGAAAGTGATGATAAATTTGCTAAAGCTGTGTATCAGCAATTTGTG
GAATTTTATGAAAAGGTTACTGGAACAGACTTAGAGCTTATTCAAATATTAAAAGATCATTATAATATTTCT
TTAGATAATCCCCTAGAAAACCCATCCTCTCTGTTTGACTTAGTTGCTCGTATTAAAAATAACCTTAAAAAC
TCTCCAGACTTATATAGTCATCATTTTCAAAGTCATGGACAGTTATCTGACCACCCCCATGCCTTATCATCC
AGTAGCAGTCATGCAGAACCTAGAGGAGAAAATGCAGTATTATCTAGTGAAGACTTACACAAGCCTGGGCAA
GTTAGCGTACAACTACCCGGTACTAACTATGTTGGGCCTGGCAATGAGCTACAAGCTGGGCCCCCGCAAAGT
GCTGTTGACAGTGCTGCAAGGATTCATGACTTTAGGTATAGCCAACTGGCTAAGTTGGGAATAAATCCATAT
ACTCATTGGACTGTAGCAGATGAAGAGCTTTTAAAAAATATAAAAAATGAAACTGGGTTTCAAGCACAAGTA
GTAAAAGACTACTTTACTTTAAAAGGTGCAGCTGCCCCTGTGGCCCATTTTCAAGGAAGTTTGCCGGAAGTT
CCCGCTTACAACGCCTCAGAAAAATACCCAAGCATGACTTCAGTTAATTCTGCAGAAGCCAGCACTGGTGCA
GGAGGGGGGGGCAGTAATCCTGTCAAAAGCATGTGGAGTGAGGGGGCCACTTTTAGTGCCAACTCTGTAACT
TGTACATTTTCTAGACAGTTTTTAATTCCATATGACCCAGAGCACCATTATAAGGTGTTTTCTCCCGCAGCA
AGTAGCTGCCACAATGCCAGTGGAAAGGAGGCAAAGGTTTGCACCATTAGTCCCATAATGGGATACTCAACC
CCATGGAGATATTTAGATTTTAATGCTTTAAATTTATTTTTTTCACCTTTAGAGTTTCAGCATTTAATTGAA
AATTATGGAAGTATAGCTCCTGATGCTTTAACTGTAACCATATCAGAAATTGCTGTTAAGGATGTTACAGAC
AAAACTGGAGGGGGGGTACAGGTTACTGACAGCACTACAGGGCGCCTATGCATGTTAGTAGACCATGAATAC
AAGTACCCATATGTGTTAGGGCAAGGTCAGGATACTTTAGCCCCAGAACTTCCTATTTGGGTATACTTTCCC
CCTCAATATGCTTACTTAACAGTAGGAGATGTTAACACACAAGGAATTTCTGGAGACAGCAAAAAATTAGCA
AGTGAAGAATCAGCATTTTATGTTTTGGAACACAGTTCTTTTCAGCTTTTAGGTACAGGAGGTACAGCAACT
ATGTCTTATAAGTTTCCTCCAGTGCCCCCAGAAAATTTAGAGGGCTGCAGTCAACACTTTTATGAAATGTAC
AATCCCTTATACGGATCCCGCTTAGGGGTTCCTGACACATTAGGAGGTGACCCAAAATTTAGATCCTTAACA
CATGAAGACCATGCAATTCAGCCCCAAAACTTCATGCCAGGGCCACTAGTAAACTCAGTGTCTACAAAGGAG
GGAGACAGCTCTAATACTGGAGCTGGAAAAGCCTTAACAGGACTTAGCACAGGCACCTCTCAAAGCACTAGA
ATATCCTTACGCCCTGGGCCAGTGTCTCAGCCATACCACCACTGGGACACAGATAAATATGTCACAGGAATC
AATGCCATTTCTCATGGTCAGACCACTTATGGTAACGCTGAAGACAAAGAGTATCAGCAAGGAGTGGGTAGA
TTTCCAAATGAAAAAGAACAGCTAAAACAGTTACAGGGTTTAAACATGCACACCTACTTTCCCAATAAAGGA
ACCCAGCAATATACAGATCAAATTGAGCGTCCCCTAATGGTGGGTTCTGTATGGAACAGAAGAGCCCTTCAC
TATGAAAGCCAGCTGTGGAGTAAAATTCCAAATTTAGATGACAGTTTTAAAACTCAGTTTGCAGCCTTAGGA
GGATGGGGTTTGCATCAGCCACCTCCTCAAATATTTTTAAAAATATTACCACAAAGTGGGCCAATTGGAGGT
ATTAAATCAATGGGAATTACTACTTTAGTTCAGTATGCTGTGGGAATTATGACAGTAACTATGACATTTAAA
TTGGGGCCCCGTAAAGCTACGGGACGGTGGAATCCTCAACCTGGAGTATATCCCCCGCACGCAGCAGGTCAT
TTACCATATGTACTATATGACCCCACAGCTACAGATGCAAAACAACACCACAGACATGGATATGAAAAGCCT
GAAGAATTGTGGACAGCCAAAAGCCGTGTGCACCCATTGTAA
>lcl|AB126271_1_cds_BAD02259_1_2/1-2346_lcl|AB126271.1_cds_BAD02259.1_2/1-2346_gene=VP1_protein=VP1_protein_protein_id=BAD02259.1_location=2108..4453_gbkey=CDS/1-2346
ATGAGTAAAGAAAGTGGCAAATGGTGGGAAAGTGATGATAAATTTGCTAAAGCTGTGTATCAGCAATTTGTG
GAATTTTATGAAAAGGTTACTGGAACAGACTTAGAGCTTATTCAAATATTAAAAGATCATTATAATATTTCT
TTAGATAATCCCCTAGAAAACCCATCCTCTCTGTTTGACTTAGTTGCTCGTATTAAAAATAACCTTAAAAAC
TCTCCAGACTTATATAGTCATCATTTTCAAAGTCATGGACAGTTATCTGACCACCCCCATGCCTTATCATCC
AGTAGCAGTCATGCAGAACCTAGAGGAGAAAATGCAGTATTATCTAGTGAAGACTTACACAAGCCTGGGCAA
GTTAGCGTACAACTACCCGGTACTAACTATGTTGGGCCTGGCAATGAGCTACAAGCTGGGCCCCCGCAAAGT
GCTGTTGACAGTGCTGCAAGGATTCATGACTTTAGGTATAGCCAACTGGCTAAGTTGGGAATAAATCCATAT
ACTCATTGGACTGTAGCAGATGAAGAGCTTTTAAAAAATATAAAAAATGAAACTGGGTTTCAAGCACAAGTA
GTAAAAGACTACTTTACTTTAAAAGGTGCAGCTGCCCCTGTGGCCCATTTTCAAGGAAGTTTGCCGGAAGTT
CCCGCTTACAACGCCTCAGAAAAATACCCAAGCATGACTTCAGTTAATTCTGCAGAAGCCAGCACTGGTGCA
GGAGGGGGGGGCAGTAATCCTGTCAAAAGCATGTGGAGTGAGGGGGCCACTTTTAGTGCCAACTCTGTAACT
TGTACATTTTCCAGACAGTTTTTAATTCCATATGACCCAGAGCACCATTATAAGGTGTTTTCTCCCGCAGCA
AGTAGCTGCCACAATGCCAGTGGAAAGGAGGCAAAGGTTTGCACCATTAGTCCCATAATGGGATACTCAACC
CCATGGAGATATTTAGATTTTAATGCTTTAAATTTATTTTTTTCACCTTTAGAGTTTCAGCACTTAATTGAA
AATTATGGAAGTATAGCTCCTGATGCTTTAACTGTAACCATATCAGAAATTGCTGTTAAGGATGTTACAGAC
AAAACTGGAGGGGGGGTACAGGTTACTGACAGCACTACAGGGCGCCTATGCATGTTAGTAGACCATGAATAC
AAGTATCCATATGTGTTAGGGCAAGGTCAGGATACTTTAGCCCCAGAACTTCCTATTTGGGTATACTTTCCC
CCTCAATATGCTTACTTAACAGTAGGAGATGTTAACACACAAGGAATTTCTGGAGACAGCAAAAAATTAGCA
AGTGAAGAATCAGCATTTTATGTTTTGGAACACAGTTCTTTTCAGCTTTTAGGTACAGGAGGTACAGCAACT
ATGTCTTATAAGTTTCCTCCAGTGCCCCCAGAAAATTTAGAGGGCTGCAGTCAACACTTTTATGAAATGTAC
AATCCCTTATACGGATCCCGCTTAGGGGTGCCTGACACATTAGGGGGTGACCCAAAATTTAGATCTTTAACA
CATGAAGACCATGCAATTCAGCCCCAAAACTTCATGCCAGGGCCACTAGTAAACTCAGTGTCTACAAAGGAG
GGAGACAGCTCTAATACTGGAGCTGGAAAAGCCTTAACAGGCCTTAGCACAGGTACCTCTCAAAATACTAGA
ATATCCTTACGCCCTGGGCCAGTGTCTCAGCCATACCACCACTGGGACACAGATAAATATGTCACAGGAATA
AATGCCATTTCTCATGGTCAGACCACTTATGGTAACGCTGAAGCCAAAGAGTATCAGCAAGGAGTGGGTAGA
TTTCCAAATGAAAAAGAACAGCTAAAACAGTTACAGGGTTTAAACATGCACACCTACTTTCCCAATAAAGGA
ACCCAGCAATATACAGATCAAATTGAGCGCCCCCTAATGGTGGGTTCTGTATGGAACAGAAGAGCCCTTCAC
TATGAAAGCCAGCTGTGGAGTAAAATTCCAAATTTAGATGACAGTTTTAAAACTCAGTTTGCAGCCTTAGGA
GGATGGGGTTTGCATCAGCCACCTCCTCAAATATTTTTAAAAATATTACCACAAAGTGGGCCAATTGGAGGT
ATTAAATCAATGGGAATTACTACCTTAGTTCAGTATGCTGTGGGAATTATGACAGTAACTATGACATTTAAA
TTGGGGCCCCGTAAAGCTACGGGACGGTGGAATCCTCAACCTGGAGTATATCCCCCGCACGCAGCAGGTCAT
TTACCATATGTACTATATGACCCCACAGCTACAGATGCAAAACAACACCACAGACATGGATATGAAAAGCCT
GAAGAATTGTGGACAGCCAAAAGCCGTGTGCACCCATTGTAA
>lcl|U38517_1_cds_AAB47799_1_1/1-2346_lcl|U38517.1_cds_AAB47799.1_1/1-2346_protein=VP1_and_VP2_structural_protein_protein_id=AAB47799.1_location=1..2346_gbkey=CDS/1-2346
ATGAGTAAAGAAAGTGGCAAATGGTGGGAAAGTGATGATAAATTTGCTAAAGCTGTGTATCAGCAATTTGTG
GAATTTTATGAAAAAGTTACTGGAACAGACTTAGAGCTTATTCAAATATTAAAAGATCATTATAATATTTCT
TTAGATAATCCCCTAGAAAACCCATCCTCTCTGTTTGACTTAGTTGCTCGTATTAAAAATAACCTTAAAAAC
TCTCCAGACTTATATAGTCATCATTTTCAAAGTCATGGACAGTTATCTGACCACCCCCATGCCTTATCATCC
AGTAGCAGTCATGCAGAACCTAGAGGAGAAAATGCAGTATTATCTAGTGAAGACTTACACAAGCCTGGGCAA
GTTAGCGTACAACTACCCGGTACTAACTATGTTGGGCCTGGCAATGAGCTACAAGCTGGGCCCCCGCAAAGT
GCTGTTGACAGTGCTGCAAGGATTCATGACTTTAGGTATAGCCAACTGGCTAAGTTGGGAATAAATCCATAT
ACTCATTGGACTGTAGCAGATGAAGAGCTTTTAAAAAATATAAAAAATGAAACTGGGTTTCAAGCACAAGTA
GTAAAAGACTACTTTACTTTAAAAGGTGCAGCTGCCCCTGTGGCCCATTTTCAAGGAAGTTTGCCGGAAGTT
CCCGCTTACAACGCCTCAGAAAAATACCCAAGCATGACTTCAGTTAATTCTGCAGAAGCCAGCACTGGTGCA
GGAGGGGGGGGCAGTAATCCTGTCAAAAGCATGTGGAGTGAGGGGGCCACTTTTAGTGCCAACTCTGTAACT
TGTACATTTTCCAGACAGTTTTTAATTCCATATGACCCAGAGCACCATTATAAGGTGTTTTCTCCCGCAGCA
AGTAGCTGCCACAATGCCAGTGGAAAGGAGGCAAAGGTTTGCACCATTAGTCCCATAATGGGATACTCAACC
CCATGGAGATATTTAGATTTTAATGCTTTAAATTTATTTTTTTCACCTTTAGAGTTTCAGCACTTAATTGAA
AATTATGGAAGTATAGCTCCTGATGCTTTAACTGTAACCATATCAGAAATTGCTGTTAAGGATGTTACAGAC
AAAACTGGAGGGGGGGTACAGGTTACTGACAGCACTACAGGGCGCCTATGCATGTTAGTAGACCATGAATAC
AAGTACCCATATGTGTTAGGGCAAGGTCAAGATACTTTAGCCCCAGAACTTCCTATTTGGGTATACTTTCCC
CCTCAATATGCTTACTTAACAGTAGGAGATGTTAACACACAAGGTATTTCTGGAGACAGCAAAAAATTAGCA
AGTGAAGAATCAGCATTTTATGTTTTGGAACACAGTTCTTTTCAGCTTTTAGGTACAGGAGGTACAGCAACT
ATGTCTTATAAGTTTCCTCTAGTGCCCCCAGAAAATTTAGAGGGCTGCAGTCAACACTTTTATGAAATGTAC
AATCCCTTATACGGATCCCGCTTAGGGGTTCCTGACACATTAGGAGGTGACCCAAAATTTAGATCTTTAACA
CATGAAGACCATGCAATTCAGCCCCAAAACTTCATGCCAGGGCCACTAGTAAACTCAGTGTCTACAAAGGAG
GGAGACAGCTCTAATACTGGAGCTGGAAAAGCCTTAACAGGCCTTAGCACAGGTACCTCTCAAAACACTAGA
ATATCCTTACGCCCTGGGCCAGTGTCTCAGCCATACCACCACTGGGACACAGATAAATATGTCACAGGAATA
AATGCCATTTCTCATGGTCAGACCACTTATGGTAACGCTGAAGACAAAGAGTATCAGCAAGGAGTGGGTAGA
TTTCCAAATGAAAAAGAACAGCTAAAACAGTTACAGGGTTTAAACATGCACACCTACTTTCCCAATAAAGGA
ACCCAGCAGTATACAGATCAAATTGAGCGCCCCTTAATGGTAGGTTCTGTATGGAACAGAAGAGCCCTTCAC
TATGAAAGCCAGCTGTGGAGTAAAATTCCAAATTTAGATGACAGTTTTAAAACTCAGTTTGCAGCCTTAGGA
GGATGGGGTTTGCATCAGCCACCTCCTCAAATATTTTTAAAAATATTACCACAAAGTGGGCCAATTGGAGGT
ATTAAATCAATGGGAATTACTACCTTAGTTCAGTATGCTGTGGGAATTATGACAGTAACTATGACATTTAAA
TTGGGGCCTCGTAAAGCTACGGGACGGTGGAATCCTCAACCTGGAGTATATCCCCCGCACGCAGCAGGTCAT
TTACCATATGTACTATATGACCCCACAGCTACAGATGCAAAACAACACCACAGACATGGATATGAAAAGCCT
GAAGAATTGTGGACAGCCAAAAGCCGTGTGCACCCATTGTAA
>lcl|U38516_1_cds_AAB47798_1_1/1-2346_lcl|U38516.1_cds_AAB47798.1_1/1-2346_protein=VP1_and_VP2_structural_protein_protein_id=AAB47798.1_location=1..2346_gbkey=CDS/1-2346
ATGAGTAAAGAAAGTGGCAAATGGTGGGAAAGTGATGATAAATTTGCTAAAGCTGTGTATCAGCAATTTGTG
GAATTTTATGAAAAGGTTACTGGAACAGACTTAGAGCTTATTCAAATATTAAAAGATCATTATAATATTTCT
TTAGATAATCCCCTAGAAAACCCATCCTCTCTGTTTGACTTAGTTGCTCGTATTAAAAATAACCTTAAAAAC
TCTCCAGACTTATATAGTCATCATTTTCAAAGTCATGGACAGTTATCTGACCACCCCCATGCCTTATCATCC
AGTAGCAGTCATGCAGAACCTAGAGGAGAAAATGCAGTATTATCTAGTGAAGACTTACACAAGCCTGGGCAA
GTTAGCGTACAACTACCCGGTACTAACTATGTTGGGCCTGGCAATGAGCTACAAGCTGGGCCCCCGCAAAGT
GCTGTTGACAGTGCTGCAAGGATTCATGACTTTAGGTATAGCCAACTGGCTAAGTTGGGAATAAATCCATAT
ACTCATTGGACTGTAGCAGATGAAGAGCTTTTAAAAAATATAAAAAATGAAACTGGGTTTCAAGCACAAGTA
GTAAAAGACTACTTTACTTTAAAAGGTGCAGCTGCCCCTGTGGCCCATTTTCAAGGAAGTTTGCCGGAAGTT
CCCGCTTACAACGCCTCAGAAAAATACCCAAGCATGACTTCAGTTAATTCTGCAGAAGCCAGCACTGGTGCA
GGAGGGGGGGGCAGTAATCCTGTCAAAAGCATGTGGAGTGAGGGGGCCAATTTTAGTGCCAACTCTGTAACT
TGTACATTTTCCAGACAGTTTTTGATTCCATATGACCCAGAGCACCACTATAAGGTGTTTTCTCCCGCAGCG
AGTAGCTGCCACAATGCCAGTGGAAAGGAGGCAAAGGTTTGCACCATTAGTCCCATAATGGGATACTCCACC
CCATGGAGATATTTAGATTTTAATGCTTTAAATTTATTTTTTTCACCTTTAGAGTTTCAGCACTTAATTGAA
AATTATGGAAGTATAGCTCCTGATGCTCTAACTGTAACCATATCAGAAATTGCTGTTAAGGATGTTACAGAC
AAAACTGGAGGGGGGGTACAGGTTACTGACAGCACTACAGGGCGCCTATGCATGTTAGTAGACCATGAATAC
AAGTACCCATATGTGTTAGGGCAAGGTCAGGATACTTTAGCCCCAGAACTTCCTATTTGGGTATACTTTCCC
CCTCAATATGCTTACTTAACAGTAGGAGATGTTAACACACAAGGAATTTCTGGAGACAGCAAAAAATTAGCA
AGTGAAGAATCAGCATTTTATGTTTTGGAACACAGTTCTTTTCAGCTTTTAGGTACAGGAGGTACAGCAACT
ATGTCTTATAAGTTTCCTCCAGTGCCCCCAGAAAATTTAGAGGGCTGCAGTCAACACTTTTATGAAATGTAC
AATCCCTTATACGGATCCCGCTTAGGGGTTCCTGACACATTAGGAGGTGACCCAAAATTTAGATCTTTAACA
CATGAAGACCATGCAATTCAGCCCCAAAACTTCATGCCAGGGCCACTAGTTAACTCAGTGTCTACAAAGGAG
GGAGACAGCTCTAATACTGGAGCTGGAAAAGCCTTAACAGGCCTTAGCACAGGTACCTCTCAAAACACTAGA
ATATCCTTACGCCCTGGGCCAGTGTCTCAGCCATACCACCACTGGGACACAGATAAATATGTCACAGGAATA
AATGCCATTTCTCATGGTCAGACCACTTATGGTAACGCTGAAGACAAAGAGTATCAGCAAGGAGTGGGTAGA
TTTCCAAATGAAAAAGAACAGCTAAAACAGTTACAGGGTTTAAACATGCACACCTACTTTCCCAATAAAGGA
ACCCAGCAATATACAGATCAAATTGAGCGCCCCCTAATGGTGGGTTCTGTATGGAACAGAAGAGCCCTTCAC
TATGAAAGCCAGCTGTGGAGTAAAATTCCAAATTTAGATGACAGTTTTAAAACTCAGTTTGCAGCCTTAGGA
GGATGGGGTTTGCATCAGCCACCTCCTCAAATATTTTTAAAAATATTACCACAAAGTGGGCCAATTGGAGGT
ATTAAATCAATGGGAATTACTACCTTAGTTCAGTATGCCGTGGGAATTATGACAGTAACTATGACATTTAAA
TTAGGGCCCCGTAAAGCTACGGGACGGTGGAATCCTCAACCTGGAGTATATCCCCCGCACGCAGCAGGTCAT
TTACCATATGTACTATATGACCCCACAGCTACAGATGCAAAACAACACCACAGACATGGATATGAAAAGCCT
GAAGAATTGTGGACAGCCAAAAGCCGTGTGCACCCATTGTAA
>lcl|U38546_1_cds_AAB47801_1_1/1-2346_lcl|U38546.1_cds_AAB47801.1_1/1-2346_protein=VP1_and_VP2_structural_protein_protein_id=AAB47801.1_location=1..2346_gbkey=CDS/1-2346
ATGAGTAAAGAAAGTGGCAAATGGTGGGAAAGTGATGATAAATTTGCTAAAGCTGTGTATCAGCAATTTGTG
GAATTTTATAAAAAGGTTACTGGAACAGACTTAGAGCTTATTCAAATATTAAAAGATCATTATAATATTTCT
TTAGATAATCCCCTAGAAAACCCATCCTCTCTGTTTGACTTAGTTGCTCGTATTAAAAATAACCTTAAAAAC
TCTCCAGACTTATATAGTCATCATTTTCAAAGTCATGGACAGTTATCTGACCACCCCCATGCCTTATCATCC
AGTAGCAGTCATGCAGAACCTAGAGGAGAAAATGCAGTATTATCTAGTGAAGACTTACACAAGCCTGGGCAA
GTTAGCGTACAACTACCCGGTACTAACTATGTTGGGCCTGGCAATGAGCTACAAGCTGGGCCCCCGCAAAGT
GCTGTTGACAGTGCTGCAAGGATTCATGACTTTAGGTATAGCCAACTGGCTAAGTTGGGAATAAATCCATAT
ACTCATTGGACTGTAGCAGATGAAGAGCTTTTAAAAAATATAAAAAATGAAACTGGGTTTCAAGCACAAGTA
GTAAAAGACTACTTTACTTTAAAAGGTGCAGCTGCCCCTGTGGCCCATTTTCAAGGAAGTTTGCCGGAAGTT
CCCGCTTACAACGCCTCAGAAAAATACCCAAGCATGACTTCAGTTAATTCTGCAGAAGCCAGCACTGGTGCA
GGAGGGGGGGGCAGTAATCCTGTCAAAAGCATGTGGAGTGAGGGGGCCACTTTTAGTGCCAACTCTGTAACT
TGTACATTTTCCAGACAGTTTTTAATTCCATATGACCCAGAGCACCATTATAAGGTGTTTTCTCCCGCAGCG
AGTAGCTGCCACAATGCCAGTGGAAAGGAGGCAAAGGTTTGCACCATTAGTCCCATAATGGGATACTCAACC
CCATGGAGATATTTAGATTTTAATGCTTTAAATTTATTTTTTTCACCTTTAGAGTTTCAGCACTTAATTGAA
AATTATGGAAGTATAGCTCCTGATGCTTTAACTGTAACCATATCAGAAATTGCTGTTAAGGATGTTACAGAC
AAAACTGGAGGGGGGGTACAGGTTACTGACAGCACTACAGGGCGCCTATGCATGTTAGTAGACCATGAATAC
AAGTACCCATATGTGTTAGGGCAAGGTCAGGATACTTTAGCCCCAGAACTTCCTATTTGGGTATACTTTCCC
CCTCAATATGCTTACTTAACAGTAGGAGATGTTAACACACAAGGAATTTCTGGAGACAGCAAAAAATTAGCA
AGTGAAGAATCAGCGTTTTATGTTTTGGAACACAGTTCTTTTCAGCTTTTAGGTACAGGAGGTACAGCAACT
ATGTCTTATAAGTTTCCTCCAGTGCCCCCAGAAAATTTAGAGGGCTGCAGTCAACACTTTTATGAGATGTAC
AATCCCTTATACGGATCCCGATTAGGGGTTCCTGACACATTAGGAGGTGACCCAAAATTTAGGTCTTTAACA
CATGAAGACCATGCAATTCAGCCCCAAAACTTCATGCCAGGGCCACTAGTAAACTCAGTGTCTACAAAGGAG
GGAGACAGCTCTAATACTGGAGCTGGAAAAGCCTTAACAGGCCTTAGCACAGGTACCTCTCAAAACACTAGA
ATATCCTTACGCCCTGGGCCAGTGTCTCAGCCATACCACCACTGGGACACAGATAAATATGTCACAGGAATA
AATGCCATTTCTCATGGTCAAACCACTTATGGTAACGCTGAAGACAAAGAATATCAGCAAGGAGTGGGTAGA
TTTCCAAATGAAAAAGAACAGCTAAAACAGTTACAGGGTTTAAACATGCACACCTATTTTCCCAATAAAGGA
ACCCAGCAATATACAGATCAAATTGAGCGCCCCCTAATGGTGGGTTCTGTATGGAACAGAAGAGCCCTTCAC
TATGAAAGCCAGCTGTGGAGTAAAATTCCAAATTTAGATGACAGTTTTAAAACTCAGTTTGCAGCCTTAGGA
GGATGGGGTTTGCATCAGCCACCTCCTCAAATATTTTTAAAAATATTACCACAAAGTGGGCCAATTGGAGGT
ATTAAATCAATGGGCATTACTACCCTAGTTCAGTATGCCGTGGGAATTATGACAGTAACTATGACATTTAAA
TTGGGGCCCCGTAAAGCTACGGGACGGTGGAATCCTCAACCTGGAGTATATCCCCCGCACGCAGCAGGTCAT
TTACCATATGTACTATATGACCCCACAGCTACAGATGCAAAACAACACCACAGACATGGATATGAAAAGCCT
GAAGAATTGTGGACAGCCAAAAGCCGTGTGCACCCATTGTAA
>lcl|AY504945_1_cds_AAR97626_1_2/1-2346_lcl|AY504945.1_cds_AAR97626.1_2/1-2346_protein=minor_virus_capsid_protein_VP1_protein_id=AAR97626.1_location=2623..4968_gbkey=CDS/1-2346
ATGAGTAAAGAAAGTGGCAAATGGTGGGAAAGTGATGATAAATTTGCTAAAGCTGTGTATCAGCAATTTGTG
GAATTTTATGAAAAGGTTACTGGTACAGACTTAGAGCTTATTCAAATATTAAAAGATCATTATAATATTTCT
TTAGATAATCCCCTAGAAAACCCATCCTCTCTGTTTGACTTAGTTGCTCGTATTAAAAATAACCTTAAAAAC
TCTCCAGACTTATATAGTCATCATTTTCAAAGTCATGGACAGTTATCTGACCACCCCCATGCCTTATCATCC
AGTAGCAGTCATGCAGAACCTAGAGGAGAAAATGCAGTATTATCTAGTGAAGACTTACACAAGCCTGGGCAA
GTTAGCGTACAACTACCCGGTACTAACTATGTTGGGCCTGGTAATGAGCTACAAGCTGGGCCCCCGCAAAGT
GCTGTTGACAGTGCTGCAAGGATTCATGACTTTAGGTATAGCCAACTGGCTAAGTTGGGAATAAATCCATAT
ACTCATTGGACTGTAGCAGATAAAGAGCTTTTAAAAAATATAAAAAATGAAACTGGGTTTCAAGCACAAGTA
GTAAAAGACTACTTTACTTTAAAAGGTGCAGCTGCCCCTGTGGCCCATTTTCAAGGAAGTTTGCCGGAAGTT
CCCGCTTACAACGCCTCAGAAAAATACCCAAGCATGACTTCAGTTAATTCTGCAGAAGCCAGCACTGGTGCA
GGAGGGGGGGGCAGTAATCCTGTCAAAAGCATGTGGAGTGAGGGGGCCACTTTTAGTGCCAACTCTGTAACT
TGTACATTTTCCAGACAGTTTTTAATTCCATATGACCCAGAGCACCATTATAAAGTGTTTTCTCCCGCAGCT
AGTAGCTGCCACAATGCCAGTGGAAAGGAGGCAAAGGTTTGCACCATTAGTCCCATAATGGGATACTCAACC
CCATGGAGATATTTAGATTTTAATGCTTTAAATCTATTTTTTTCACCTTTAGAGTTTCAGCACTTAATTGAA
AATTATGGAAGCATAGCTCCTGATGCTTTAACTGTAACCATATCAGAAATTGCTGTTAAGGATGTTACAGAC
AAAACTGGAGGGGGGGTACAGGTTACTGACAGCACTACAGGGCGCCTATGCATGTTAGTAGACCATGAATAT
AAGTACCCATATGTGTTGGGGCAAGGTCAGGATACTTTAGCCCCAGAACTTCCTATTTGGGTATACTTTCCC
CCTCAGTATGCTTACTTAACAGTAGGAGATGTTAACACACAAGGAATTTCTGGAGACAGCAAAAAATTAGCA
AGTGAAGAATCAGCATTTTATGTTTTGGAACACAGTTCTTTTCAGCTTTTAGGTACAGGAGGTACAGCAACT
ATGTCTTATAAGTTTCCTCCAGTGCCCCCAGAAAATTTAGAGGGCTGCAGTCAACACTTTTATGAAATGTAC
AATCCCTTATACGGATCCCGCTTAGGAGTTCCTGACACATTAGGAGGTGATCCAAAATTTAGATCTTTAACA
CATGAAGACCATGCAATTCAGCCCCAAAACTTTATGCCAGGGCCACTAGTAAACTCAGTGTCTACAAAGGAG
GGAGACAGCTCTAATACTGGAGCTGGAAAAGCCTTAACAGGCCTTAGCACAGGTACCTCTCAAAACACTAGA
ATATCCTTACGCCCTGGGCCAGTGTCTCAGCCATACCACCACTGGGACACAGATAAATATGTCACAGGAATA
AATGCCATTTCTCATGGTCAGACCACTTATGGTAACGCTGAAGACAAAGAGTATCAGCAAGGAGTGGGTAGA
TTTCCAAATGAAAAAGAACAGCTAAAACAGTTACAGGGTTTAAACATGCACACCTATTTTCCCAATAAAGGA
ACCCAGCAATATACAGATCAAATTGAGCGCCCCCTAATGGTGGGTTCTGTATGGAACAGAAGAGCCCTTCAC
TATGAAAGCCAGCTGTGGAGTAAAATTCCAAATTTAGATGATAGTTTTAAAACTCAGTTTGCAGCCTTAGGA
GGATGGGGTTTGCATCAGCCACCTCCTCAAATATTTTTAAAAATATTACCACAAAGCGGGCCAATTGGAGGT
ATTAAATCAATGGGAATTACTACCTTAGTTCAGTATGCTGTGGGAATCATGACAGTAACTATGACATTTAAA
TTGGGGCCCCGTAAAGCTACGGGGCGGTGGAATCCTCAACCTGGAGTATATCCCCCGCACGCAGCAGGTCAT
TTACCATATGTACTATATGACCCCACAGCTACAGATGCAAAACAACACCACAGACATGGATATGAAAAGCCT
GAAGAATTGTGGACAGCCAAAAGCCGTGTGCACCCATTGTAA
>lcl|KC013308_1_cds_AGT28084_1_3/1-2346_lcl|KC013308.1_cds_AGT28084.1_3/1-2346_protein=minor_capsid_protein_VP1_protein_id=AGT28084.1_location=2045..4390_gbkey=CDS/1-2346
ATGAGTAAAGAAAGTGGCAAATGGTGGGAAAGTGATGATAAATTTGCTAAAGCTGTGTATCAGCAATTTGTG
GAATTTTATGAAAAGGTTACTGGAACAGACTTAGAGCTTATTCAAATATTAAAAGATCATTATAATATTTCT
TTAGATCATCCCCTAGAAAACCCATCCTCTCTGTTTGACTTAGTTGCTCGTATTAAAAATAACCTTAAAAAC
TCTCCAGACTTATATAGTCATCATTTTCAAAGTCATGGACAGTTATCTGACCACCCCCATGCCTTATCATCC
AGTAGCAGTCATGCAGAACCTAGAGGAGAAAATGCAGTATTATCTAGTGAAGACTTACACAAGCCTGGGCAA
GTTAGCGTACAACTACCCGGTACTAACTATGTTGGGCCTGGCAATGAGCTACAAGCTGGGCCCCCGCAAAGT
GCTGTTGACAGTGCTGCAAGGATTCATGACTTTAGGTATAGCCAACTGGCTAAGTTGGGAATAAATCCATAT
ACTCATTGGACTGTAGCAGATGAAGAGCTTTTAAAAAATATAAAAAATGAAACTGGGTTTCAAGCACAAGTA
GTAAAAGACTACTTTACTTTAAAAGGTGCAGCTGCCCCTGTGGCCCATTTTCAAGGAAGTTTGCCGGAAGTT
CCCGCTTACAACGCCTCAGAAAAATACCCAAGCATGACTTCAGTTAATTCTGCAGAAGCCAGCACTGGTGCA
GGAGGGGGTGGCAGTAATCCTGTCAAAAGCATGTGGAGTGAGGGGGCCACTTTTAGTGCCAACTCTGTAACT
TGTACATTTTCCAGACAGTTTTTAATTCCATATGACCCAGAGCACCATTATAAGGTGTTTTCTCCCGCAGCG
AGTAGCTGCCACAATGCCAGTGGAAAGGAGGCAAAGGTTTGCACCATTAGTCCCATAATGGGATACTCAACC
CCATGGAGATATTTAGATTTTAATGCTTTAAATTTATTTTTCTCCCCTTTAGAGTTTCAGCACTTAATTGAA
AATTATGGAAGTATAGCTCCTGATGCTTTAACTGTAACCATATCAGAAATTGCTGTTAAGGATGTTACAGAC
AAAACTGGAGGGGGGGTACAGGTTACTGACAGCACTACAGGGCGCCTATGCATGTTAGTAGACCATGAATAC
AAGTACCCATATGTGTTAGGGCAAGGTCAGGATACTTTAGCCCCAGAACTTCCTATTTGGGTATACTTTCCC
CCTCAATATGCTTACTTAACAGTGGGAGACGTCAACACACAAGGAATCTCTGGAGACAGCAAAAAATTAGCA
AGTGAAGAATCAGCATTTTATGTTTTGGAACACAGTTCTTTTCAGCTTTTAGGTACAGGGGGTACAGCAACT
ATGTCTTATAAGTTTCCTCCAGTGCCCCCAGAAAATTTAGAGGGCTGCAGTCAACACTTTTATGAAATGTAC
AATCCCTTATACGGATCCCGCTTAGGGGTTCCTGACACATTAGGAGGTGACCCAAAATTTAGATCTTTAACA
CATGAAGACCATGCAATTCAGCCCCAAAACTTCATGCCAGGGCCACTAGTGAACTCAGTGTCTACAAAGGAG
GGAGACAGCTCTAATACTGGAGCTGGAAAAGCCTTAACAGGCCTTAGCACAGGTACCTCACAAAACACTAGA
ATATCCTTACGCCCTGGACCAGTGTCTCAGCCATACCACCACTGGGACACAGATAAATATGTCACGGGAATA
AATGCCATTTCTCATGGTCAGACCACTTATGGTAACGCTGAAGACAAAGAGTATCAGCAAGGAGTGGGTAGA
TTTCCCAATGAAAAAGAACAGCTAAAACAGTTACAGGGTTTAAACATGCACACCTATTTCCCCAATAAAGGA
ACCCAGCAATATACAGATCAAATTGAGCGCCCCCTAATGGTGGGTTCTGTATGGAACAGAAGAGCCCTTCAC
TATGAAAGCCAGCTGTGGAGTAAAATTCCAAATTTAGATGACAGTTTTAAAACTCAGTTTGCAGCCTTAGGA
GGATGGGGTTTGCATCAACCACCTCCTCAAATATTTTTAAAAATATTACCACAAAGTGGGCCAATTGGAGGT
ATTAAATCAATGGGAATTACTACCTTAGTTCAGTATGCCGTGGGAATTATGACAGTAACTATGACATTTAAA
TTGGGGCCCCGTAAAGCTACGGGACGGTGGAATCCTCAACCTGGAGTATATCCCCCGCACGCAGCAGGTCAT
TTACCATATGTGCTATATGACCCCACAGCTACAGATGCAAAACAACACCACAGACATGGATATGAAAAGCCT
GAAGAATTGTGGACAGCCAAAAGCCGTGTGCACCCATTGTAA
>lcl|FN598217_1_cds_CBI63307_1_3/1-2346_lcl|FN598217.1_cds_CBI63307.1_3/1-2346_gene=vp1_db_xref=GOA:Q784S9,InterPro:IPR001403,InterPro:IPR013607,InterPro:IPR016184,UniProtKB/TrEMBL:Q784S9_protein=VP1_protein_protein_id=CBI63307.1_location=2623..4968_gbkey=CDS/1-2346
ATGAGTAAAGAAAGTGGCAAATGGTGGGAAAGTGATGATAAATTTGCTAAAGCTGTGTATCAGCAATTTGTG
GAATTTTATGAAAAGGTTACTGGAACAGACTTAGAGCTTATTCAAATATTAAAAGATCATTATAATATTTCT
TTAGATAATCCCCTAGAAAACCCATCCTCTCTGTTTGACTTAGTTGCTCGTATTAAAAATAACCTTAAAAAC
TCTCCAGACTTATATAGTCATCATTTTCAAAGTCATGGACAGTTATCTGACCACCCCCATGCCTTATCATCC
AGTAGCAGTCATGCAGAACCTAGAGGAGAAAATGCAGTATTATCTAGTGAAGACTTACACAAGCCTGGGCAA
GTTAGCGTACAACTACCCGGTACTAACTATGTTGGGCCTGGCAATGAGCTACAAGCTGGGCCCCCGCAAAGT
GCTGTTGACAGTGCTGCAAGGATTCATGACTTTAGGTATAGCCAACTGGCTAAGTTGGGAATAAATCCATAT
ACTCATTGGACTGTAGCAGATGAAGAGCTTTTAAAAAATATAAAAAATGAAACTGGGTTTCAAGCACAAGTA
GTAAAAGACTACTTTACTTTAAAAGGTGCAGCTGCCCCTGTGGCCCATTTTCAAGGAAGTTTGCCGGAAGTT
CCCGCTTACAACGCCTCAGAAAAATACCCAAGCATGACTTCAGTTAATTCTGCAGAAGCCAGCACTGGTGCA
GGAGGGGGGGGCAGTAATCCTGTCAAAAGCATGTGGAGTGAGGGGGCCACTTTTAGTGCCAACTCTGTAACT
TGTACATTTTCCAGACAGTTTTTAATTCCATATGACCCAGAGCACCATTATAAGGTGTTTTCTCCCGCAGCA
AGTAGCTGCCACAATGCCAGTGGAAAGGAGGCAAAGGTTTGCACCATTAGTCCCATAATGGGATACTCAACC
CCATGGAGATATTTAGATTTTAATGCTTTAAATTTATTTTTTTCACCTTTAGAGTTTCAGCACTTAATTGAA
AATTATGGAAGTATAGCTCCTGATGCTTTAACTGTAACCATATCAGAAATTGCTGTTAAGGATGTTACAGAC
AAAACTGGAGGGGGGGTACAGGTTACTGACAGCACTACAGGGCGCCTATGCATGTTAGTAGACCATGAATAC
AAGTACCCATATGTGTTAGGGCAAGGTCAGGATACTTTAGCCCCAGAACTTCCTATTTGGGTATACTTTCCC
CCTCAATATGCTTACTTAACAGTAGGAGATGTTAACACACAAGGAATTTCTGGAGACAGCAAAAAATTAGCA
AGTGAAGAATCAGCATTTTATGTTTTGGAACACAGTTCTTTTCAGCTTTTAGGTACAGGAGGTACAGCAACT
ATGTCTTATAAGTTTCCTCCAGTGCCCCCAGAAAATTTAGAGGGCTGCAGTCAACACTTTTATGAAATGTAC
AATCCCTTATACGGATCCCGCTTAGGGGTTCCTGACACATTAGGAGGTGACCCAAAATTTAGATCTTTAACA
CATGAAGACCATGCAATTCAGCCCCAAAACTTCATGCCAGGGCCACTAGTAAACTCAGTGTCTACAAAGGAG
GGAGACAGCTCTAATACTGGAGCTGGAAAAGCCTTAACAGGCCTTAGCACAGGTACCTCTCAAAACACTAGA
ATATCCTTACGCCCTGGGCCAGTGTCTCAGCCATACCACCACTGGGACACAGATAAATATGTCACAGGAATA
AATGCCATTTCTCATGGTCAGACCACTTATGGTAACGCTGAAGACAAAGAGTATCAGCAAGGAGTGGGTAGA
TTTCCAAATGAAAAAGAACAGCTAAAACAGTTACAGGGTTTAAACATGCACACCTATTTTCCCAATAAAGGA
ACCCAGCAATATACAGATCAAATTGAGCGCCCCCTAATGGTGGGTTCTGTATGGAACAGAAGAGCCCTTCAC
TATGAAAGCCAGCTGTGGAGTAAAATTCCAAATTTAGATGACAGTTTTAAAACTCAGTTTGCAGCCTTAGGA
GGATGGGGTTTGCATCAGCCACCTCCTCAAATATTTTTAAAAATATTACCACAAAGTGGGCCAATTGGAGGT
ATTAAATCAATGGGAATTACTACCTTAGTTCAGTATGCCGTGGGAATTATGACAGTAACTATGACATTTAAA
TTGGGGCCCCGTAAAGCTACGGGACGGTGGAATCCTCAACCTGGAGTATATCCCCCGCACGCAGCAGGTCAT
TTACCATATGTACTATATGACCCCACAGCTACAGATGCAAAACAACACCACAGACATGGATATGAAAAGCCT
GAAGAATTGTGGACAGCCAAAAGCCGTGTGCACCCATTGTAA
>lcl|U38518_1_cds_AAB47800_1_1/1-2346_lcl|U38518.1_cds_AAB47800.1_1/1-2346_protein=VP1_and_VP2_structural_protein_protein_id=AAB47800.1_location=1..2346_gbkey=CDS/1-2346
ATGAGTAAAGAAAGTGGCAAATGGTGGGAAAGTGATGATAAATTTGCTAAAGCTGTGTATCAGCAATTTGTG
GAATTTTATGAAAAGGTTACTGGAACAGACTTAGAGCTTATTCAAATATTAAAAGATCATTATAATATTTCT
TTAGATAATCCCCTAGAAAACCCATCCTCTCTGTTTGACTTAGTTGCTCGCATTAAAAATAACCTTAAAAAC
TCTCCAGACTTATATAGTCATCATTTTCAAAGTCATGGACAGTTATCTGACCACCCCCATGCCTTATCATCC
AGTAGCAGTCATGCAGAACCTAGAGGAGAAAATGCAGTATTATCTAGTGAAGACTTACACAAGCCTGGGCAA
GTTAGCGTACAACTACCCGGTACTAACTATGTTGGGCCTGGCAATGAGCTACAAGCTGGGCCCCCGCAAAGT
GCTGTTGACAGTGCTGCAAGGATTCATGACTTTAGGTATAGCCAACTGGCTAAGTTGGGAATAAATCCATAT
ACTCATTGGACTGTAGCAGATGAAGAGCTTTTAAAAAATATAAAAAATGAAACTGGGTTTCAAGCACAAGTA
GTAAAAGACTACTTTACTTTAAAAGGTGCAGCTGCCCCTGTGGCCCATTTTCAAGGAAGTTTGCCGGAAGTT
CCCGCTTACAACGCCTCAGAAAAATACCCAAGCATGACTTCAGTTAATTCTGCAGAAGCCAGCACTGGTGCA
GGAGGGGGGGGCAGTAATCCTGTCAAAAGCATGTGGAGTGAGGGGGCCACTTTTAGTGCCAACTCTGTAACT
TGTACATTTTCCAGACAGTTTTTAATTCCATATGACCCAGAGCACCATTATAAGGTGTTTTCTCCCGCAGCA
AGTAGCTGCCACAATGCCAGTGGAAAGGAGGCAAAGGTTTGCACCATTAGTCCCATAATGGGATACTCAACC
CCATGGAGATATTTAGATTTTAATGCTTTAAATTTATTTTTTTCACCTTTAGAGTTTCAGCACTTAATTGAA
AATTATGGAAGTATAGCTCCTGATGCTTTAACTGTAACTATATCAGAAATTGCTGTTAAGGATGTTACAGAC
AAAACTGGAGGGGGGGTACAGGTTACTGACAGCACTACAGGGCGCCTATGCATGTTAGTAGACCATGAATAC
AAGTACCCATATGTGTTAGGGCAAGGTCAGGATACTTTAGCCCCAGAACTTCCTATTTGGGTATACTTTCCC
CCTCAATATGCTTACTTAACAGTAGGAGATGTTAACACACAAGGAATTTCTGGAGACAGCAAAAAATTAGCA
AGTGAAGAATCAGCATTTTATGTTTTGGAACACAGTTCTTTTCAGCTTTTAGGTACAGGAGGTACAGCAACT
ATGTCTTATAAGTTTCCTCCAGTGCCCCCAGAAAATTTAGAGGGCTGCAGTCAACACTTTTATGAAATGTAC
AATCCCTTATACGGATCCCGCTTAGGGGTTCCTGACACATTAGGAGGTGACCCAAAATTTAGATCTTTAACA
CATGAAGACCATGCAATTCAGCCCCAAAACTTCATGCCAGGGCCACTGGTAAACTCAGTGTCTACAAAGGAG
GGAGACAGCTCTAATACTGGAGCTGGTAAAGCTTTAACAGGCCTTAGCACAGGTACCTCTCAAAACACTAGA
ATATCCTTACGCCCTGGGCCAGTGTCTCAGCCATACCACCACTGGGACACAGATAAATATGTCACAGGAATA
AATGCCATTTCTCATGGTCAGACCACTTATGGTAACGCTGAAGACAAAGAGTATCAGCAAGGAGTGGGTAGA
TTTCCAAATGAAAAAGAACAGCTAAAACAGTTACAGGGTTTAAACATGCACACCTACTTTCCCAATAAAGGA
ACTCAGCAATATACAGATCAAATTGAGCGCCCCCTAATGGTGGGTTCTGTATGGAACAGAAGAGCCCTTCAC
TATGAAAGCCAGCTGTGGAGTAAAATTCCAAATTTAGATGACAGTTTTAAAACTCAGTTTGCAGCCTTAGGA
GGATGGGGTTTGCATCAGCCACCTCCTCAAATATTTTTAAAAATATTGCCACAAAGTGGGCCAATTGGAGGT
ATTAAATCAATGGGAATTACTACCTTAGTTCAGTATGCTGTGGGAATTATGACAGTAACTATGACATTTAAA
TTGGGGCCCCGTAAAGCTACGGGACGGTGGAATCCTCAACCTGGAGTATATCCCCCGCACGCAGCAGGTCAT
TTACCATATGTACTATATGACCCCACAGCTACAGATGCAAAACAACACCACAGACATGGATATGAAAAGCCT
GAAGAATTGTGGACAGCCAAAAGCCGTGTGCACCCATTGTAA
>lcl|AB030693_1_cds_BAA90289_1_2/1-2346_lcl|AB030693.1_cds_BAA90289.1_2/1-2346_gene=VP1_protein=capsid_protein_VP1_protein_id=BAA90289.1_location=2380..4725_gbkey=CDS/1-2346
ATGAGTAAAGAAAGTGGCAAATGGTGGGAAAGTGATGATAAATTTGCTAAAGCTGTGTATCAGCAATTTGTG
GAATTTTATGAAAAGGTTACTGGAACAGACTTAGAGCTTATTCAAATATTAAAAGATCATTATAATATTTCT
TTAGATAATCCCCTAGAAAACCCATCCTCTCTGTTTGACTTAGTTGCTCGTATTAAAAATAACCTTAAAAAC
TCTCCAGACTTATATAGTCATCATTTTCAAAGTCATGGACAGTTATCTGACCACCCCCATGCCTTATCATCC
AGTAGCAGTCATGCAGAACCTAGAGGAGAAAATGCAGTATTATCTAGTGAAGACTTACACAAGCCTGGGCAA
GTTAGCGTACAACTACCCGGTACTAACTATGTTGGGCCTGGCAATGAGCTACAAGCTGGGCCCCCGCAAAGT
GCTGTTGACAGTGCTGCAAGGATTCATGACTTTAGGTATAGCCAACTGGCTAAGTTGGGAATAAATCCATAT
ACTCATTGGACTGTAGCAGATGAGGAGCTTTTAAAAAATATAAAAAATGAAACTGGGTTTCAAGCACAAGTA
GTAAAAGACTACTTTACTTTAAAAGGTGCAGCTGCCCCTGTGGCCCATTTTCAAGGAAGTTTGCCGGAAGTT
CCCGCTTACAACGCCTCAGAAAAATACCCAAGCATGACTTCAGTTAATTCTGCAGAAGCCAGCACTGGTGCA
GGAGGGGGGGGCAGTAATCCTGTCAAAAGCATGTGGAGTGAGGGGGCCACTTTTAGTGCCAACTCTGTAACT
TGTACATTTTCCAGACAGTTTTTAATTCCATATGACCCAGAGCACCATTATAAGGTGTTTTCTCCCGCAGCA
AGTAGCTGCCACAATGCCAGTGGAAAGGAGGCAAAGGTTTGCACCATTAGTCCCATAATGGGATACTCAACC
CCATGGAGATATTTAGATTTTAATGCTTTAAATTTATTTTTTTCACCTTTAGAGTTTCAGCACTTAATTGAA
AATTATGGAAGTATAGCTCCTGATGCTTTAACTGTAACCATATCAGAAATTGCTGTTAAGGATGTTACAGAC
AAAACTGGAGGGGGGGTACAGGTTACTGACAGCACTACAGGGCGCCTATGCATGTTAGTAGACCATGAATAC
AAGTACCCATATGTGTTAGGGCAAGGTCAGGATACTTTAGCCCCAGAACTTCCTATTTGGGTATACTTTCCC
CCTCAATATGCTTACTTAACAGTAGGAGATGTTAACACACAAGGTATTTCTGGAGACAGCAAAAAATTAGCA
AGTGAAGAATCAGCATTTTATGTTTTGGAACACAGTTCTTTTCAGCTTTTAGGTACAGGAGGTACAGCAACT
ATGTCTTATAAGTTTCCTCCAGTGCCCCCAGAAAATTTAGAGGGCTGCAGTCAACACTTTTATGAAATGTAC
AATCCCTTATACGGATCCCGCTTAGGGGTTCCTGACACATTAGGAGGTGACCCAAAATTTAGATCTTTAACA
CATGAAGACCATGCAATTCAGCCCCAAAACTTCATGCCAGGGCCACTAGTAAACTCAGTGTCTACAAAGGAG
GGAGACAGCTCTAATACTGGAGCTGGAAAAGCCTTAACAGGACTTAGCACAGGTACCTCTCAAAACACTAGA
ATATCCTTACGCCCTGGGCCAGTGTCTCAGCCATACCACCACTGGGACACAGATAAATATGTCACAGGAATA
AATGCCATTTCTCATGGTCAGACCACTTATGGTAACGCTGAAGACAAAGAGTATCAGCAAGGAGTGGGTAGA
TTTCCAAATGAAAAAGAACAGCTAAAACAGTTACAGGGTTTAAACATGCACACCTACTTTCCCAATAAAGGA
ACCCAGCAATATACAGATCAAATTGAGCGCCCCCTAATGGTGGGTTCTGTATGGAACAGAAGAGCCCTTCAC
TATGAAAGCCAGCTGTGGAGTAAAATTCCAAATTTAGATGACAGTTTTAAAACTCAGTTTGCAGCCTTAGGA
GGATGGGGTTTGCATCAGCCACCTCCTCAAATATTTTTGAAAATATTACCACAAAGTGGGCCAATTGGAGGT
ATTAAATCAATGGGAATTACTACCTTAGTTCAGTATGCTGTGGGAATTATGACAGTAACTATGACATTTAAA
TTGGGGCCCCGTAAAGCTACGGGACGGTGGAATCCTCAACCTGGAGTATATCCCCCGCACGCAGCAGGTCAT
TTACCATATGTACTATATGACCCCACAGCTACAGATGCAAAACAACACCACAGACATGGATATGAAAAGCCT
GAAGAATTGTGGACAGCCAAAAGCCGTGTGCACCCATTGTAA
>lcl|DQ408301_1_cds_ABD64542_1_2/1-2346_lcl|DQ408301.1_cds_ABD64542.1_2/1-2346_gene=VP1_protein=minor_capsid_protein_VP1_protein_id=ABD64542.1_location=2287..4632_gbkey=CDS/1-2346
ATGAGTAAAGAAAGTGGCAAATGGTGGGAAAGTGATGATAAATTTGCTAAAGCTGTGTATCAGCAATTTGTG
GAATTTTATGAAAAAGTTACTGGAACAGACTTAGAGCTTATTCAAATATTAAAAGATCATTATAATATTTCT
TTAGATAATCCCCTAGAAAACCCATCCTCTCTGTTTGACTTAGTTGCTCGTATTAAAAATAACCTTAAAAAC
TCTCCAGACTTATATAGTCATCATTTTCAAAGTCATGGACAGTTATCTGACCACCCCCATGCCTTATCATCC
AGTAGCAGTCATGCAGAACCTAGAGGAGAAAATGCAGTATTATCTAGTGAAGACTTACACAAGCCTGGGCAA
GTTAGCGTACAACTACCCGGTACTAACTATGTTGGGCCTGGCAATGAGCTACAAGCTGGGCCCCCGCAAAGT
GCTGTTGACAGTGCTGCAAGGATTCATGACTTTAGGTATAGCCAACTGGCTAAGTTGGGAATAAATCCATAT
ACTCATTGGACTGTAGCAGATGAAGAGCTTTTAAAAAATATAAAAAATGAAACTGGGTTTCAAGCACAAGTA
GTAAAAGACTACTTTACTTTAAAAGGTGCAGCTGCCCCTGTGGCCCATTTTCAAGGAAGTTTGCCGGAAGTT
CCCGCTTACAACGCCTCAGAAAAATACCCAAGCATGACTTCAGTTAATTCTGCAGAAGCCAGCACTGGTGCA
GGAGGGGGGGGCAGTAATCCTGTCAAAAGCATGTGGAGTGAGGGGGCCACTTTTAGTGCCAACTCTGTAACT
TGTACATTTTCCAGACAGTTTTTAATTCCATATGACCCAGAGCACCATTATAAGGTGTTTTCTCCCGCAGCA
AGTAGCTGCCACAATGCCAGTGGAAAGGAGGCAAAGGTTTGCACCATTAGTCCCATAATGGGATACTCAACC
CCATGGAGATATTTAGATTTTAATGCATTAAATTTGTTTTTTTCACCTTTAGAGTTTCAGCACTTAATTGAA
AATTATGGAAGTATAGCTCCTGATGCTTTAACTGTAACCATATCAGAAATTGCTGTTAAGGATGTTACAGAC
AAAACTGGAGGGGGGGTACAGGTTACTGACAGCACTACAGGGCGCCTATGCATGTTAGTAGACCATGAATAC
AAGTACCCATATGTGTTAGGGCAAGGTCAAGATACTTTAGCCCCAGAACTTCCTATTTGGGTATACTTTCCC
CCTCAATATGCTTACTTAACAGTAGGAGATGTTAACACACAAGGAATTTCTGGAGACAGCAAAAAATTAGCA
AGTGAAGAATCAGCATTTTATGTTTTGGAACACAGTTCTTTTCAGCTTTTAGGTACAGGAGGTACAGCAACT
ATGTCTTATAAGTTTCCTCCAGTGCCGCCAGAAAATTTAGAGGGCTGCAGTCAACACTTTTATGAAATGTAC
AATCCCTTATACGGATCCCGCTTAGGGGTTCCTGACACATTAGGAGGTGACCCAAAATTTAGATCTTTAACA
CACGAAGACCATGCAATTCAGCCCCAAAACTTCATGCCAGGGCCACTAGTAAACTCAGTGTCTACAAAGGAG
GGAGACAGCTCTAATACTGGAGCTGGAAAAGCCTTAACAGGCCTTAGCACAGGTACCTCTCAAAACACTAGA
ATATCCTTACGCCCTGGACCAGTGTCTCAGCCATACCACCACTGGGACACAGATAAATATGTCACAGGAATA
AATGCCATTTCTCATGGTCAGACCACTTATGGTAACGCTGAAGACAAAGAGTATCAGCAAGGAGTGGGTAGA
TTTCCAAATGAAAAAGAACAGCTAAAACAGTTACAGGGTTTAAACATGCACACCTACTTTCCCAATAAAGGA
ACCCAGCAATATACAGATCAAATTGAGCGCCCCCTAATGGTGGGTTCTGTATGGAACAGAAGAGCCCTTCAC
TATGAAAGCCAGCTGTGGAGTAAAATTCCAAATTTAGATGACAGTTTTAAAACTCAGTTTGCAGCCTTAGGA
GGATGGGGTTTGCATCAGCCACCTCCTCAAATATTTTTGAAAATATTACCACAAAGTGGGCCAATTGGAGGT
ATTAAATCAATGGGAATTACTACCTTAGTTCAGTATGCTGTAGGAATTATGACAGTAACTATGACATTTAAA
TTGGGGCCCCGTAAAGCTACGGGACGGTGGAATCCTCAACCTGGAGTATATCCCCCGCACGCAGCAGGTCAT
TTACCATATGTACTATATGACCCCACAGCTACAGATGCAAAACAACACCACAGACATGGATATGAAAAGCCT
GAAGAATTGTGGACAGCCAAAAGCCGTGTGCACCCATTGTAA
>lcl|U38508_1_cds_AAB47790_1_1/1-2346_lcl|U38508.1_cds_AAB47790.1_1/1-2346_protein=VP1_and_VP2_structural_protein_protein_id=AAB47790.1_location=1..2346_gbkey=CDS/1-2346
ATGAGTAAAGAAAGTGGCAAATGGTGGGAAAGTGATGATAAATTTGCTAAAGCTGTGTATCAGCAATTTGTG
GAATTTTATGAAAAGGTTACTGGTACAGACTTAGAGCTTATTCAAATATTAAAAGATCATTATAATATTTCT
TTAGATAATCCCCTAGAAAACCCATCCTCTCTGTTTGACTTAGTTGCTCGTATTAAAAATAACCTTAAAAAC
TCTCCAGACTTATATAGTCATCATTTTCAAAGTCATGGACAGTTATCTGACCACCCCCATGCCTTATCATCC
AGTAGCAGTCATGCAGAACCTAGAGGAGAAAATGCAGTATTATCTAGTGAAGACTTACACAAGCCTGGGCAA
GTTAGCGTACAACTACCCGGTACTAACTATGTTGGGCCTGGTAATGAGCTACAAGCTGGGCCCCCGCAAAGT
GCTGTTGACAGTGCTGCAAGGATTCATGACTTTAGGTATAGCCAACTGGCTAAGTTGGGAATAAATCCATAT
ACTCATTGGACTGTAGCAGATGAAGAGCTTTTAAAAAATATAAAAAATGAAACTGGGTTTCAAGCACAAGTA
GTAAAAGACTACTTTACTTTAAAAGGTGCAGCTGCCCCTGTGGCCCATTTTCAAGGAAGTTTGCCGGAAGTT
CCCGCTTACAACGCCTCAGAAAAATACCCAAGCATGACTTCAGTTAATTCTGCAGAAGCCAGCACTGGTGCA
GGAGGGGGGGGCAGTAATCCTGTCAAAAGCATGTGGAGTGAGGGGGCCACTTTTAGTGCCAACTCTGTAACT
TGTACATTTTCCAGACAGTTTTTAATTCCATATGACCCAGAGCACCATTATAAAGTGTTTTCTCCCGCAGCT
AGTAGCTGCCACAATGCCAGTGGAAAGGAGGCAAAGGTTTGCACCATTAGTCCTATAATGGGATACTCAACC
CCATGGAGATATTTAGATTTTAATGCTTTAAATTTATTTTTTTCACCTTTAGAGTTTCAGCACTTAATTGAA
AATTATGGAAGCATAGCTCCTGATGCTTTAACTGTAACCATATCAGAAATTGCTGTTAAGGATGTTACAGAC
AAAACTGGAGGGGGGGTACAGGTTACTGACAGCACTACAGGGCGCCTATGCATGTTAGTAGACCATGAATAC
AAGTACCCATATGTGTTAGGGCAAGGTCAGGATACTTTAGCCCCAGAACTTCCTATTTGGGTATACTTTCCC
CCTCAATATGCTTACTTAACAGTAGGAGATGTTAACACACAAGGAATTTCTGGAGACAGCAAAAAATTAGCA
AGTGAAGAATCAGCATTTTATGTTTTGGAACACAGTTCTTTTCAGCTTTTAGGTACAGGAGGTACAGCAACT
ATGTCTTATAAGTTTCCTCCAGTGCCCCCAGAAAATTTAGAGGGCTGCAGTCAACACTTTTATGAAATGTAC
AATCCCTTATACGGATCCCGCTTAGGGGTTCCTGACACATTAGGAGGTGACCCAAAATTTAGATCTTTAACA
CATGAAGACCATGCAATTCAGCCCCAAAACTTCATGCCAGGGCCACTAGTAAACTCAGTGTCTACAAAGGAG
GGAGACAGCTCTAATACTGGAGCTGGAAAAGCCTTAACAGGCCTTAGCACAGGTACCTCTCAAAACACTAGA
ATATCCTTACGCCCTGGGCCAGTGTCTCAGCCATACCACCACTGGGACACAGATAAATACGTCACAGGAATA
AATGCCATTTCTCATGGTCAGACCACTTATGGTAACGCTGAAGACAAAGAGTATCAGCAAGGAGTGGGTAGA
TTTCCAAATGAAAAAGAACAGCTAAAACAGTTACAGGGTTTAAACATGCACACCTATTTTCCCAATAAAGGA
ACCCAGCAATATACAGATCAAATTGAGCGCCCCCTAATGGTGGGTTCTGTATGGAACAGAAGAGCCCTTCAC
TATGAAAGCCAGCTGTGGAGTAAAATTCCAAATTTAGATGACAGTTTTAAAACTCAGTTTGCAGCCTTAGGA
GGATGGGGTTTGCATCAGCCACCTCCTCAAATATTTTTAAAAATATTACCACAAAGCGGGCCAATTGGAGGT
ATTAAATCAATGGGAATTACTACCTTAGTTCAGTATGCCGTGGGAATTATGACAGTAACTATGACATTTAAA
TTGGGGCCCCGTAAAGCTACGGGACGGTGGAATCCTCAACCTGGAGTATATCCCCCGCACGCAGCAGGTCAT
TTACCATATGTACTATATGACCCCACAGCTACAGATGCAAAACAACACCACAGACATGGATATGAAAAGCCT
GAAGAATTGTGGACAGCCAAAAGCCGTGTGCACCCATTGTAA
>lcl|KC013305_1_cds_AGT28072_1_3/1-2346_lcl|KC013305.1_cds_AGT28072.1_3/1-2346_protein=minor_capsid_protein_VP1_protein_id=AGT28072.1_location=2035..4380_gbkey=CDS/1-2346
ATGAGTAAAGAAAGTGGCAAATGGTGGGAAAGTGATGATAAATTTGCTAAAGCTGTGTATCAGCAATTTGTG
GAATTTTATGAGAAGGTTACTGGAACAGACTTAGAGCTTATTCAAATATTAAAAGATCATTATAATATTTCT
TTAGATAATCCCCTAGAAAACCCATCCTCTCTGTTTGACTTAGTTGCTCGTATTAAAAATAACCTTAAAAAC
TCTCCAGACTTATATAGTCATCATTTTCAAAGTCATGGACAGTTATCTGACCACCCCCATGCCTTATCATCC
AGTAGCAGTCATGCAGAACCTAGAGGAGAAAATGCAGTATTATCTAGTGAAGACTTACACAAGCCTGGGCAA
GTTAGCGTACAACTACCCGGTACTAACTATGTTGGGCCTGGCAATGAGCTACAAGCTGGGCCCCCGCAAAGT
GCTGTTGACAGTGCTGCAAGGATTCATGACTTTAGGTATAGCCAACTGGCTAAGTTGGGAATAAATCCATAT
ACTCATTGGACTGTGGCAGATGAAGAGCTTTTAAAAAATATAAAAAATGAAACTGGGTTTCAAGCACAAGTA
GTAAAAGACTACTTTACTTTAAAAGGTGCAGCTGCCCCTGTGGCCCATTTTCAAGGAAGTTTGCCGGAAGTT
CCCGCTTACAACGCCTCAGAAAAATACCCAAGCATGACTTCAGTTAATTCTGCAGAAGCCAGCACTGGTGCA
GGAGGGGGGGGCAGTAATCCTGTTAAAAGCATGTGGAGTGAGGGGGCCACTTTTAGTGCCAACTCTGTAACT
TGTACATTTTCCAGACAGTTTTTAATTCCATATGACCCAGAGCACCATTATAAGGTATTTTCTCCCGCAGCA
AGTAGCTGCCACAATGCCAGTGGAAAGGAGGCAAAGGTTTGCACCATTAGTCCCATAATGGGATACTCAACC
CCATGGAGATATTTAGATTTTAATGCTTTAAATTTATTTTTTTCACCTTTAGAGTTTCAGCACTTAATTGAA
AATTATGGAAGTATAGCTCCTGATGCTTTAACTGTAACCATATCAGAAATTGCTGTTAAGGATGTTACAGAC
AAAACTGGAGGGGGGGTACAGGTTACTGACAGCACTACAGGGCGCCTATGCATGTTAGTGGACCATGAATAC
AAGTACCCATATGTGTTAGGGCAAGGTCAGGATACTTTAGCCCCAGAACTTCCTATTTGGGTATACTTTCCC
CCTCAATATGCTTACTTAACAGTAGGAGATGTTAACACACAAGGAATTTCTGGAGACAGCAAAAAATTAGCA
AGTGAAGAATCAGCATTTTATGTTTTGGAACACAGTTCTTTTCAGCTTTTAGGTACAGGAGGTACAGCAACT
ATGTCTTATAAGTTTCCTCCAGTGCCCCCAGAAAATTTAGAGGGCTGCAGTCAACACTTTTATGAAATGTAC
AATCCCTTATACGGATCCCGCTTAGGGGTTCCTGACACATTAGGAGGTGACCCAAAATTTAGATCTTTAACA
CATGAAGACCATGCAATTCAGCCCCAAAACTTCATGCCAGGGCCACTAGTAAACTCAGTATCTACAAAGGAG
GGAGACAGCTCTAATACTGGAGCTGGAAAAGCCTTAACAGGCCTTAGCACAGGTACCTCTCAAAACACTAGA
ATATCCCTACGCCCTGGGCCAGTGTCTCAGCCATACCACCACTGGGACACAGATAAATATGTCACAGGAATA
AATGCCATTTCTCATGGTCAGACCACTTATGGTAACGCTGAAGACAAAGAGTATCAGCAAGGAGTGGGTAGA
TTTCCAAATGAAAAAGAGCAGCTAAAACAGTTACAGGGTTTAAACATGCACACCTACTTTCCCAATAAAGGA
ACCCAGCAATATACAGATCAAATTGAGCGCCCCCTAATGGTGGGTTCCGTATGGAACAGAAGAGCCCTTCAC
TATGAAAGCCAGCTGTGGAGTAAAATTCCAAATTTAGATGACAGTTTTAAAACTCAGTTTGCAGCCTTAGGA
GGATGGGGTTTGCATCAGCCACCTCCTCAAATATTTTTAAAAATATTACCACAAAGTGGGCCAATTGGAGGT
ATTAAATCAATGGGAATTACTACCTTAGTTCAGTATGCTGTGGGAATTATGACAGTAACTATGACATTTAAA
TTGGGGCCCCGTAAAGCTACAGGACGGTGGAATCCTCAACCTGGAGTATATCCCCCGCACGCAGCAGGTCAT
TTACCATATGTACTATATGACCCCACAGCTACAGATGCAAAACAACACCACAGACATGGATATGAAAAGCCT
GAAGAATTGTGGACAGCCAAAAGCCGTGTGCACCCATTGTAA
>lcl|U38515_1_cds_AAB47797_1_1/1-2346_lcl|U38515.1_cds_AAB47797.1_1/1-2346_protein=VP1_and_VP2_structural_protein_protein_id=AAB47797.1_location=1..2346_gbkey=CDS/1-2346
ATGAGTAAAGAAAGTGGCAAATGGTGGGAAAGTGATGATAAATTTGCTAAAGCTGTGTATCAGCAATTTGTG
GAATTTTATGAGAAGGTTACTGGAACAGACTTAGAGCTTATTCAAATATTAAAAGATCATTATAATATTTCT
TTAGATAATCCCCTAGAAAACCCATCCTCTCTGTTTGACTTAGTTGCTCGTATTAAAAATAACCTTAAAAAC
TCTCCAGACTTATATAGTCATCATTTTCAAAGTCATGGACAGTTATCTGACCACCCCCATGCCTTATCATCC
AGTAGCAGTCATGCAGAACCTAGAGGAGAAAATGCAGTATTATCTAGTGAAGACTTACACAAGCCTGGGCAA
GTTAGCGTACAACTACCCGGTACTAACTATGTTGGGCCTGGCAATGAGCTACAAGCTGGGCCCCCGCAAAGT
GCTGTTGACAGTGCTGCAAGGATTCATGACTTTAGGTATAGCCAACTGGCTAAGTTGGGAATAAATCCATAT
ACTCATTGGACTGTGGCAGATGAAGAGCTTTTAAAAAATATAAAAAATGAAACTGGGTTTCAAGCACAAGTA
GTAAAAGACTACTTTACTTTAAAAGGTGCAGCTGCCCCTGTGGCCCATTTTCAAGGAAGTTTGCCGGAAGTT
CCCGCTTACAACGCCTCAGAAAAATACCCAAGCATGACTTCAGTTAATTCTGCAGAAGCCAGCACTGGTGCA
GGAGGGGGGGGCAGTAATCCTGTTAAAAGCATGTGGAGTGAGGGGGCCACTTTTAGTGCCAACTCTGTAACT
TGTACATTTTCCAGACAGTTTTTAATTCCATATGACCCAGAGCACCATTATAAGGTGTTTTCTCCCGCAGCA
AGTAGCTGCCACAATGCCAGTGGAAAAGAGGCAAAGGTTTGCACCATTAGTCCCATAATGGGATACTCAACC
CCATGGAGATATTTAGATTTTAATGCTTTAAATTTATTTTTTTCACCTTTAGAGTTTCAGCACTTAATTGAA
AATTATGGAAGTATAGCTCCTGATGCTTTAACTGTAACCATATCAGAAATTGCTGTTAAAGATGTTACAGAC
AAAACTGGAGGGGGGGTACAGGTTACTGACAGCACTACAGGGCGCCTATGCATGTTAGTAGACCATGAATAC
AAGTACCCATATGTGTTAGGGCAAGGTCAGGATACTTTAGCCCCAGAACTTCCTATTTGGGTATACTTTCCC
CCTCAATATGCTTACTTAACAGTGGGAGATGTTAACACACAAGGAATTTCTGGAGACAGCAAAAAATTAGCA
AGTGAAGAATCAGCATTTTATGTTTTGGAACACAGTTCTTTTCAGCTTTTAGGTACAGGAGGTACAGCAACT
ATGTCTTATAAGTTTCCTCCAGTGCCCCCAGAAAATTTAGAGGGCTGCAGTCAACACTTTTATGAAATGTAC
AATCCCTTATACGGATCCCGCTTAGGGGTTCCTGACACATTAGGAGGTGACCCAAAATTTAGATCTTTAACA
CATGAAGACCATGCAATTCAGCCCCAAAACTTCATGCCAGGGCCACTAGTAAACTCAGTGTCTACAAAGGAG
GGAGACAGCTCTAATACTGGAGCTGGAAAAGCCTTAACAGGCCTTAGCACAGGTACCTCTCAAAACACTAGA
ATATCCCTACGCCCTGGGCCAGTGTCTCAGCCATACCACCACTGGGACACAGATAAATATGTCACAGGAATA
AATGCCATTTCTCATGGTCAGACCACTTATGGTAACGCTGAAGACAAAGAGTATCAGCAAGGAGTGGGTAGA
TTTCCCAATGAAAAAGAGCAGTTAAAACAGTTACAGGGTTTAAACATGCACACCTACTTTCCCAATAAAGGA
ACCCAGCAATATACAGATCAAATTGAGCGCCCCCTAATGGTGGGTTCTGTATGGAACAGAAGAGCCCTTCAC
TATGAAAGCCAGCTGTGGAGTAAAATTCCAAATTTAGATGACAGTTTTAAAACTCAGTTTGCAGCCTTAGGA
GGATGGGGTTTGCATCAGCCACCTCCTCAAATATTTTTAAAAATATTACCACAAAGTGGGCCAATTGGAGGT
ATTAAATCAATGGGAATTACTACCTTAGTTCAGTATGCTGTGGGAATTATGACAGTAACTATGACATTTAAA
TTGGGGCCCCGTAAAGCTACAGGACGGTGGAATCCTCAACCTGGAGTATATCCCCCGCACGCAGCAGGTCAT
TTACCATATGTACTATATGACCCCACAGCTACAGATGCAAAACAACACCACAGACATGGATATGAAAAGCCT
GAAGAATTGTGGACAGCCAAAAGCCGTGTGCACCCATTGTAA
>lcl|KC013325_1_cds_AGT28150_1_3/1-2346_lcl|KC013325.1_cds_AGT28150.1_3/1-2346_protein=minor_capsid_protein_VP1_protein_id=AGT28150.1_location=2046..4391_gbkey=CDS/1-2346
ATGAGTAAAGAAAGTGGCAAATGGTGGGAAAGTGATGATAAATTTGCTAAAGCTGTGTATCAGCAATTTGTG
GAATTTTATGAGAAGGTTACTGGAACAGACTTAGAGCTTATTCAAATATTAAAAGATCATTATAATATTTCT
TTAGATAATCCCCTAGAAAACCCATCCTCTCTGTTTGACTTAGTTGCTCGTATTAAAAATAACCTTAAAAAC
TCTCCAGACTTATATAGTCATCATTTTCAAAGTCATGGACAGTTATCTGACCACCCCCATGCCTTATCATCC
AGTAGCAGTCATGCAGAACCTAGAGGAGAAAATGCAGTATTATCTAGTGAAGACTTACACAAGCCTGGGCAA
GTTAGCGTACAACTACCCGGTACTAACTATGTTGGGCCTGGCAATGAGCTACAAGCTGGGCCCCCGCAAAGT
GCTGTTGACAGTGCTGCAAGGATTCATGACTTTAGGTATAGCCAACTGGCTAAGTTGGGAATAAATCCATAT
ACTCATTGGACTGTGGCAGATGAAGAGCTTTTAAAAAATATAAAAAATGAAACTGGGTTTCAAGCACAAGTA
GTAAAAGACTACTTTACTTTAAAAGGTGCAGCTGCCCCTGTGGCCCATTTTCAAGGAAGTTTGCCGGAAGTT
CCCGCTTACAACGCCTCAGAAAAATACCCAAGCATGACTTCAGTTAATTCTGCAGAAGCCAGCACTGGTGCA
GGAGGGGGGGGCAGTAATCCTGTTAAAAGCATGTGGAGTGAGGGGGCCACTTTTAGTGCCAACTCTGTAACT
TGTACATTTTCCAGACAGTTTTTAATTCCATATGACCCAGAGCACCATTATAAGGTATTTTCTCCCGCAGCA
AGTAGCTGCCACAATGCCAGTGGAAAGGAGGCAAAGGTTTGCACCATTAGTCCCATAATGGGATACTCAACC
CCATGGAGATATTTAGATTTTAATGCTTTAAATTTATTTTTTTCACCTTTAGAGTTTCAGCACTTAATTGAA
AATTATGGAAGTATAGCTCCTGATGCTTTAACTGTAACCATATCAGAAATTGCTGTTAAGGATGTTACAGAC
AAAACTGGAGGGGGGGTACAGGTTACTGACAGCACTACAGGGCGCCTATGCATGTTAGTGGACCATGAATAC
AAGTACCCATATGTGTTAGGGCAAGGTCAGGATACTTTAGCCCCAGAACTTCCTATTTGGGTATACTTTCCC
CCTCAATATGCTTACTTAACAGTAGGAGATGTTAACACACAAGGAATTTCTGGAGACAGCAAAAAATTAGCA
AGTGAAGAATCAGCATTTTATGTTTTGGAACACAGTTCTTTTCAGCTTTTAGGTACAGGAGGCACAGCAACT
ATGTCTTACAAGTTTCCTCCAGTGCCCCCAGAAAATTTAGAGGGCTGTAGTCAACACTTTTATGAAATGTAC
AATCCCTTATACGGATCCCGCTTAGGGGTTCCTGACACATTAGGAGGTGACCCAAAATTTAGATCTTTAACA
CATGAAGACCATGCAATTCAGCCCCAAAACTTCATGCCAGGGCCACTAGTAAACTCAGTGTCTACAAAGGAG
GGAGACAGCTCTAATACTGGAGCTGGAAAAGCCTTAACAGGCCTTAGCACAGGTACCTCTCAAAACACTAGA
ATATCCCTACGCCCTGGGCCAGTGTCTCAGCCATACCACCACTGGGACACAGATAAATATGTCACAGGAATA
AATGCCATTTCTCATGGTCAGACCACTTATGGTAACGCTGAAGACAAAGAGTATCAGCAAGGAGTGGGTAGA
TTTCCAAATGAAAAAGAGCAGCTAAAACAGTTACAGGGTTTAAACATGCACACCTACTTTCCGAATAAAGGA
ACCCAGCAATATACAGATCAAATTGAGCGCCCCCTAATGGTGGGTTCTGTATGGAACAGAAGAGCCCTTCAC
TATGAAAGCCAGCTGTGGAGTAAAATTCCAAATTTAGATGACAGTTTTAAAACTCAGTTTGCAGCCTTAGGA
GGATGGGGTTTGCATCAGCCACCTCCTCAAATATTTTTAAAAATATTACCACAAAGTGGGCCAATTGGAGGT
ATTAAATCAATGGGAATTACTACCTTAGTTCAGTATGCTGTGGGAATTATGACAGTAACTATGACATTTAAA
TTGGGGCCCCGTAAAGCTACAGGACGGTGGAATCCTCAACCTGGAGTATATCCCCCGCACGCAGCAGGTCAT
TTACCATATGTACTATATGACCCCACAGCTACAGATGCAAAACAACACCACAGACATGGATATGAAAAGCCT
GAAGAATTGTGGACAGCCAAAAGCCGTGTGCACCCATTGTAA
>lcl|KC013329_1_cds_AGT28170_1_3/1-2346_lcl|KC013329.1_cds_AGT28170.1_3/1-2346_protein=minor_capsid_protein_VP1_protein_id=AGT28170.1_location=2049..4394_gbkey=CDS/1-2346
ATGAGTAAAGAAAGTGGCAAATGGTGGGAAAGTGATGATAAATTTGCTAAAGCTGTGTATCAGCAATTTGTG
GAATTTTATGAGAAGGTTACTGGAACAGACTTAGAGCTTATTCAAATATTAAAAGATCATTATAATATTTCT
TTAGATAATCCCCTAGAAAACCCATCCTCTCTGTTTGACTTAGTTGCTCGTATTAAAAATAACCTTAAAAAC
TCTCCAGACTTATATAGTCATCATTTTCAAAGTCATGGACAGTTATCTGACCACCCCCATGCCTTATCATCC
AGTAGCAGTCATGCAGAACCTAGAGGAGAAAATGCAGTATTATCTAGTGAAGACTTACACAAGCCTGGGCAA
GTTAGCGTACAACTACCCGGTACTAACTATGTTGGGCCTGGCAATGAGCTACAAGCTGGGCCCCCGCAAAGT
GCTGTTGACAGTGCTGCAAGGATTCATGACTTTAGGTATAGCCAACTGGCTAAGTTGGGAATAAATCCATAT
ACTCATTGGACTGTGGCAGATGAAGAGCTTTTAAAAAATATAAAAAATGAAACTGGGTTTCAAGCACAAGTA
GTAAAAGACTACTTTACTTTAAAAGGTGCAGCTGCCCCTGTGGCCCATTTTCAAGGAAGTTTGCCGGAAGTT
CCCGCTTACAACGCCTCAGAAAAATACCCAAGCATGACTTCAGTTAATTCTGCAGAAGCCAGCACTGGTGCA
GGAGGGGGGGGCAGTAATCCTGTTAAAAGCATGTGGAGTGAGGGGGCCACTTTTAGTGCCAACTCTGTAACT
TGTACATTTTCCAGACAGTTTTTAATTCCATATGACCCAGAGCACCATTATAAAGTATTTTCTCCCGCAGCA
AGTAGCTGCCACAATGCCAGTGGAAAGGAGGCAAAGGTTTGCACCATTAGTCCCATAATGGGATACTCAACC
CCATGGAGATATTTAGATTTTAATGCTTTAAATTTATTTTTTTCACCTTTAGAGTTTCAGCACTTAATTGAA
AATTATGGAAGTATAGCTCCTGATGCTTTAACTGTAACCATATCAGAAATAGCTGTTAAGGATGTTACAGAC
AAAACTGGAGGGGGGGTACAGGTTACTGACAGCACTACAGGGCGCCTATGCATGTTAGTGGACCATGAATAC
AAGTACCCGTATGTGTTAGGGCAAGGTCAGGATACTTTAGCCCCAGAACTTCCTATTTGGGTATACTTTCCC
CCTCAATATGCTTACTTAACAGTGGGAGATGTTAACACACAAGGAATTTCTGGAGACAGCAAAAAATTAGCA
AGTGAAGAATCAGCATTTTATGTTTTGGAACACAGTTCTTTTCAGCTTTTAGGTACAGGAGGTACAGCAACT
ATGTCTTATAAGTTTCCTCCAGTGCCCCCAGAAAATTTAGAGGGCTGCAGTCAACACTTTTATGAAATGTAC
AATCCCTTATACGGATCCCGCTTAGGGGTTCCTGACACATTAGGAGGTGACCCAAAATTTAGATCTTTAACA
CATGAAGACCATGCAATTCAGCCCCAAAACTTCATGCCTGGGCCACTAGTAAACTCAGTGTCTACAAAGGAG
GGAGACAGCTCTAATACTGGAGCTGGAAAAGCCTTAACAGGCCTTAGCACAGGTACCTCTCAAAACACTAGA
ATATCCCTACGCCCTGGGCCAGTGTCTCAGCCATACCACCACTGGGACACAGATAAATATGTCACAGGAATA
AATGCCATTTCTCATGGTCAGACCACTTATGGTAACGCTGAAGACAAAGAGTATCAGCAAGGAGTGGGTAGA
TTTCCAAATGAAAAAGAGCAGCTAAAACAGTTACAGGGTTTAAACATGCACACCTACTTTCCCAATAAAGGA
ACCCAGCAATATACAGATCAAATTGAGCGCCCCCTAATGGTGGGTTCTGTATGGAACAGAAGAGCCCTTCAC
TATGAAAGCCAGCTGTGGAGTAAAATTCCAAATTTAGATGACAGTTTTAAAACTCAGTTTGCAGCCTTAGGA
GGATGGGGTTTGCATCAGCCACCTCCTCAAATATTTTTAAAAATATTACCACAAAGTGGGCCAATTGGAGGT
ATTAAATCAATGGGAATTACTACCTTAGTTCAGTATGCTGTGGGAATTATGACAGTAACTATGACATTTAAA
TTGGGGCCCCGTAAAGCTACAGGACGGTGGAATCCTCAACCTGGAGTATATCCCCCGCACGCAGCAGGTCAT
TTACCATATGTACTATATGACCCCACAGCTACAGATGCAAAACAACACCACAGACATGGATATGAAAAGCCT
GAAGAATTGTGGACAGCCAAAAGCCGTGTGCACCCATTGTAA
>lcl|KC013303_1_cds_AGT28061_1_3/1-2346_lcl|KC013303.1_cds_AGT28061.1_3/1-2346_protein=minor_capsid_protein_VP1_protein_id=AGT28061.1_location=1713..4058_gbkey=CDS/1-2346
ATGAGTAAAGAAAGTGGCAAATGGTGGGAAAGTGATGATAAATTTGCTAAAGCTGTGTATCAGCAATTTGTG
GAATTTTATGAGAAGGTTACTGGAACAGACTTAGAGCTTATTCAAATATTAAAAGATCATTATAATATTTCT
TTAGATAATCCCCTAGAAAACCCATCCTCTCTGTTTGACTTAGTTGCTCGTATTAAAAATAACCTTAAAAAC
TCTCCAGACTTATATAGTCATCATTTTCAAAGTCATGGACAGTTATCTGACCACCCCCATGCCTTATCATCC
AGTAGCAGTCATGCAGAACCTAGAGGAGAAAATGCAGTATTATCTAGTGAAGACTTACACAAGCCTGGGCAA
GTTAGCGTACAACTACCCGGTACTAACTATGTTGGGCCTGGCAATGAGCTACAAGCTGGGCCCCCGCAAAGT
GCTGTTGACAGTGCTGCAAGGATTCATGACTTTAGGTATAGCCAACTGGCTAAGTTGGGAATAAATCCATAT
ACTCATTGGACTGTGGCAGATGAAGAGCTTTTAAAAAATATAAAAAATGAAACTGGGTTTCAAGCACAAGTA
GTAAAAGACTACTTTACTTTAAAAGGTGCAGCTGCCCCTGTGGCCCATTTTCAAGGAAGTTTGCCGGAAGTT
CCCGCTTACAACGCCTCAGAAAAATACCCAAGCATGACTTCAGTTAATTCTGCAGAAGCCAGCACTGGTGCA
GGAGGGGGGGGCAGTAATCCTGTTAAAAGCATGTGGAGTGAGGGGGCCACTTTTAGTGCCAACTCTGTAACT
TGTACATTTTCCAGACAGTTTTTAATTCCATATGACCCAGAGCACCATTATAAGGTATTTTCTCCCGCAGCA
AGTAGCTGCCACAATGCCAGTGGAAAGGAGGCAAAGGTTTGCACCATTAGTCCCATAATGGGGTACTCAACT
CCATGGAGATATTTAGATTTTAATGCATTAAATTTATTTTTTTCACCTTTAGAGTTTCAGCACTTAATTGAA
AATTATGGCAGTATAGCTCCTGATGCTTTAACTGTAACCATATCAGAAATTGCTGTTAAGGACGTTACAGAC
AAAACTGGAGGAGGGGTGCAGGTTACTGACAGCACTACAGGGCGGCTATGCATGTTAGTGGACCATGAATAT
AAGTACCCATATGTGTTAGGACAAGGACAGGATACTTTAGCCCCAGAACTTCCTATTTGGGTATACTTTCCC
CCACAATATGCTTACTTAACAGTAGGAGATGTTAACACACAAGGAATTTCTGGAGACAGCAAAAAATTAGCA
AGTGAAGAATCAGCATTTTATGTTTTGGAACACAGTTCTTTTCAGCTTCTAGGTACAGGAGGTACAGCAACT
ATGTCTTATAAGTTTCCTCCAGTGCCCCCAGAAAATTTAGAGGGCTGCAGTCAACACTTTTATGAAATGTAC
AATCCCTTATATGGATCCCGCTTAGGGGTTCCTGACACATTAGGAGGGGACCCAAAATTTAGATCTTTAACA
CATGAAGACCATGCAATTCAGCCCCAAAACTTCATGCCAGGGCCACTAGTAAACTCAGTGTCTACAAAGGAG
GGAGACAGCTCTAATACTGGAGCTGGAAAAGCCTTAACAGGCCTTAGCACAGGTACCTCTCAAAACACTAGA
ATATCCCTACGCCCTGGGCCAGTGTCTCAGCCATACCACCACTGGGACACAGATAAATATGTCACAGGAATA
AATGCCATTTCTCATGGTCAGACCACTTATGGTAATGCTGAAGACAAAGAGTATCAGCAAGGAGTGGGTAGA
TTTCCAAATGAAAAAGAGCAGCTAAAGCAGTTACAGGGTTTAAACATGCACACCTACTTTCCCAATAAAGGA
ACCCAGCAATATACAGATCAAATTGAGCGCCCCCTAATGGTGGGTTCTGTATGGAACAGAAGAGCCCTTCAC
TATGAAAGCCAGCTGTGGAGTAAAATTCCAAATTTAGATGACAGTTTTAAAACTCAGTTTGCAGCCTTAGGA
GGATGGGGTTTGCATCAGCCACCTCCTCAAATATTTTTAAAAATATTACCACAAAGTGGGCCAATTGGAGGT
ATTAAATCAATGGGAATTACTACCTTAGTTCAGTATGCTGTGGGAATTATGACAGTAACTATGACATTTAAA
TTGGGGCCCCGTAAAGCTACAGGACGGTGGAATCCTCAACCTGGAGTATATCCCCCGCACGCAGCAGGTCAT
TTACCATATGTACTATATGACCCTACAGCTACAGATGCAAAACAGCACCACAGACATGGATATGAAAAGCCT
GAAGAATTGTGGACAGCCAAAAGCCGTGTGCACCCATTGTAA
>lcl|KC013313_1_cds_AGT28105_1_2/1-2346_lcl|KC013313.1_cds_AGT28105.1_2/1-2346_protein=minor_capsid_protein_VP1_protein_id=AGT28105.1_location=2047..4392_gbkey=CDS/1-2346
ATGAGTAAAGAAAGTGGCAAATGGTGGGAAAGTGATGATAAATTTGCTAAAGCTGTGTATCAGCAATTTGTG
GAATTTTATGAGAAGGTTACTGGAACAGACTTAGAGCTTATTCAAATATTAAAAGATCATTATAATATTTCT
TTAGATAATCCCCTAGAAAACCCATCCTCTCTGTTTGACTTAGTTGCTCGTATTAAAAATAACCTTAAAAAC
TCTCCAGACTTATATAGTCATCATTTTCAAAGTCATGGACAGTTATCTGACCACCCCCATGCCTTATCATCC
AGTAGCAGTCATGCAGAACCTAGAGGAGAAAATGCAGTATTATCTAGTGAAGACTTACACAAGCCTGGGCAA
GTTAGCGTACAACTACCCGGTACTAACTATGTTGGGCCTGGCAATGAGCTACAAGCTGGGCCCCCGCAAAGT
GCTGTTGACAGTGCTGCAAGGATTCATGACTTTAGGTATAGCCAACTGGCTAAGTTGGGAATAAATCCATAT
ACTCATTGGACTGTGGCAGATGAAGAGCTTTTAAAAAATATAAAAAATGAAACTGGGTTTCAAGCACAAGTA
GTAAAAGACTACTTTACTTTAAAAGGTGCAGCTGCCCCTGTGGCCCATTTTCAAGGAAGTTTGCCGGAAGTT
CCCGCTTACAACGCCTCAGAAAAATACCCAAGCATGACTTCAGTTAATTCTGCAGAAGCCAGCACTGGTGCA
GGAGGGGGGGGCAGTAATCCTGTTAAAAGCATGTGGAGTGAGGGGGCCACTTTTAGTGCCAACTCTGTAACT
TGTACATTTTCCAGACAGTTTTTAATTCCTTATGACCCAGAGCACCATTATAAGGTATTTTCTCCCGCAGCA
AGTAGCTGCCACAATGCCAGTGGAAAGGAGGCAAAGGTTTGCACCATTAGTCCCATAATGGGGTACTCAACC
CCATGGAGATATTTAGATTTTAATGCATTAAATTTATTTTTTTCACCTTTAGAGTTTCAGCACTTAATTGAA
AATTATGGCAGTATAGCTCCTGATGCTTTAACTGTAACCATATCAGAAATTGCTGTTAAGGACGTTACAGAC
AAAACTGGAGGAGGGGTACAGGTTACTGACAGCACTACAGGGCGCCTATGCATGTTAGTGGACCATGAATAT
AAGTACCCATATGTGTTAGGGCAAGGACAGGATACTTTAGCCCCAGAACTTCCTATTTGGGTATACTTTCCC
CCACAATATGCTTACTTAACAGTAGGAGATGTTAACACACAAGGAATTTCTGGAGACAGCAAAAAATTAGCA
AGTGAAGAATCAGCATTTTATGTTTTGGAACACAGTTCTTTTCAGCTTCTAGGTACAGGAGGTACAGCAACT
ATGTCTTATAAGTTTCCTCCAGTGCCCCCAGAAAATTTAGAGGGCTGCAGTCAACACTTTTATGAAATGTAC
AATCCCTTATACGGATCCCGCTTAGGGGTTCCTGACACATTAGGAGGGGACCCCAAATTTAGATCTTTAACA
CATGAAGACCATGCAATTCAGCCACAAAACTTCATGCCAGGGCCACTAGTAAACTCAGTGTCTACAAAGGAG
GGAGACAGCTCTAATACTGGAGCTGGAAAAGCCTTAACAGGCCTTAGCACAGGTACCTCTCAAAACACTAGA
ATATCCCTACGCCCTGGGCCAGTGTCTCAGCCATACCACCACTGGGACACAGATAAATATGTCACAGGAATA
AATGCCATTTCTCATGGTCAGACCACTTATGGTAATGCTGAAGACAAAGAGTATCAGCAAGGAGTGGGTAGA
TTTCCAAATGAAAAAGAGCAGCTAAAGCAGTTACAGGGTTTAAACATGCACACCTACTTTCCCAATAAAGGA
ACCCAGCAATATACAGATCAAATTGAGCGACCCCTAATGGTGGGTTCTGTATGGAACAGAAGAGCCCTTCAC
TATGAAAGCCAGCTGTGGAGTAAAATTCCAAATTTAGATGACAGTTTTAAAACTCAGTTTGCAGCCTTAGGA
GGATGGGGTTTGCATCAGCCACCTCCTCAAATATTTTTAAAAATATTACCACAAAGTGGGCCAATTGGAGGT
ATTAAATCAATGGGTATTACTACCTTAGTTCAGTATGCTGTGGGCATTATGACAGTAACTATGACATTTAAA
TTGGGGCCCCGTAAAGCTACAGGACGGTGGAATCCTCAACCTGGAGTATATCCCCCGCACGCAGCAGGTCAT
TTACCATATGTACTATATGACCCCACAGCTACAGATGCAAAACAGCACCACAGACATGGATATGAAAAGCCT
GAAGAATTGTGGACAGCCAAAAGCCGTGTGCACCCATTGTAA
>lcl|KY940273_1_cds_ART41386_1_3/1-2346_lcl|KY940273.1_cds_ART41386.1_3/1-2346_protein=VP1_protein_id=ART41386.1_location=2624..4969_gbkey=CDS/1-2346
ATGAGTAAAGAAAGTGGCAAATGGTGGGAAAGTGATGATAAATTTGCTAAAGCTGTGTATCAGCAATTTGTG
GAATTTTATGAAAAGGTTACTGGAACAGACTTAGAGCTTATTCAAATATTAAAAGATCATTATAATATTTCT
TTAGATAATCCCCTAGAAAACCCATCCTCTCTGTTTGACTTAGTTGCTCGTATTAAAAATAACCTTAAAAAC
TCTCCAGACTTATATAGTCATCATTTTCAAAGTCATGGACAGTTATCTGACCACCCCCATGCCTTATCATCC
AGTAGCAGTCATGCAGAACCTAGAGGAGAAAATGCAGTATTATCTAGTGAAGACTTACACAAGCCTGGGCAA
GTTAGCGTACAACTACCCGGTACTAACTATGTTGGGCCTGGCAATGAGCTACAAGCTGGGCCCCCGCAAAGT
GCTGTTGACAGTGCTGCAAGGATTCATGACTTTAGGTATAGCCAACTGGCTAAGTTGGGAATAAATCCATAT
ACTCATTGGACTGTAGCAGATGAAGAGCTTTTAAAAAATATAAAAAATGAAACTGGGTTTCAAGCACAAGTA
GTAAAAGACTACTTTACTTTAAAAGGTGCAGCTGCCCCTGTGGCCCATTTTCAAGGAAGTTTGCCGGAAGTT
CCCGCTTACAACGCCTCAGAAAAATACCCAAGCATGACTTCAGTTAATTCTGCAGAAGCCAGCACTGGTGCA
GGAGGGGGGGGCAGTAATCCTGTCAAAAGCATGTGGAGTGAGGGGGCCACTTTTAGTGCCAACTCTGTAACT
TGTACATTTTCCAGACAGTTTTTAATTCCATATGACCCAGAGCACCATTATAAGGTGTTTTCTCCCGCAGCA
AGTAGCTGCCACAATGCCAGTGGAAAGGAGGCAAAGGTTTGCACCATTAGTCCCATAATGGGATACTCAACC
CCATGGAGATATTTAGATTTTAATGCTTTAAATTTATTTTTTTCACCTTTAGAGTTTCAGCACTTAATTGAA
AATTATGGAAGTATAGCTCCTGATGCTTTAACTGTAACCATATCAGAAATTGCTGTTAAGGATGTTACAGAC
AAAACTGGAGGGGGGGTACAGGTTACTGACAGCACTACAGGGCGCCTATGCATGTTAGTAGACCATGAATAC
AAGTACCCATATGTGTTAGGGCAAGGTCAGGATACTTTAGCCCCAGAACTTCCTATTTGGGTATACTTTCCC
CCTCAATATGCTTACTTAACAGTAGGAGATGTTAACACACAAGGAATTTCTGGAGACAGCAAAAAATTAGCA
AGTGAAGAATCAGCATTTTATGTTTTGGAACACAGTTCTTTTCAGCTTTTAGGTACAGGAGGTACAGCAACT
ATGTCTTATAAGTTTCCTCCAGTGCCCCCAGAAAATTTAGAGGGCTGCAGTCAACACTTTTATGAAATGTAC
AATCCCTTATACGGATCCCGCTTAGGGGTTCCTGACACATTAGGAGGTGACCCAAAATTTAGATCTTTAACA
CATGAAGACCATGCAATTCAGCCCCAAAACTTCATGCCAGGGCCACTAGTAAACTCAGTGTCTACAAAGGAG
GGAGACAGCTCTAATACTGGAGCTGGAAAAGCCTTAACAGGCCTTAGCACAGGTACCTCTCAAAACACTAGA
ATATCCTTACGCCCTGGGCCAGTGTCTCAGCCATACCACCACTGGGACACAGATAAATATGTCACAGGAATA
AATGCCATTTCTCATGGTCAGACCACTTATGGTAACGCTGAAGACAAAGAGTATCAGCAAGGAGTGGGTAGA
TTTCCAAATGAAAAAGAACAGCTAAAACAGTTACAGGGTTTAAACATGCACACCTACTTTCCCAATAAAGGA
ACCCAGCAATATACAGATCAAATTGAGCGCCCCCTAATGGTGGGTTCTGTATGGAACAGAAGAGCCCTTCAC
TATGAAAGCCAGCTGTGGAGTAAAATTCCAAATTTAGATGACAGTTTTAAAACTCAGTTTGCAGCCTTAGGA
GGATGGGGTTTGCATCAGCCACCTCCTCAAATATTTTTAAAAATATTACCACAAAGTGGGCCAATTGGAGGT
ATTAAATCAATGGGAATTACTACCTTAGTTCAGTATGCCGTGGGAATTATGACAGTAACTATGACATTTAAA
TTGGGGCCCCGTAAAGCTACGGGACGGTGGAATCCTCAACCTGGAGTATATCCCCCGCACGCAGCAGGTCAT
TTACCATATGTACTATATGACCCCACAGCTACAGATGCAAAACAACACCACAGACATGGATATGAAAAGCCT
GAAGAATTGTGGACAGCCAAAAGCCGTGTGCACCCATTGTAA
>lcl|KT268312_1_cds_AKQ44382_1_2/1-2346_lcl|KT268312.1_cds_AKQ44382.1_2/1-2346_gene=VP1_locus_tag=B19V_02_protein=VP1_protein_id=AKQ44382.1_location=2623..4968_gbkey=CDS/1-2346
ATGAGTAAAGAAAGTGGCAAATGGTGGGAAAGTGATGATAAATTTGCTAAAGCTGTGTATCAGCAATTTGTG
GAATTTTATGAGAAGGTTACTGGAACAGACTTAGAGCTTATTCAAATATTAAAAGATCATTATAATATTTCT
TTAGATAATCCCCTAGAAAACCCATCCTCTCTGTTTGACTTAGTTGCTCGTATTAAAAATAACCTTAAAAAC
TCTCCAGACTTATATAGTCATCATTTTCAAAGTCATGGACAGTTATCTGACCACCCCCATGCCTTATCATCC
AGTAGCAGTCATGCAGAACCTAGAGGAGAAAATGCAGTATTATCTAGTGAAGACTTACACAAGCCTGGGCAA
GTTAGCGTACAACTACCCGGTACTAACTATGTTGGGCCTGGCAATGAGCTACAAGCTGGGCCCCCGCAAAGT
GCTGTTGACAGTGCTGCAAGGATTCATGACTTTAGGTATAGCCAACTGGCTAAGTTGGGAATAAATCCATAT
ACTCATTGGACTGTGGCAGATGAAGAGCTTTTAAAAAATATAAAAAATGAAACTGGGTTTCAAGCACAAGTA
GTAAAAGACTACTTTACTTTAAAAGGTGCAGCTGCCCCTGTGGCCCATTTTCAAGGAAGTTTGCCGGAAGTT
CCCGCTTACAACGCCTCAGAAAAATACCCAAGCATGACTTCAGTTAATTCTGCAGAAGCCAGCACTGGTGCA
GGAGGGGGGGGCAGTAATCCTGTTAAAAGCATGTGGAGTGAGGGGGCCACTTTTAGTGCCAACTCTGTAACT
TGTACATTTTCCAGACAGTTTTTAATTCCATATGACCCAGAGCACCATTATAAGGTATTTTCTCCCGCAGCA
AGTAGCTGCCACAATGCCAGTGGAAAGGAGGCAAAGGTTTGCACCATTAGTCCCATAATGGGATACTCAACC
CCATGGAGATATTTAGATTTTAATGCTTTAAATTTATTTTTTTCACCTTTAGAGTTTCAGCACTTAATTGAA
AATTATGGAAGTATAGCTCCTGATGCTTTAACTGTAACCATATCAGAAATTGCTGTTAAGGATGTTACAGAC
AAAACTGGAGGGGGGGTACAGGTTACTGACAGCACTACAGGGCGCCTATGCATGTTAGTGGACCATGAATAC
AAGTACCCATATGTGTTAGGGCAAGGTCAGGATACTTTAGCCCCAGAACTTCCTATTTGGGTATACTTTCCC
CCTCAATATGCTTACTTAACAGTGGGAGATGTTAACACACAAGGAATTTCTGGAGACAGCAAAAAATTAGCA
AGTGAAGAATCAGCATTTTATGTTTTGGAACACAGTTCTTTTCAGCTTTTAGGTACAGGAGGTACAGCAACT
ATGTCTTATAAGTTTCCTCCAGTGCCCCCAGAAAATTTAGAGGGCTGCAGTCAACACTTTTATGAAATGTAC
AATCCCTTATACGGATCCCGCTTAGGGGTTCCTGACACATTAGGAGGTGACCCAAAATTTAGATCTTTAACA
CATGAAGACCATGCAATTCAGCCCCAAAACTTCATGCCAGGGCCACTAGTAAACTCAGTGTCTACAAAGGAG
GGAGACAGCTCTAATACTGGAGCTGGAAAAGCCTTAACAGGCCTTAGCACAGGTACCTCTCAAAACACTAGA
ATATCCCTACGCCCTGGGCCAGTGTCTCAGCCATACCACCACTGGGACACAGATAAATATGTCACAGGAATA
AATGCCATTTCTCATGGTCAGACCACTTATGGTAACGCTGAAGACAAAGAGTATCAGCAAGGAGTGGGTAGA
TTTCCAAATGAAAAAGAGCAGCTAAAACAGTTACAGGGTTTAAACATGCACACCTACTTTCCCAATAAAGGA
ACCCAGCAATATACAGATCAAATTGAGCGCCCCCTAATGGTGGGTTCTGTATGGAACAGAAGAGCCCTTCAC
TATGAAAGCCAGCTGTGGAGTAAAATTCCAAATTTAGATGACAGTTTTAAAACTCAGTTTGCAGCCTTAGGA
GGATGGGGTTTGCATCAGCCACCTCCTCAAATATTTTTAAAAATATTACCACAAAGTGGGCCAATTGGAGGT
ATTAAATCAATGGGAATTACTACCTTAGTTCAGTATGCTGTGGGAATTATGACAGTAACTATGACATTTAAA
TTGGGGCCCCGTAAAGCTACAGGACGGTGGAATCCTCAACCTGGAGTATATCCCCCGCACGCAGCAGGTCAT
TTACCATATGTACTATATGACCGCCCAGCTACAGATGCAAAACAACACCACAGACATGGATATGAAAAGCCT
GAAGAATTGTGGACAGCCAAAAGCCGTGTGCACCCATTGTAA
>lcl|FJ591158_1_cds_ACL36594_1_3/1-2346_lcl|FJ591158.1_cds_ACL36594.1_3/1-2346_protein=VP1_protein_id=ACL36594.1_location=2532..4877_gbkey=CDS/1-2346
ATGAGTAAAGAAAGTGGCAAATGGTGGGAAAGTGATGATAAATTTGCTAAAGCTGTGTATCAGCAATTTGTG
GAATTTTATGAAAAGGTTACTGGAACAGACTTAGAGCTTATTCAAATACTAAAAGATCATTATAATATTTCT
TTAGATAATCCCCTAGAAAACCCATCCTCTCTGTTTGACTTAGTTGCTCGCATTAAAAATAACCTTAAAAAC
TCTCCAGACTTATATAGTCATCATTTTCAAAGTCATGGACAGTTATCTGACCACCCCCATGCCTTATCATCC
AGTAGCAGTCATGCAGAACCTAGAGGAGAAGATGCAGTATTATCTAGTGAAGACTTACACAAGCCTGGGCAA
GTTAGCGTACAACTACCCGGTACTAACTATGTTGGGCCTGGCAATGAGCTACAAGCTGGGCCCCCGCAAAGT
GCTGTTGACAGTGCTGCAAGGATTCATGACTTTAGGTATAGCCAACTGGCTAAGTTGGGAATAAATCCATAT
ACTCATTGGACTGTAGCAGATGAAGAACTTTTAAAAAATATAAAAAATGAAACTGGGTTTCAAGCACAAGTA
GTAAAAGACTACTTTACTTTAAAAGGTGCAGCTGCCCCTGTGGCCCATTTTCAAGGAAGTTTGCCGGAAGTT
CCCGCTTACAACGCCTCAGAAAAATACCCAAGCATGACTTCAGTTAATTCTGCAGAAGCCAGCACTGGTGCA
GGAGGGGGGGGCAGTAATCCTGTCAAAAGCATGTGGAGTGAGGGGGCCACTTTTAGTGCCAACTCTGTGACT
TGTACATTTTCTAGACAGTTTTTAATTCCATATGACCCAGAGCACCATTATAAGGTGTTTTCTCCCGCAGCA
AGTAGCTGCCACAATGCCAGTGGAAAGGAGGCAAAGGTTTGCACCATTAGTCCCATAATGGGATACTCAACC
CCATGGAGATATTTAGATTTTAATGCTTTAAACTTATTTTTTTCACCTTTAGAGTTTCAGCACTTAATTGAA
AATTATGGAAGTATAGCTCCTGATGCTTTAACTGTAACCATATCAGAAATTGCTGTTAAGGATGTTACAGAC
AAAACTGGAGGAGGGGTGCAGGTTACTGACAGCACTACAGGGCGTCTATGCATGTTAGTAGACCATGAATAC
AAGTACCCATATGTGTTAGGGCAAGGTCAAGATACTTTAGCCCCAGAACTTCCCATTTGGGTGTACTTTCCC
CCTCAATATGCTTACTTAACAGTAGGAGATGTTAACACACAAGGAATTTCTGGAGACAGCAAAAAATTGGCA
AGTGAAGAATCAGCATTTTATGTTTTAGAACACAGTTCTTTTCAGCTTTTAGGTACAGGAGGTACAGCAACT
ATGTCTTATAAGTTTCCTCCAGTGCCCCCAGAAAATTTAGAGGGCTGCAGTCAACACTTTTATGAAATGTAC
AATCCCTTATACGGATCCCGCTTAGGGGTTCCTGACACATTAGGAGGTGACCCAAAATTTAGATCTTTAACA
CATGAAGACCATGCAATTCAGCCCCAAAACTTTATGCCAGGGCCACTAGTAAACTCAGTGTCTACAAAGGAG
GGAGACAGCTCTAGTACTGGAGCTGGAAAAGCCTTAACAGGCCTTAGCACAGGTACCTCTCAAAACACCAGA
ATATCCTTACGCCCTGGGCCAGTGTCTCAGCCGTACCACCACTGGGACACAGATAAATATGTCACAGGAATA
AATGCCATTTCTCATGGTCAAACCACTTATGGTAACGCTGAAGACAAAGAGTATCAGCAAGGAGTGGGTAGA
TTTCCAAATGAAAAAGAACAGCTAAAACAGTTACAGGGTTTAAACATGCACACCTACTTTCCCAATAAAGGA
ACCCAGCAATATACAGATCAAATTGAGCGCCCCTTAATGGTGGGTTCTGTATGGAACAGAAGAGCCCTTCAC
TATGAAAGCCAGCTGTGGAGTAAAATTCCAAATTTGGATGACAGTTTTAAAACTCAGTTTGCAGCCTTAGGA
GGATGGGGTTTGCATCAGCCACCTCCTCAAATATTTTTAAAAATATTACCACAAAGTGGGCCAATTGGAGGT
ATTAAATCAATGGGAATTACTACCTTAGTTCAGTATGCGGTGGGAATTATGACAGTAACCATGACATTTAAA
TTGGGTCCCCGTAAAGCTACGGGACGGTGGAATCCTCAACCTGGAGTATATCCCCCGCACGCAGCAGGTCAT
TTACCATATGTACTATATGACCCCACAGCTACAGATGCAAAACAACACCACAGACATGGATATGAAAAGCCT
GAAGAATTGTGGACAGCCAAAAGCCGTGTGCACCCATTGTAA
>lcl|Z68146_1_cds_CAA92270_1_2/1-2346_lcl|Z68146.1_cds_CAA92270.1_2/1-2346_db_xref=GOA:Q85117,InterPro:IPR001403,InterPro:IPR013607,InterPro:IPR016184,UniProtKB/TrEMBL:Q85117_protein=capsid_proteins_VP_protein_id=CAA92270.1_location=2401..4746_gbkey=CDS/1-2346
ATGAGTAAAGAAAGTGGCAAATGGTGGGAAAGTGATGATAAATTTGCTAAAGCTGTGTATCAGCAATTTGTG
GAATTTTATGAAAAGGTTACTGGAACAGACTTAGAGCTTATTCAAATATTAAAAGATCATTATAATATTTCT
TTAGATAATCCCCTAGAAAACCCATCCTCTTTGTTTGACTTAGTTGCTCGTATTAAAAATAACCTTAAAAAC
TCTCCAGACTTATATAGTCATCATTTTCAAAGTCATGGACAGTTATCTGACCACCCCCATGCCTTATCATCC
AGTAGCAGTCATGCAGAACCTAGAGGAGAAGATGCAGTATTATCTAGTGAAGACTTACACAAGCCTGGGCAA
GTTAGCGTACAACTACCCGGTACTAACTATGTTGGGCCTGGCAATGAGCTACAAGCTGGGCCCCCGCAAAGT
GCTGTTGACAGTGCTGCAAGGATTCATGACTTTAGGTATAGCCAACTGGCTAAGTTGGGAATAAATCCATAT
ACTCATTGGACTGTAGCAGATGAAGAGCTTTTAAAAAATATAAAAAATGAAACTGGGTTTCAAGCACAAGTA
GTAAAAGACTACTTTACTTTAAAAGGTGCAGCTGCCCCTGTGGCCCATTTTCAAGGAAGTTTGCCGGAAGTT
CCCGCTTACAACGCCTCAGAAAAATACCCAAGCATGACTTCAGTTAATTCTGCAGAAGCCAGCACTGGTGCA
GGAGGGGGGGGCAGTAATCCTGTCAAAAGCATGTGGAGTGAGGGGGCCACTTTTAGTGCCAACTCTGTAACT
TGTACATTTTCCAGACAGTTTTTAATTCCATATGACCCAGAGCACCATTATAAGGTGTTTTCTCCCGCAGCA
AGTAGCTGCCACAATGCCAGTGGAAAGGAGGCAAAGGTTTGCACCATTAGTCCCATAATGGGATACTCAACC
CCATGGAGATATTTAGATTTTAATGCTTTAAATTTATTTTTTTCACCTTTAGAGTTTCAGCACTTAATTGAA
AATTATGGAAGTATAGCTCCTGATGCTTTAACTGTAACCATATCAGAAATTGCTGTTAAGGATGTTACAGAC
AAAACTGGAGGGGGGGTGCAGGTTACTGACAGCACTACAGGGCGCCTATGCATGTTAGTAGACCATGAATAC
AAGTACCCATATGTGTTAGGGCAAGGTCAAGATACTTTAGCCCCAGAACTTCCTATTTGGGTATACTTTCCC
CCTCAATATGCTTACTTAACAGTAGGAGATGTCAACACACAAGGAATTTCTGGAGACAGCAAAAAATTAGCA
AGTGAAGAATCAGCATTTTATGTTTTGGAACACAGTTCTTTTCAGCTTTTAGGTACAGGAGGTACAGCAACT
ATGTCTTATAAGTTTCCTCCAGTGCCCCCAGAAAATTTAGAGGGCTGCAGTCAACACTTTTATGAAATGTAC
AATCCCTTATACGGATCCCGCTTAGGGGTTCCTGACACATTAGGAGGTGACCCAAAATTTAGATCTTTAACA
CATGAAGACCATGCAATTCAGCCCCAAAACTTCATGCCAGGGCCACTAGTAAACTCAGTGTCTACAAAGGAG
GGAGACAGCTCTAATACTGGAGCTGGAAAAGCCTTAACAGGCCTTAGCACAGGTACCTCTCAAAACACTAGA
ATATCCTTACGCCCTGGGCCAGTGTCTCAGCCGTACCACCACTGGGACACAGATAAATATGTCACAGGAATA
AATGCCATTTCTCATGGTCAAACCACTTATGGTAACGCTGAAGACAAAGAGTATCAGCAAGGAGTGGGTAGA
TTTCCAAATGAAAAAGAACAGCTAAAACAGTTACAGGGTTTAAACATGCACACCTACTTTCCCAATAAAGGA
ACCCAGCAATATACAGATCAAATTGAGCGCCCCCTAATGGTGGGTTCTGTATGGAACAGAAGAGCCCTTCAC
TATGAAAGCCAGCTGTGGAGTAAAATTCCAAATTTAGATGACAGTTTTAAAACTCAGTTTGCAGCCTTAGGA
GGATGGGGTTTGCATCAGCCACCTCCTCAAATATTTTTAAAAATATTACCACAAAGTGGGCCAATTGGAGGT
ATTAAATCAATGGGAATTACTACCTTAGTTCAGTATGCCGTGGGAATTATGACAGTAACCATGACATTTAAA
TTGGGTCCCCGTAAAGCTACGGGACGGTGGAATCCTCAACCTGGAGTATATCCCCCGCACGCAGCAGGTCAT
TTACCATATGTACTATATGACCCCACAGCTACAGATGCAAAACAACACCACAGACATGGATATGAAAAGCCT
GAAGAATTGTGGACAGCCAAAAGCCGTGTGCACCCATTGTAA
>lcl|KM065414_1_cds_AIK97776_1_3/1-2346_lcl|KM065414.1_cds_AIK97776.1_3/1-2346_gene=VP1_protein=VP1_protein_protein_id=AIK97776.1_location=2059..4404_gbkey=CDS/1-2346
ATGAGTAAAGAAAGTGGCAAATGGTGGGAAAGTGATGATAAATTTGCTAAAGCTGTGTATCAGCAATTTGTG
GAATTTTATGAAAAGGTTACTGGAACAGACTTAGAGCTTATTCAAATATTAAAAGATCATTATAATATTTCT
TTAGATAATCCCCTAGAAAACCCATCCTCTCTGTTTGACTTAGTTGCTCGTATTAAAAATAACCTTAAAAAC
TCTCCAGACTTATATAGTCATCATTTTCAAAGTCATGGACAGTTATCTGACCACCCCCATGCCTTATCATCC
AGTAGCAGTCATGCAGAACCTAGAGGAGAAGATGCAGTATTATCTAGTGAAGACTTACACAAGCCTGGGCAA
GTTAGCGTACAACTACCCGGTACTAACTATGTTGGGCCTGGCAATGAGCTACAAGCTGGGCCCCCGCAAAGT
GCTGTTGACAGTGCTGCAAGGATTCATGACTTTAGGTATAGCCAACTGGCTAAGTTGGGAATAAATCCATAT
ACTCATTGGACTGTAGCAGATGAAGAGCTTTTAAAAAATATAAAAAATGAAACCGGGTTTCAAGCACAAGTA
GTAAAAGACTACTTTACTTTAAAAGGTGCAGCTGCCCCTGTGGCCCATTTTCAAGGAAGTTTGCCGGAAGTT
CCCGCTTACAACGCCTCAGAAAAATACCCAAGCATGACTTCAGTTAATTCTGCAGAAGCCAGCACTGGTGCA
GGAGGGGGGGGCAGTAATCCTGTCAAAAGCATGTGGAGTGAGGGGGCCACTTTTAGTGCCAACTCTGTGACT
TGTACATTTTCCAGACAGTTTTTAATTCCATATGACCCAGAGCACCATTATAAGGTGTTTTCTCCCGCAGCA
AGTAGCTGCCACAATGCCAGTGGAAAGGAGGCAAAGGTTTGCACCATTAGTCCCATAATGGGATACTCAACC
CCATGGAGATATTTAGATTTTAATGCCTTAAATTTATTTTTTTCACCTTTAGAGTTTCAGCACTTAATTGAA
AATTATGGAAGTATAGCTCCTGATGCTTTAACTGTAACCATATCAGAAATTGCTGTTAAGGATGTTACAGAC
AAAACTGGAGGGGGGGTGCAAGTTACTGACAGCACTACAGGGCGCCTATGCATGTTAGTAGACCATGAATAC
AAGTACCCATATGTGTTAGGGCAAGGTCAAGATACTTTAGCCCCAGAACTTCCTATTTGGGTATACTTTCCC
CCTCAATATGCTTACTTAACAGTAGGAGATGTTAACACACAAGGAATTTCTGGAGACAGCAAAAAATTAGCA
AGTGAAGAATCAGCATTTTATGTTTTGGAACACAGTTCTTTTCAGCTTTTAGGTACAGGAGGTACAGCAACT
ATGTCTTATAAGTTTCCTCCAGTACCCCCAGAAAATTTAGAGGGCTGCAGTCAACACTTTTATGAGATGTAC
AATCCCTTATACGGATCCCGCTTAGGGGTTCCTGACACATTAGGAGGTGACCCGAAATTTAGATCTTTAACA
CATGAAGACCATGCAATTCAGCCCCAAAACTTTATGCCAGGGCCACTAGTAAACTCAGTGTCTACAAAGGAG
GGAGACAGCTCTAATACTGGAGCTGGAAAAGCTTTAACAGGCCTTAGCACAGGTACCTCTCAAAACACTAGA
ATATCCTTACGCCCTGGGCCAGTGTCTCAGCCGTACCACCACTGGGACACAGATAAATATGTCACAGGAATA
AATGCCATTTCTCATGGTCAGACCACTTATGGTAACGCTGAAGACAAAGAGTATCAGCAAGGAGTGGGTAGA
TTTCCGAATGAAAAAGAACAGCTAAAACAGTTACAGGGTTTAAACATGCACACCTACTTTCCCAATAAAGGA
ACCCAGCAATATACAGATCAAATTGAGCGCCCCCTAATGGTGGGCTCTGTATGGAACCGAAGAGCCCTTCAC
TATGAAAGCCAGCTGTGGAGTAAAATTCCAAATTTAGATGACAGTTTTAAAACTCAGTTTGCAGCCTTAGGA
GGATGGGGTTTGCATCAGCCACCTCCTCAAATATTTTTAAAAATATTACCACAAAGTGGGCCAATTGGAGGT
ATTAAATCAATGGGAATTACTACCTTAGTTCAGTATGCCGTGGGAATTATGACAGTAACCATGACATTTAAA
TTGGGGCCCCGTAAAGCTACGGGACGGTGGAATCCTCAACCTGGAGTATATCCCCCGCACGCAGCAGGTCAT
TTACCATATGTACTATATGACCCCACAGCTACAGATGCAAAACAACACCACAGACATGGATATGAAAAGCCT
GAAGAATTGTGGACAGCCAAAAGCCGTGTGCACCCATTGTAA
>lcl|U38513_1_cds_AAB47795_1_1/1-2346_lcl|U38513.1_cds_AAB47795.1_1/1-2346_protein=VP1_and_VP2_structural_protein_protein_id=AAB47795.1_location=1..2346_gbkey=CDS/1-2346
ATGAGTAAAGAAAGTGGCAAATGGTGGGAAAGTGATGATAAATTTGCTAAAGCTGTGTATCAGCAATTTGTG
GAATTTTATGAAAAGGTTACTGGAACAGACTTAGAGCTTATTCAAATATTAAAAGATCATTATAATATTTCT
TTAGATAATCCCCTAGAAAACCCATCCTCTCTGTTTGACTTAGTTGCTCGTATTAAAAATAACCTTAAAAAC
TCTCCAGACTTATATAGTCATCATTTTCAAAGTCATGGACAGTTATCTGACCACCCCCATGCCTTATCATCC
AGTAGCAGTCATGCAGAACCTAGAGGAGAAGATGCAGTATTATCTAGTGAAGACTTACACAAGCCTGGGCAA
GTTAGCGTACAACTACCCGGTACTAACTATGTTGGGCCTGGCAATGAGCTACAAGCTGGGCCCCCGCAAAGT
GCTGTTGACAGTGCTGCAAGGATTCATGACTTTAGGTATAGCCAACTGGCTAAGTTGGGAATAAATCCATAT
ACTCATTGGACTGTAGCAGATGAAGAGCTTTTAAAAAATATAAAAAATGAAACTGGGTTTCAAGCACAAGTA
GTAAAAGACTACTTTACTTTAAAAGGTGCAGCTGCCCCTGTGGCCCATTTTCAAGGAAGTTTGCCGGAAGTT
CCCGCTTACAACGCCTCAGAAAAATACCCAAGCATGACTTCAGTTAATTCTGCAGAAGCCAGCACTGGTGCA
GGAGGGGGGGGCAGTAATCCTGTCAAAAGCATGTGGAGTGAGGGGGCCACTTTTAGTGCCAACTCTGTAACT
TGTACATTTTCCAGACAGTTTTTAATCCCATATGACCCAGAGCACCATTATAAGGTGTTTTCTCCCGCAGCA
AGTAGCTGCCACAATGCCAGTGGAAAGGAGGCAAAGGTTTGCACCATTAGTCCCATAATGGGATACTCAACC
CCATGGAGATATTTAGATTTTAATGCTTTAAATTTATTTTTTTCACCTTTAGAGTTTCAGCACTTAATTGAA
AATTATGGAAGTATAGCTCCTGATGCTTTAACTGTAACCATATCAGAAATTGCTGTTAAGGATGTTACAGAC
AAAACTGGAGGGGGGGTACAGGTTACTGACAGCACTACAGGGCGCCTATGCATGTTAGTAGACCATGAATAC
AAGTACCCATATGTGTTAGGGCAAGGTCAAGATACTTTAGCCCCAGAACTTCCTATTTGGGTATACTTTCCC
CCTCAATATGCTTACTTAACAGTAGGAGATGTTAACACACAAGGAATTTCTGGAGACAGCAAAAAATTAGCA
AGTGAAGAATCAGCATTTTATGTTTTGGAACACAGTTCTTTTCAGCTTTTAGGTACAGGAGGTACAGCAACT
ATGTCTTATAAGTTTCCTCCAGTGCCCCCAGAAAATTTAGAGGGCTGCAGTCAACACTTTTATGAAATGTAC
AATCCCTTATACGGATCCCGCTTAGGGGTTCCTGACACACTAGGAGGTGACCCAAAATTTAGATCTTTAACA
CATGAAGACCATGCAATACAGCCCCAAAACTTCATGCCAGGGCCACTAGTAAACTCAGTGTCTACAAAGGAG
GGAGACAGCAGTAATACTGGAGCTGGAAAAGCCTTAACAGGCCTTAGCACAGGTACCTCTCAAAACACTAGA
ATATCCTTACGCCCTGGGCCAGTGTCTCAGCCGTACCACCACTGGGACACAGATAAATATGTAACAGGAATA
AATGCCATTTCTCATGGTCAGACCACTTATGGTAACGCTGAAGACAAAGAGTATCAGCAAGGAGTGGGTAGA
TTTCCAAATGAAAAAGAACAGCTAAAACAGTTACAGGGTTTAAACATGCACACCTACTTTCCCAATAAAGGA
ACCCAGCAATATACAGATCAAATTGAGCGCCCCCTAATGGTGGGTTCTGTATGGAACAGAAGAGCCCTTCAC
TATGAAAGCCAGCTGTGGAGTAAAATTCCAAATTTAGATGACAGTTTTAAAACTCAGTTTGCAGCCTTAGGA
GGATGGGGTTTGCATCAGCCACCTCCTCAAATATTTTTAAAAATATTACCACAAAGTGGGCCAATTGGAGGT
ATTAAATCAATGGGAATTACTACCTTAGTTCAGTATGCCGTGGGAATTATGACAGTAACCATGACATTTAAA
TTGGGGCCCCGTAAGGCTACGGGACGGTGGAATCCTCAACCTGGAGTATATCCCCCGCACGCAGCAGGTCAT
TTACCATATGTACTATATGACCCCACAGCTACAGATGCAAAACAACACCACAGACATGGATATGAAAAGCCT
GAAGAATTGTGGACAGCCAAAAGCCGTGTGCACCCATTGTAA
>lcl|KR005641_1_cds_ALF95942_1_3/1-2346_lcl|KR005641.1_cds_ALF95942.1_3/1-2346_gene=VP1_protein=capsid_protein_1_protein_id=ALF95942.1_location=2245..4590_gbkey=CDS/1-2346
ATGAGTAAAGAAAGTGGCAAATGGTGGGAAAGTGATGATAAATTTGCTAAAGCTGTGTATCAGCAATTTGTG
GAATTTTATGAAAAGGTTACTGGAACAGACTTAGAGCTTATTCAAATATTAAAAGATCATTATAATATTTCT
TTAGATAATCCCCTAGAAAACCCATCCTCTCTGTTTGACTTAGTTGCTCGTATTAAAAATAACCTTAAAAAC
TCTCCAGACTTATATAGTCATCATTTTCAAAGTCATGGACAGTTATCTGACCACCCCCATGCCTTATCATCC
AGTAGCAGTCATGCAGAACCTAGAGGAGAAGATGCAGTATTATCTAGTGAAGACTTACACAAGCCTGGGCAA
GTTAGCGTACAACTACCCGGTACTAACTATGTTGGGCCTGGCAATGAGCTACAAGCTGGGCCCCCGCAAAGT
GCTGTTGACAGTGCTGCAAGGATTCATGACTTTAGGTATAGCCAACTGGCTAAGTTGGGAATAAATCCATAT
ACTCATTGGACTGTAGCAGATGAAGAGCTTTTAAAAAATATAAAAAATGAAACTGGGTTTCAAGCACAAGTA
GTAAAAGACTACTTTACTTTAAAAGGTGCAGCTGCCCCTGTGGCCCATTTTCAAGGAAGTTTGCCGGAAGTT
CCCGCTTACAACGCCTCAGAAAAATACCCAAGCATGACTTCAGTTAATTCTGCAGAAGCCAGCACTGGTGCA
GGAGGGGGGGGCAGTAATCCTGTTAAAAGCATGTGGAGTGAGGGGGCCACTTTTAGTGCCAACTCTGTAACT
TGTACATTTTCCAGACAGTTTTTAATTCCATATGACCCAGAGCACCATTATAAGGTGTTTTCTCCCGCAGCA
AGTAGCTGCCACAATGCCAGTGGAAAAGAGGCAAAGGTTTGCACCATTAGTCCCATAATGGGATACTCAACC
CCATGGAGATATTTAGATTTTAATGCTTTAAATTTATTTTTTTCACCTTTAGAGTTTCAGCACTTAATTGAA
AATTATGGAAGTATAGCTCCTGATGCTTTAACTGTAACCATATCAGAAATTGCTGTTAAGGATGTAACAGAC
AAAACTGGAGGAGGGGTGCAGGTTACTGACAGCACTACAGGGCGCCTATGCATGTTAGTAGACCATGAATAC
AAGTACCCATATGTGTTAGGGCAAGGTCAAGATACTTTAGCCCCAGAACTTCCCATTTGGGTATACTTTCCC
CCTCAATATGCTTACTTAACAGTAGGAGATGTTAACACACAAGGAATTTCTGGAGACAGCAAAAAATTAGCA
AGTGAAGAATCAGCATTTTATGTTTTGGAACACAGTTCTTTTCAGCTTTTAGGTACAGGAGGTACAGCAACT
ATGTCTTATAAGTTTCCTCCAGTGCCCCCAGAAAATTTAGAGGGCTGCAGTCAACACTTTTATGAAATGTAC
AATCCCTTATACGGATCCCGCTTAGGGGTTCCTGACACATTAGGAGGTGACCCAAAATTTAGATCTTTAACA
CATGAAGACCATGCAATTCAGCCCCAAAACTTCATGCCAGGGCCACTAGTAAACTCAGTGTCTACAAAGGAG
GGAGACAGCTCTAATACTGGAGCTGGAAAAGCCTTAACAGGCCTTAGTACAGGTACCTCTCAAAACACTAGA
ATATCCTTACGCCCTGGGCCAGTGTCTCAGCCGTACCACCACTGGGACACAGATAAATATGTCACTGGAATA
AATGCCATTTCTCATGGTCAAACCACTTATGGTAACGCTGAAGACAAAGAGTATCAGCAAGGAGTGGGTAGA
TTTCCAAATGAAAAAGAACAGCTAAAACAGTTACAGGGTTTAAACATGCACACCTACTTTCCCAATAAAGGA
ACCCAGCAATATACAGATCAAATTGAGCGCCCCCTAATGGTGGGTTCTGTATGGAACAGAAGAGCCCTTCAC
TATGAAAGCCAGCTGTGGAGTAAAATTCCAAATTTGGATGACAGTTTTAAAACTCAGTTTGCAGCCTTAGGA
GGATGGGGTTTGCATCAGCCACCTCCTCAAATATTTTTAAAAATATTACCACAAAGTGGGCCAATTGGAGGT
ATTAAATCAATGGGAATTACTACCTTAGTTCAGTATGCTGTGGGAATTATGACAGTAACCATGACATTTAAA
TTGGGTCCCCGTAAAGCTACGGGACGGTGGAATCCTCAACCTGGAGTATATCCCCCGCACGCAGCAGGTCAT
TTACCATATGTACTATATGACCCCACAGCTACAGATGCAAAACAACACCACAGACATGGATATGAAAAGCCT
GAAGAATTGTGGACAGCCAAAAGCCGTGTGCACCCATTGTAA
>lcl|KR005644_1_cds_ALF95959_1_3/1-2346_lcl|KR005644.1_cds_ALF95959.1_3/1-2346_gene=VP1_protein=capsid_protein_1_protein_id=ALF95959.1_location=2245..4590_gbkey=CDS/1-2346
ATGAGTAAAGAAAGTGGCAAATGGTGGGAAAGTGATGATAAATTTGCTAAAGCTGTGTATCAGCAATTTGTG
GAATTTTATGAAAAGGTTACTGGAACAGACTTAGAGCTTATTCAAATATTAAAAGATCATTATAATATTTCT
TTAGATAATCCCCTAGAAAACCCATCCTCTCTGTTTGACTTAGTTGCTCGTATTAAAAATAACCTTAAAAAC
TCTCCAGACTTATATAGTCATCATTTTCAAAGTCATGGACAGTTATCTGACCACCCCCATGCCTTATCATCC
AGTAGCAGTCATGCAGAACCTAGAGGAGAAGATGCAGTATTATCTAGTGAAGACTTACACAAGCCTGGGCAA
GTTAGCGTACAACTACCCGGTACTAACTATGTTGGGCCTGGCAATGAGCTACAAGCTGGGCCCCCGCAAAGT
GCTGTTGACAGTGCTGCAAGGATTCATGACTTTAGGTATAGCCAACTGGCTAAGTTGGGAATAAATCCATAT
ACTCATTGGACTGTAGCAGATGAAGAGCTTTTAAAAAATATAAAAAATGAAACTGGGTTTCAAGCACAAGTA
GTAAAAGACTACTTTACTTTAAAAGGTGCAGCTGCCCCTGTGGCCCATTTTCAAGGAAGTTTGCCGGAAGTT
CCCGCTTACAACGCCTCAGAAAAATACCCAAGCATGACTTCAGTTAATTCTGCAGAAGCCAGCACTGGTGCA
GGAGGGGGGGGCAGTAATCCTGTTAAAAGCATGTGGAGTGAGGGGGCCACTTTTAGTGCCAACTCTGTAACT
TGTACATTTTCCAGACAGTTTTTAATTCCATATGACCCAGAGCACCATTATAAGGTGTTTTCTCCCGCAGCA
AGTAGCTGCCACAATGCCAGTGGAAAAGAGGCAAAGGTTTGCACCATTAGTCCCATAATGGGATACTCAACC
CCATGGAGATATTTAGATTTTAATGCTTTAAATTTATTTTTTTCACCTTTAGAGTTTCAGCACTTAATTGAA
AATTATGGAAGTATAGCGCCTGATGCTTTAACTGTAACCATATCAGAAATTGCTGTTAAGGATGTAACAGAC
AAAACTGGAGGAGGGGTGCAGGTTACTGACAGCACTACAGGGCGCCTATGCATGTTAGTAGACCATGAATAC
AAGTACCCATATGTGTTAGGGCAAGGTCAAGATACTTTAGCCCCAGAACTTCCCATTTGGGTATACTTTCCC
CCTCAATATGCTTACTTAACAGTAGGAGATGTTAACACACAAGGAATTTCTGGAGACAGCAAAAAATTAGCA
AGTGAAGAATCAGCATTTTATGTTTTGGAACACAGTTCTTTTCAGCTTTTAGGTACAGGAGGTACAGCAACT
ATGTCTTATAAGTTTCCTCCAGTGCCCCCAGAAAATTTAGAGGGCTGCAGTCAACACTTTTATGAAATGTAC
AATCCCTTATACGGATCCCGCTTAGGGGTTCCTGACACATTAGGAGGTGACCCAAAATTTAGATCTTTAACA
CATGAAGACCATGCAATTCAGCCCCAAAACTTCATGCCAGGGCCACTAGTAAACTCAGTGTCTACAAAGGAG
GGAGACAGCTCTAATACTGGAGCTGGAAAAGCCTTAACAGGCCTTAGTACAGGTACCTCTCAAAACACTAGA
ATATCCTTACGCCCTGGGCCAGTGTCTCAGCCGTACCACCACTGGGACACAGATAAATATGTCACTGGAATA
AATGCCATTTCTCATGGTCAAACCACTTATGGTAACGCTGAAGACAAAGAGTATCAGCAAGGAGTGGGTAGA
TTTCCAAATGAAAAAGAACAGCTAAAACAGTTACAGGGTTTAAACATGCACACCTACTTTCCCAATAAAGGA
ACCCAGCAATATACAGATCAAATTGAGCGCCCCCTAATGGTGGGTTCTGTATGGAACAGAAGAGCCCTTCAC
TATGAAAGCCAGCTGTGGAGTAAAATTCCAAATTTGGATGACAGTTTTAAAACTCAGTTTGCAGCCTTAGGA
GGATGGGGTTTGCATCAGCCACCTCCTCAAATATTTTTAAAAATATTACCACAAAGTGGGCCAATTGGAGGT
ATTAAATCAATGGGAATTACTACCTTAGTTCAGTATGCTGTGGGAATTATGACAGTAACCATGACATTTAAA
TTGGGTCCCCGTAAAGCTACGGGACGGTGGAATCCTCAACCTGGAGTATATCCCCCGCACGCAGCAGGTCAT
TTACCATATGTACTATATGACCCCACAGCTACAGATGCAAAACAACACCACAGACATGGATATGAAAAGCCT
GAAGAATTGTGGACAGCCAAAAGCCGTGTGCACCCATTGTAA
