# Supplementary material for: Parvovirus B19 and Human Parvovirus 4 Encode Similar Proteins in a Reading Frame Overlapping the VP1 Capsid Gene
Source: Viruses. 2024 Jan 26;16(2):191. doi: 10.3390/v16020191 (PMC10891878; doi:10.3390/v16020191)
Supplement: Supplementary file 1 [file viruses-16-00191-s001.zip › S2 Alignment HumanParvo4 VP1 codon alignment.txt]

S2 Alignment. Codon alignment of all PARV4 VP1 coding sequences used in this work

>HumanParvovirus4|NC_007018_1/1-2745
ATGTCTGCTGCTGATGCTTATCGTCCAGGTGGCAAGCTGCCTCTAGATGAGCTAATGCAAAGAATGAATAGA
GCAATTCCTGTGGGACCGGAACCTTCAAGTCAAGCCAACCGCGGAGGGGGGCCATATCAAACTCACTTTGCT
ATAGGAATAATGTACTCCAAGGCTTTCCAAGGCTTGCTTAGATTTGCTAATGCTTTACCTCCTGAATTGAGC
CCTGTAAAACAGCTTGTTAATCAGTTAGAAAATTATAGGCGTAAGACATCTGATACCAGGGTATGGTACAGA
GTGTACTTAGACATGACAAGACTTCTAATTTCTGTGGCTCCTCCAGGAGCAGCAAACAAACTCAGACAGGCA
GCAGCAGGTATAACTCACTCAAAAGCCCCCAATGCTGAAAGCCTGAGAGGCATTGTGCGGTTCGCAGCTGCT
GCTTTTGTACCTACTGTAGAAAATATTGATAGATTTTTTGAAGACTCGCTAACGAACTTTGCCAAAGAAGAC
TTAGACACCTGGCAACAACTCCACGAGCAGTTTATCAAACTCTTTCACCCTCCAGATGTCGGAGTCCACCTT
GTTAGTGACAGCCGCGATGAAGGAGCTGATTCCCTTGTTGAACCAGACCTTGAGCGGCCTGCCGGAGGCGGG
CTTACTCTCCCCGGGTATAATTATGTTGGTCCTGGTAATCCTCTGGATAGTGGTCCCCCTCAGGGACCAGTG
GATGAGGCAGCAAAACATCATGATGAACGGTACGCAGAGATGATTGAGCATGGGGACATCCCTTATTTACAT
GGTCACGGCGCTGACAGATTAATGAACAAAGAGTTAGAAGAAAAAGAGCGCCGGGGGGACATTACACACTTA
GCAGATGTAGTAGTTGGCAATGCTATTAGAGGTTTATGGCAGGCTAAGGAAACTGTTGGTGATATTGCTGAT
GTTCAACTTTCTCAGGTCCTACCGCCCGCTCCTCCTTCTTCGGACCAACAACCGGCTTATTCCGCAGGAGAG
CCCTCAGCCAAGAAGGCGCGGATTGGTACCCCTGACGAGTCTGACCCGGCCTTGCTTCTGCAGCCTCATACC
AATACAATGTCCGTGGAACCAGCTGGAGGAGGAGGTGGAGTTAAAGTTAAAGCTCAGTGGATAGGTGGAACT
AGTTTTTCTGATTCTGTAGTTATTACTTCACATACTAGAACTTCAATGTTAGCTGATAGAGGGGGGTATGTG
CCTGTGTATAAGCAAGGAAGTCATGTAGATTCTTCGCAGCCTGTAATGGGTATGAAAACACCTTATTCTTAC
ATTGATGTTAATGCTTTATCTGCTCATTTTACTCCTAGAGACTTTCAGCAACTGCTAGATGAATATGATGAA
ATTAAACCTAAAAGCTTAACTATTGCAATTTCTGCTATTGTAATTAAGGATGTTGCAACCAATCAAACAGGT
ACTACTGTTTCTGATTCTGCAAGTGGTGGGATTACTGTATTTGCTGATGATAGCTATGACTATCCATATGTA
TTAGGTCATAATCAAGATACATTACCAGGTCATTTACCAGGAGAAAATTATGTATTGCCTCAGTATGGGTAC
ATTACAAGAGGCAGAGAAATTGATCAACAGAACAGCATTGTAGCTATTAGTGATCATAAGACAGAACTGTTT
TTTTTAGAGCACCATGATGCAGAGTGTTTGGGTACAGGAGATCACTGGTCTCATCACTATGAGTTTCCAGAT
GACCTACCTTGGAGAAAATTGTCAACTCCCAACCAAACATTGTATGCAAGACATAATCCAATTCCTTCTAGC
AGGTTAGCTATTATGACAGGTGTTGATAATGATGGGACTGCCATTTGGAAACGCCCTGAAGGCATGGATGTT
GGCAGACTCCCATTAAATTATGTTCCAGGGCCAGCTCTAATGATGCCAACAGACACCCAAATTAGAAACACA
ACTTTCAGAGATCCTGTGGCTATTGGAAATCCTGCTACAAGTGACAGGTATAGTGTAGCTCCTTTAGTCCAT
CAACCATGGTCTGTCCGTACAGAAGAATGGCTAGCAAACAAAACAGACTATGCTGTTCATAATTATTTAGGA
GGTGTTGCATACACTAGAAGAAAGCATGAAGAGTCTTATGATAAACATGAGGAGGACCGAGATGGTAGAGTT
ACTAACCCATCCAGAGTTGTTCAGATAGATGGTGATTTAGCAGCTCCTCATGTGGGTCACACGTTTTTTGTT
CCTGGACACACCAGAGTTACCTCTGGTGGTACTGATACAGTGTACAGCCCAAAATTATATCAGGAACCTGTG
TTTCCTTTGTTTCCTGGTGCTGTTTGGAACCCAAATCCTTTATCATATGATTGCCAAATATGGACTAAAATT
CCTAATACAGAATGTCATTTTTTTGCTCAATATCCTCTTTTGGGAGGTTGGGGAGTTCTTACTCCTCCTCCA
ATGATTTTTGTGAAGCTCAGGTCACAACCAGGCCCTCCTAGTCCAGGTGCTCACACAGTTCCACAATCTAAT
TTAAACCAGTATGCAATTTTTCACTTGCATTATAGTATGCAGTTTTTAGTTAAGCGCCGCAAGAGATCTCGC
CGCCATAATCCCGAGAAACCTGCTCCTTTCCCGACAACAGATTCGGGACGTATGCCTTTTACCCTTGCCAAT
AGCTTAAAAGACCCCAATACACCAGTGTATGAAGTGCCTTCTGATCAATGGATTGCGCGAAATTATTCTCAT
TTGCTGTAA
>lcl|GU120197_1_cds_ACY78470_1_1/1-2745_lcl|GU120197.1_cds_ACY78470.1_1/1-2745_protein=capsid_protein_protein_id=ACY78470.1_location=1..2745_gbkey=CDS/1-2745
ATGTCTGCTGCTGATGCTTATCGTCCAGGTGGCAAGCTGCCTTTAGATGAGCTAATGCAAAGAATGAATAGA
GCAATTCCTGTTGGACCGGAACCTTCAAGTCCAGCCAACCGCGGAGGGGGGCCATATCAAACTCATTTTGCT
ATAGGAATCATGTATTCAAAGGCTTTCCAAGGCTTGCTTAGATTTGCTGATGCTTTACCTGCTGAATTGAGT
CCTGTAAAACAGCTTGTTAATCAGTTAGAAAACTATAGACGAAAAACATCTGATACCCGTGTTTGGTACAGA
GTGTATTTAAATATGACAAGACTTCTAATTTCTGTAGCTCCACCAGGAGCTGCAAACAAACTGAGACAGGCA
GCAGCAGGCATAACTCACTCAAAAGCACCAAATGCTGAAAGTCTGCGAGGCATTGTGCGATTTGCAGCTGCT
GCTTTTGTACCTACCGTTGAAAACATTGATAGATTTTTTGAAGACTCACTAACAAACTTTGCCAAAGAAGAT
TTAGACACCTGGCAACAACTCCATGAGCAGTTTATCAAACTCTTTCATCCTCCAGATGTCGGAGTCCACCTT
GTTAGTGACAGCCGCGATGAAGGAGCTGATTCCCTTGTTGAACCAGACCTTGAGCGGCCTGCCGGAGGCGGG
CTTACTCTCCCCGGGTATAATTATGTTGGTCCTGGTAATCCTCTGGATAGTGGTCCCCCTCAGGGATCAGTG
GATGAGGCAGCAAAACATCATAATGAACGGTACGCAGAGATGATTAAGCATGGGGACATCCCTTATTTACAT
GGTCACGGCGCTGACAGATTAATGAACAAAGAGTTAGAAGAAAAAGAGCGCCGGGGGGACATTACACACTTG
ACAGATGTAGTGGTTGGCAATGCTATTAGAGGTTTATGGCAGGCTAAGGAAACTGTTGGTGATATTGCTGAT
GTTCAACTTTCTCAGGTCCTACCGCCCGCTCCTCCTTCTTCGGACCAACAACCGGCTTATTCCGCAGGAGAG
CCCTCAGCCAAGAAGGCGCGGATTGGTACCCCTGAGGAGTCTGAACCAACCTTGCTTCTGCAGTCTGATACC
CATACAATGTCCGTGGAACCAGCTGGAGGAGGAGGTGGAGTTAAAGTTAAAGCTCAGTGGATAGGTGGGACT
AGTTTTTCTGATTCTGTAGTTATTACTTCTCATACTAGAACTTCTATGTTAGCTGATAGAGGAGGTTATGTG
CCTGTGTATAAGCAAGGTAGTCATGTAGATTCTTCGCAGCCTGTAATGGGAATGAAAACCCCTTATTCTTAT
ATTGATGTTAATGCTTTATCAGCTCATTTTACTCCCAGAGATTTTCAACAATTACTAGATGAATATGATGAA
ATCAAGCCTAAAAGCTTAACTATTGCAATCTCTGCTATTGTAATTAAGGATGTTGCAACTAATCAGACAGGT
ACTACTGTCTCTGATTCTGCAAGTGGTGGCATAACTATATTTGCTGATGATAGCTATGACTATCCATATGTA
TTGGGTCATAATCAAGATACTTTACCAGGTCACTTACCAGGGGAAAATTATGTGTTGCCTCAGTATGGATAC
ATTACAAGAGGCAGAGAAATTGATCAACAGAACAGCATTGTAGCTATCAGTGATCATAAAACAGAACTATTT
TTTCTAGAGCACCATGATGCAGAGTGTTTAGGAACAGGAGATCACTGGTCTCGTCATTATGAATTTCCAGAT
GATCTACCTTGGAGAAAGCTATCAACTCCAAACCAAACTTTGTATGCAAGACATAATCCAATTCCTTCCAGT
AGGTTAGCCATTATGACAGGTGTTGACAATGATGGGACTGCCATTTGGAAACGTCCTGAAGGCATGGATGTT
GGCAGACTTCCCCTGAATTATGTTCCAGGACCAGCTCTAATGATGCCAACAGACACACAAATTAGAAATACA
ACTTTTAGGGATCCTGTAGCTATTGGAAATCCTGCTACAAGTGATAGGTATAGTGTAGCTCCATTAGTTCAT
CAGCCATGGTCTGTTCGTACAGAAGAATGGTTAGCAAACAAAACAGATTATGCTGTCCATAATTACTTGGGA
GGGGTTGCATACACTAGAAGAAAGCATGAAGAATCATATGATAAACATGAAGAGGACCGTGATGGTAGAGTT
ACTAACCCATCTAGAGTTGTTCAGATAGATGGTGACTTGGCAGCTCCACATGTGGGCCATACATTCTTTGTT
CCTGGACACACTAGAGTGACATCTGGTGGTACTGATACAGTGCACAGCCCAAAATTGTATCAGGAACCTGTG
TTTCCTTTGTTTCCTGGTGCTGTTTGGAACCCAAATCCTTTATCATATGATTGTCAAATATGGACTAAAATT
CCTAATACAGAATGTCATTTTTTTGCTCAATATCCTCTTTTAGGAGGTTGGGGAGTTCTTACTCCTCCACCA
ATGATATTTGTCAAGCTTAGATCACAACCAGGACCTCCCAGTCCAGGAGCCCATACAGTTCCCCAATCTAAT
TTAAATCAGTATGCCATTTTTCATTTGCACTATAGCATGCAGTTTCTAGTTAAGCGCCGCAAGCGATCTCAC
CGTCATAACCCCGAGAAACCTGCTCCATTTCCCACAACAGATTCTGGGCGTATGCCATTCACTCTTGCTAAT
AGCTTAAAAGACCCAAACACGCCAGTGTATGGAGTGCCTTCTGATCAATGGATTGCCCGTAATTACTCGCAT
TTGCTGTAA
>lcl|HQ593532_1_cds_AEE69129_1_2/1-2745_lcl|HQ593532.1_cds_AEE69129.1_2/1-2745_protein=VP1_protein_id=AEE69129.1_location=2110..4854_gbkey=CDS/1-2745
ATGTCTGCTGCTGATGCTTATCGTCCAGGTGGCAAGCTGCCACTAGATGAGCTAATGCAAAGAATGAATAGA
GCAATTCCTGTTGGACCGGAACCTTCAAGTCCAGCGAACCGCGGAGGGGGGCCATATCAAACTCATTTTGCT
ATAGGAATCATGTATTCCAAGGCTTTCCAAGGCTTGCTTAAATTTGCTAATGCTTTACCTGCTGAATTGAGT
CCTGTAAAACAGCTTGTTAATCAGTTAGAACACTATAGACGAAAAACATCTGATACCCGTGTTTGGTACAGA
GTGTATTTAGATATGACAAGACTTCTAATTTCTGTAGCTCCACCAGGAGCTGCAAACAAGCTCAGACAGGCA
GCAGCAGGTATAACTCACTCAAAAGCACCAAATGCTGAAACTCTGCGAGGCATTGTGCGATTTGCAGCTGCT
GCTTTTGTACCTACTATTGAAAACATTGATAGATTTTTTGAAGACTCGCTAACAAATTTTGCCAAAGAAGAC
TTAGACACCTGGAAACAACTGCATGAGCAGTTTATCAAACTCTTTCATCCTCCAGATGTCGGAGTCCACCTT
GTTAGTGACAGCCGCGATGAAGGAGCTGATTCCATTGTTGAACCAGACCTTGAGCGGCCTGCCGGAGGCGGG
CTTACTCTCCCCGGGTATAATTATGTTGGTCCTGGTAATCCTCTGGATAGTGGTCCCCCTCAGGGACCAGTG
GATGAGGCAGCAAAACATCATGATGAACGGTACGCAGAGATGATTGAGCATGGGGACATCCCTTATTTACAT
GGTCACGGCGCTGACAGATTAATGAACAAAGAATTAGAAGAAAAAAAGCGCCGGGGGGACATTACTCACTTG
ACAGATGTAGTAGTTGGCAATGCTATTAGAGGTTTATGGCAGGCTAAGGAAACTGTTGGTGATATTGCTGAT
GTTCAACTTTCTCAGGTCCTACCGCCCGCTCCTCCTTCTTCGGACCAACAACCGGCTTATTCCGCAGGAGAG
CCCTCAGCCAAGAAGGCGCGGATTGGTACCCCTGAGGAGTCTGAACCAACCTTGCCTGTGCAGTCTGATACC
AATACAATGTCCGTGGAACCAGCTGGAGGAGGAGGTGGAGTTAAAGTTAAAGCTCAGTGGATAGGTGGGACT
AGTTTCTCTGATTCTGTAGTTATTACTTCTCATACTAGAACTTCTATGTTAGCTGATAGAGGAGGTTATGTG
CCTGTGTATAAGCCAGGTAGTCATGTAGATTCTTCGCAGCCTGTAATGGGAATGAAAACCCCTTATTCTTAC
ATTGATGTTAATGCTTTATCAGCTCATTTTACTCCCAGAGATTTTCAACAATTACTAGATGAATATGATGAA
ATCAAGCCTAAAAGCCTAACTATTGCAATCTCTGCTATTGTAATCAAGGATGTTGCAACTAATCAGACAGGC
ACCAATGTCTCTGATTCTGCGAGTGGTGGCATAACTGTATTTGCTGATGATAGCTATGACTATCCATATGTA
TTGGGTCATAATCAAGATACTTTACCGGGTCATTTACCAGGGGAAAACTATGTGTTGCCTCAGTATGGATAC
ATTACAAGAGGTAGAGAAATTGATCAACAGAACAGCATTGTGGCCATCAGTGATCATAAAACAGAACTATTT
TTTCTAGAACACCATGATGCAGAGTGTTTAGGAACAGGAGATCACTGGTCTCATCATTATGAATTTCCAGAT
GATCTACCTTGGAGAAAGCTATCAACTCCAAACCAAACTTTGTATGCAAGACATAATCCAATTCCTTCCAGC
AGGTTAGCTATTATGACAGGCGTTGACAACGATGGCACTGCCGTCTGGAAACGTCCTGAAGGCATGGATGTT
GGCAGGCTTCCACTGAACTATGTTCCAGGACCAGCTCTGATGATGCCAACGGACACACAAATTAGAAACACA
ACTTTCAGGGATCCTGTTGCTATTGGAAATCCTGCTACAAGTGATAGGTACAGTGTAGCTCCATTAGTTCAT
CAGCCATGGTCTGTTCGCACAGAGGAATGGTTAGCAAACAAAACTGATTATTCTGTACATAATTACTTGGGA
GGGGTTGCATACACCAGAAGAAAACATGAAGAATCTTATGATAAGCATGAAGAGGACCGTGATGGCAGAGTT
AGTAATCCATCTAGAGTTGTTCAGATAGATGGTGACTTGGCTGCTCCACATGTAGGCCATACATTCTTTGTT
CCTGGACATACTAGAGTGACATCTGGTGGTACTGATACAGTGTACAGCCCAAAATTGTATCAAGAACCTGTA
TTTCCCCTGTTTCCTGGTGCTGTTTGGAACCCAAATCCTTTATCATATGATTGTCAAATATGGACTAAAATT
CCTAATACAGAATGCCATTTTTTTGCTCAGTATCCTCTTTTAGGAGGCTGGGGAGTTATGACTCCTCCACCG
ATGATATTTGTCAAGCTTAGATCACAGCCAGGACCTCCCAGTCCGGGAGCCCATACAGTTCCCCAATCTAAT
TTAAACCAGTATGCCATTTTTCACTTGCACTATAGCATGCAGTTTCTAGTTAAGCGCCGCAAGCGATCTCGC
CGTCATAACCCCGAGAAACCTGCTCCATTTCCCACAACAGATTCCGGGCGTATGCCATTTACTCTTGCTAAT
AGCTTACAAGACCCAAGCACGCCGGTATATGAAGTTCCTTCTGATCAATGGATTGCGCGTAATTACTCGCAC
TTGCTTTAA
>lcl|KJ541119_1_cds_AIC33853_1_2/1-2745_lcl|KJ541119.1_cds_AIC33853.1_2/1-2745_protein=minor_capsid_protein_protein_id=AIC33853.1_location=2109..4853_gbkey=CDS/1-2745
ATGTCTGCTGCTGATGCTTATCGTCCAGGTGGCAAGCTGCCACTAGATGAGCTAATGCAAAGAATGAATAGA
GCAATTCCTGTTGGACCGGAACCTTCAAGTCCAGCGAACCGCGGAGGGGGGCCATATCAAACTCATTTTGCT
ATAGGAATCATGTATTCAAAGGCTTTCCAAGGCTTGCTTAAATTTGCTAATGCTTTACCTGCTGAATTGAGT
CCTGTAAAACAGCTTGTTAATCAGTTAGAAAACTATAGACGAAAAACATCTGATACCCGTGTTTGGTACAGA
GTGTATTTAGATATGACAAGACTTCTAATTTCTGTAGCTCCACCAGGAGCTGCAAACAAGCTCAGTCTGGCA
GCAGCGGGTATAACTCACTCAAAAGCACCAAATGCTGAAACTCTGCGAGGCATTGTGCGATTTGCAGCTGCT
GCTTTTGTACCTAGTATCGAAAACATTGATAGATTTTTTGAAGACTCGCTAACAAATTTTGGCAAAGAAGAC
TTAGACACCTGGAAACAACTGCATGAGCAGTTTATCAAACTCTTTCATCCTCCAGATGTCGGAGTCAACCTT
GTTAGTGACAGCCGCGATGAAGGAGCTGATTCCCTTGTTGAACCAGACCTTGAGCGGCCTGCCGGAGGCCGG
CTTATTCTCCCCGGGTATAATTATGTTGGTCCTGGTAATCCTCTGGATAGTGGTCCCCCTCAGGGACCAGTG
GATGAGGCAGCAAAACATCATGATGAACGGTACGCAGAGATGATTGAGCACGGGGACATTCCTTATTTACAT
GGTCACGGCGCTGACAGATTAATGAACAAAGAGTTAGAAGAAAAAGAGCGCCGGGGGGACATTACTCACTTG
GCAGATGTAGTAGTTGGCAATGCTATTAGAGGTTTATGGCAGGCTAAGGAAACTGTTGGTGATATTGCTGAT
GTTCAACTTTCTCAGGTCCTACCGCCCGCTCCTCCTTCTTCGGACCAACAACCGGCTTATTCCGCAGGAGAG
CCCTCAGCCAAGAAGGCGCGGATTGGTACCCCTGAGGAGTCTGAACCAACCTTGCCTCTGCAGTCTGATACC
CATACAATGTCCGTGGAACCAGCTGGAGGAGGAGGTGGAGTTAAAGTTAAAGCTCAGTGGATAGGTGGGACT
AGTTTTTCTGATTCTGTAGTTATTACTTCTCATACTAGAACTTCTATGTTAGCTGATAGAGGAGGTTATGTG
CCTGTGTATAAGCAAGGTAGTCATGTAGATTCTTCGCAGCCTGTAATGGGAATGAAAACCCCTTATTCTTAC
ATTGATGTTAATGCTTTATCAGCTCATTTTACTCCCAGAGATTTTCAACAATTACTAGATGAATATGATGAG
ATTAAGCCTAAAAGCCTAACTATTGCAATCTCTGCTATTGTAATCAAGGATGTTGCAACTAATCAGACAGGC
ACCACTGTCTCTGATTCTGCGAGTGGTGGCATAACTGTATTTGCTGATGATAGCTATGACTACCCATATGTA
TTGGGTCATAATCAAGATACTTTACCAGGTCATTTACCAGGGGAAAATTATGTGTTGCCTCAGTATGGATAC
ATTACAAGAGGCAGAGAAATTGATCAACAGAATAGCATTGTGGCCATCAGTGATCATAAAACAGAACTATTT
TTTCTAGAACACCATGATGCAGAGTGTTTAGGAACAGGAGATCACTGGTCTCATCATTATGAATTTCCAGAT
GATCTACCTTGGAGAAAGCTATCAACTCCAAACCAAACTTTGTATGCAAGACATAATCCAATTCCTTCCAGC
AGATTAGCTATTATGACAGGTGTTGACAGTGATGGCACTGCCATTTGGAAACGTCCTGAAGGCATGGATGTT
GGCAGGCTTCCACTGAATTATGTTCCAGGACCAGCTCTCATGATGCCAACAGACACACAAATTAGAAACACA
ACTTTTAGGGATCCTGTTGCTATTGGAAATCCTGCTACAAGTGATAGATACAGTGTAGCTCCATTAGTTCAT
CAGCCATGGTCTGTTCGCACAGAAGAATGGTTAGCAAACAAAACTGATTATTCTGTACATAATTACTTGGGA
GGGGTTGCATACACTAGAAGAAAACATGAAGAATCTTATGATAAGCATGAAGAGGACCGTGATGGCAGAGTT
AGTAATCCATCTAGAGTTGTTCAGATAGATGGTGACTTGGCTGCTCCACATGTGGGCCATACATTCTTTGTT
CCTGGACATACTAGAGTGACATCTGGTGGTACTGATACAGTGTACAGTCCAAAATTGTATCAAGAACCTGTA
TTTCCCTTGTTTCCTGGGGCTGTTTGGAACCCAAATCCTTTATCATATGATTGTCAAATATGGACTAAAATT
CCTAATACAGAATGCCATTTTTTTGCTCAGTATCCTCTTTTAGGAGGTTGGGGAGTTATGACTCCTCCACCG
ATGATATTTGTCAAGCTTAGATCACAGCCCGGACCTCCCAGTCCGGGAGCCCATACAGTTCCCCAATCTAAT
TTAAACCAGTATGCCATTTTTCACTTGCACTATAGCATGCAGTTTCTAGTTAAGCGCCGCAAGCGATCTCGC
CGTCATAACCCCGAGAAACCTGCTCCATTTCCTACAACAGATTCCGGGCGTATGCCATTTACTCTTGCTAAT
AGCTTACAAGACCCAAACACGCCAGTGTATGAAGTTCCTTCTGATCAATGGATTGCGCGTAATTACTCGCAC
TTGCTTTAA
>lcl|KM390024_1_cds_AIX96901_1_2/1-2745_lcl|KM390024.1_cds_AIX96901.1_2/1-2745_protein=VP1_protein_id=AIX96901.1_location=2378..5122_gbkey=CDS/1-2745
ATGTCTGCTGCTGATGCTTATCGTCCAGGTGGCAAGCTGCCACTAGATGAGCTAATGCAAAGAATGAATAGA
GCAATTCCTGTTGGACCGGAACCTTCAAGTCCAGCGAACCGCGGAGGGGGGCCATATCAAACTCATTTTGCT
ATAGGAATCATGTATTCAAAGGCTTTCCAAGGCTTGCTTAAATTTGCTAATGCTTTACCTGCTGAATTGAGT
CCTGTAAAACAGCTTGTTAATCAGTTAGAACACTATAGACGAAAAACATCTGATACCCGTGTTTGGTACAGA
GTGTATTTAGATATGACAAGACTTTTGATTTCTGTAGCTCCACCAGGAGCTGCAAACAAGCTCAGACAGGCA
GCAGCGGGTATAACTCACTCAAAAGCACCAAATGCTGAAACTCTGCGAGGCATTGTGCGATTTGCAGCTGCT
GCTTTTGTGCCTAGTGTTGAAAACATTGATAGATTTTTTGAAGACTCGCTAACAAATTTTGGCAAAGAAGAC
TTAGACACCTGGAAACAACTGCATGAGCAGTTTATCAAACTCTTTCATCCTCCAGATGTCGGAGTCAACCTT
GTTAGTGACAGCCGCGATGAAGGAGCTGATTCCCTTGTTGAACCAGACCTTGAGCGGCCTGCCGGAGGCGGG
CTTACTCTCCCCGGGTATAATTATGTTGGTCCTGGTAATCCTCTGGATAGTGGTTCCCCTCAGGGACCAGTG
GATGAGGCAGCAAAACATCATGATGAACGGTACGCAGAGATGATTGAGCATGGGGACATACCTTATTTACAC
GGTCACGGCGCTGACAGATTAATGAACAAAGAGTTAGAAGAAAAAGAGCGCCGGGGGGACATTACTCACTTG
GCAGATGTAGTAGTTGGCAATGCTATTAGAGGTTTATGGCAGGCTAAGGAAACTGTTGGTGATATTGCTGAT
GTTCAACTTTCTCAGGTCCTACCGCCCGCTCCTCCTTCTTCGGACCAACAACCGGCTTATTCCGCAGGAGAG
CCCTCAGCCAAGAAGGCGCGGATTGGTACCCCTGAGGAGTCTGAACCAACCTTGCCTGTGCAGTCTGATACC
AATACAATGTCCGTGGAACCAGCTGGAGGAGGAGGTGGAGTTAAAGTTAAAGCTCAGTGGATAGGTGGGACT
AGTTTCTCTGATTCTGTAGTTATTACTTCTCACACTAGAACTTCTATGTTAGCTGATAGAGGAGGTTATGTG
CCTGTGTATAAGCAAGGTAGTCATGTAGATTCTTCGCAGCCTGTAATGGGAATGAAAACCCCTTATTCTTAC
ATTGATGTTAATGCTTTATCAGCTCATTTTACTCCCAGAGATTTTCAACAATTACTAGATGAATATGATGAA
ATTAAGCCTAAAAGCCTAACTATTGCAATCTCTGCTATTGTAATCAAGGATGTTGCAACTAATCAGACAGGC
ACCACTGTCTCTGATTCTGCGAGTGGTGGCATAACTGTATTTGCTGATGATAGCTATGACTATCCATATGTA
TTGGGTCATAATCAAGATACTTTACCAGGTCATTTACCAGGGGAAAATTATGTGTTGCCTCAGTATGGATAC
ATTACAAGAGGCAGAGAAATTGATCAACAGAATAGCATTGTGGCCATCAGTGATCATAAAACAGAACTATTT
TTTCTAGAACACCATGATGCAGAGTGTTTAGGAACAGGAGATCACTGGTCTCATCATTATGAATTTCCAGAT
GATCTACCTTGGAGAAAGCTATCAACTCCAAACCAAACTTTGTATGCAAGACATAATCCAATTCCTTCCAGC
AGATTAGCTATTATGACAGGTGTTGACAGTGATGGCACTGCCATTTGGAAACGTCCTGAAGGCATGGATGTT
GGCAGGCTTCCACTGAATTATGTTCCAGGACCAGCTCTCATGATGCCAACAGACACACAAATTAGAAACACA
ACTTTTAGGGATCCTGTTGCTATTGGAAATCCTGCTACAAGTGATAGATACAGTGTAGCTCCATTAGTTCAT
CAGCCATGGTCTGTTCGCACAGAAGAATGGTTAGCAAACAAAACTGATTATTCTGTACATAATTATTTGGGA
GGGGTTGCATACACTAGAAGAAAACATGAAGAATCTTACGATAAGCATGAAGAGGACCGTGATGGCAGAGTT
AGTAATCCATCTAGAGTTGTTCAGATAGATGGTGACTTGGCTGCTCCACATGTGGGCCATACATTCTTTGTT
CCTGGACATACTAGAGTGACATCTGGTGGTACTGATACAGTGTACAGCCCAAAATTGTATCAAGAACCTGTG
TTTCCCTTGTTTCCTGGTGCTGTTTGGAACCCAAATCCTTTATCATACGATTGTCAAATATGGACGAAAATT
CCTAATACAGAATGCCATTTTTTTGCTCAGTATCCTCTTTTAGGAGGTTGGGGAGTTATGACTCCTCCACCG
ATGATATTTGTTAAGCTTAGATCACAGCCCGGACCGCCCAGTCCGGGAGCCCATACAGTTCCCCAATCTAAT
TTAAACCAGTATGCCATTTTTCACTTGCACTATAGCATGCAGTTTCTAGTTAAGCGCCGCAAGCGATCTCGC
CGTCATAACCCCGAGAAACCTGCTCCATTTCCCACAACAGATTCGGGACGTATGCCATTTACTCTTGCTAAT
AGCTTACAAGACCCAAACACGCCAGTGTATGAAGTTCCTTCTGATCAATGGATTGCGCGTAATTACTCGCAC
TTGCTTTAA
>lcl|KJ541120_1_cds_AIC33856_1_2/1-2745_lcl|KJ541120.1_cds_AIC33856.1_2/1-2745_protein=minor_capsid_protein_protein_id=AIC33856.1_location=2109..4853_gbkey=CDS/1-2745
ATGTCTGCTGCTGATGCTTATCGTCCAGGTGGCAAGCTGCCACTAGATGAGCTAATGCAAAGAATGAATAGA
GCAATTCCTGTTGGACCGGAACCTTCAAGTCCAGCGAACCGCGGAGGGGGGCCATATCAAACTCATTTTGCT
ATAGGAATCATGTATTCCAAGGCTTTCCAAGGCTTGCTTAAATTTGCTAATGCTTTACCTGCTGAATTGAGT
CCTGTAAAACAGCTTGTTAATCAGTTAGAAAACTATAGACGAAAAACATCTGATACCCGTGTTTGGTACAGA
GTGTATTTAGATATGACAAGACTTCTAATTTCTGTAGCTCCACCAGGAGCTGCAAACAAGCTCAGACAGGCA
GCAGCGGGTATAACTCACTCAAAAGCACCAAATGCTGAAACTCTGCGAGGCATTGTGCGATTTGCAGCTGCT
GCTTTTGTGCCTAGTATCGAAAACATTGATAGATTTTTTGAAGACTCGCTAACAAATTTTGGCAAAGAAGAC
TTAGACACCTGGAAACAACTGCATGAGCAGTTTATCAAACTCTTTCATCCTCCAGATGTCGGAGTCAACCTT
GTTAGTGACAGCCGCGATGAAGGAGCTGATTCCCTTGTTGAACCAGACCTTGAGCGGCCTGCCGGAGGCGGG
CTTACTCTCCCCGGGTATAATTATGTTGGTCCTGGTAATCCTCTGGATAGTGGTCCCCCTCAGGGACCAGTG
GATGAGGCAGCAAAACATCATGATGAACGGTACGCAGAGATGATTGAGCACGGGGACATTCCTTATTTACAT
GGTCACGGCGCTGACAGATTAATGAACAAAGAGTTAGAAGAAAAAGAGCGCCGGGGGGACATTACTCACTTG
GCAGATGTAGTAGTTGGCAATGCTATTAGAGGTTTATGGCAGGCTAAGGAAACTGTTGGTGATATTGCTGAT
GTTCAACTTTCTCAGGTCCTACCGCCCGCTCCTCCTTCTTCGGACCAACAACCGGCTTATTCCGCAGGAGAG
CCCTCAGCCAAGAAGGCGCGGATTGGTACCCCTGAGGAGTCTGAACAAACCTTGCCTGTGCAGTCTGATACC
AATACAATGTCCGTGGAACCAGCTGGAGGAGGAGGTGGAGTTAAAGTTAAAGCTCAGTGGATAGGTGGGACT
AGTTTCTCTGATTCTGTAGTTATTACTTCTCATACTAGAACTTCTATGTTAGCTGATAGAGGAGGTTATGTG
CCTGTGTATAAGCAAGGTAGTCATGTAGATTCTTCGCAGCCTGTAATGGGAATGAAAACCCCTTATTCTTAC
ATTGATGTTAATGCTTTATCAGCTCATTTTACTCCCAGAGATTTTCAACAATTACTAGATGAATATGATGAG
ATTAAGCCTAAAAGCCTAACTATTGCAATCTCTGCTATTGTAATCAAGGATGTTGCAACTAATCAGACAGGC
ACCACTGTCTCTGATTCTGCGAGTGGTGGCATAACTGTATTTGCTGATGATAGCTATGACTATCCATATGTA
CTGGGTCATAATCAAGACACTTTACCGGGTCATTTACCAGGGGAAAATTATGTGTTGCCTCAGTATGGATAC
ATTACAAGAGGCAGAGAAATTGATCAACAGAATAGCATTGTGGCCATCAGTGATCATAAAACAGAACTATTT
TTTCTAGAACACCATGATGCAGAGTGTTTAGGAACAGGAGATCACTGGTCTCATCATTATGAATTTCCAGAT
GATCTACCTTGGAGAAAGCTATCAACTCCAAACCAAACTTTGTATGCAAGACATAATCCAATTCCTTCCAGC
AGATTAGCTATTATGACAGGTGTTGACAGTGATGGCACTGCCATTTGGAAACGTCCTGAAGGCATGGATGTT
GGCAGGCTTCCACTGAAATATGTTCCAGGACCAGCTCTCATGATGCCAACAGACACACAAATTAGAAACACA
ACTTTTAGGGATCCTGTTGCTATTGGAAATCCTGCTACAAGTGATAGATACAGTGTAGCTCCATTAGTTCAT
CAGCCATGGTCTGTTCGCACAGAAGAATGGTTAGCAAACAAAACTGATTATTCTGTACATAATTACTTGGGA
GGGGTTGCATACACTAGAAGAAAACATGAAGAATCTTATGATAAGCATGAAGAGGACCGTGATGGCAGAGTT
AGTAATCCATCTAGAGTTGTTCAGATAGATGGTGACTTGGCTGCTCCACATGTGGGCCATACATTCTTTGTT
CCTGGACATACTAGAGTGACATCTGGTGGTACTGATACAGTGTACAGTCCAAAATTGTATCAAGAACCTGTA
TTTCCCTTGTTTCCTGGTGCTGTTTGGAACCCAAATCCTTTATCATATGATTGTCAAATATGGACTAAAATT
CCTAATACAGAATGCCATTTTTTTGCTCAGTATCCTCTTTTAGGAGGCTGGGGAGTTATGACTCCTCCACCG
ATGATATTTGTTAAGCTTAGATCACAGCCCGGACCTCCCAGTCCGGGAGCCCATACAGTTCCCCAATCTAAT
TTAAACCAGTATGCCATTTTTCACTTGCACTATAGCATGCAGTTCCTAGTTAAGCGCCGCAAGCGATCTCGC
CGTCATAACCCCGAGAAACCTGCTCCATTTCCCACAACAGATTCCGGGCGTATGCCATTTACTCTTGCTAAT
AGCTTACAAGACCCAAACACGCCAGTGTATGAAGTTCCTTCTGATCAATGGATTGCGCGTAATTACTCGCAC
TTGCTTTAA
>lcl|KJ541121_1_cds_AIC33859_1_2/1-2745_lcl|KJ541121.1_cds_AIC33859.1_2/1-2745_protein=minor_capsid_protein_protein_id=AIC33859.1_location=2109..4853_gbkey=CDS/1-2745
ATGTCTGCTGCTGATGCTTATCGTCCAGGTGGCAAGCTGCCACTAGATGAGCTAATGCAAAGAATGAATAGA
GCAATTCCTGTTGGACCGGAACCTTCAAGTCCAGCGAACCGCGGAGGGGGGCCATATCAAACTCATTTTGCT
ATAGGAATCATGTATTCCAAGGCTTTCCAAGGCTTGCTTAAATTTGCTAATGCTTTACCTGCTGAATTGAGT
CCTGTAAAACAGCTTGTTAATCAGTTAGAAAACTATAGACGAAAAACATCTGATACCCGTGTTTGGTACAGA
GTGTATTTAGATATGACAAGACTTCTAATTTCTGTAGCTCCACCAGGAGCTGCAAACAAGCTCAGACAGGCA
GCAGCGGGTATAACTCACTCAAAAGCACCAAATGCTGAAACTCTGCGAGGCATTGTGCGATTTGCAGCTGCT
GCTTTTGTGCCTAGTATCGAAAACATTGATAGATTTTTTGAAGACTCGCTAACAAATTTTGCCAAAGAAGAC
TTAGACACCTGGAAACAACTGCATGAGCAGTTTATCAAACTCTTTCATCCTCCAGATGTCGGAGTCAACCTT
GTTAGTGACAGCCGCGATGAAGGAGCTGATTCCCTTGTTGAACCAGACCTTGAGCGGCCTGCCGGAGGCGGG
CTTACTCTCCCCGGGTATAATTATGTTGGTCCTGGTAATCCTCTGGATAGTGGTCCCCCTCAGGGACCAGTG
GATGAGGCAGCAAAACATCATGATGAACGGTACGCAGAGATGATTGAGCACGGGGACATTCCTTATTTACAT
GGTCACGGCGCTGACAGATTAATGAACAAAGAGTTAGAAGAAAAAGAGCGCCGGGGGGACATTACTCACTTG
ACAGATGTAGTAGTTGGCAATGCTATTAGAGGTTTATGGCAGGCTAAGGAAACTGTTGGTGATATTGCTGAT
GTTCAACTTTCTCAGGTCCTACCGCCCGCTCCTCCTTCTTCGGACCAACAACCGGCTTATTCCGCAGGAGAG
CCCTCAGCCAAGAAGGCGCGGATTGGTACCCCTGAGGAGTCTGAACAAACCTTGCCTGTGCAGTCTGATACC
AATACAATGTCCGTGGAACCAGCTGGAGGAGGAGGTGGAGTTAAAGTTAAAGCTCAGTGGATAGGTGGGACT
AGTTTCTCTGATTCTGTAGTTATTACTTCTCATACTAGAACTTCTATGTTAGCTGATAGAGGAGGTTACGTG
CCTGTGTATAAGCAAGGTAGTCATGTAGATTCTTCGCAGCCTGTAATGGGAATGAAAACCCCTTATTCTTAC
ATTGATGTTAATGCTTTATCAGCTCATTTTACTCCCAGAGATTTTCAACAATTACTAGATGAATATGATGAA
ATCAAGCCTAAAAGCCTAACTATTGCAATCTCTGCTATTGTAATCAAGGATGTTGCAACTAATCAGACAGGC
ACCACTGTCTCTGATTCTGCGAGTGGTGGCATAACTGTATTTGCTGATGATAGCTATGACTATCCATATGTA
CTGGGTCATAATCAAGACACTTTACCAGGTCATTTACCAGGGGAAAATTATGTGTTGCCTCAGTATGGATAC
ATTACAAGAGGCAGAGAAATTGATCAACAGAACAGCATTGTGGCCATCAGTGATCATAAAACAGAACTATTT
TTTCTAGAACACCATGATGCAGAGTGTTTAGGAACAGGAGATCACTGGTCTCATCATTATGAATTTCCAGAT
GATCTACCTTGGAGAAAGCTATCAACTCCAAACCAAACTTTGTATGCAAGACATAATCCAATTCCTTCCAGC
AGATTAGCTATTATGACAGGTGTTGACAGTGATGGCACTGCCATTTGGAAACGTCCTGAAGGCATGGATGTT
GGCAGGCTTCCACTGAACTATGTTCCAGGACCAGCTCTCATGATGCCAACAGACACACAAATTAGAAACACA
ACTTTTAGGGATCCTGTTGCTATTGGAAATCCTGCTACAAGTGATAGATACAGTGTAGCTCCATTAGTTCAT
CAGCCATGGTCTGTTCGCACAGAAGAATGGTTAGCAAACAAAACTGATTATTCTGTACATAATTACTTGGGA
GGGGTTGCATACACTAGAAGAAAACATGAAGAATCTTATGATAAGCATGAAGAGGACCGTGATGGCAGAGTT
AGTAATCCATCTAGAGTTGTTCAGATAGATGGTGACTTGGCTGCTCCACATGTGGGCCATACATTCTTTGTT
CCTGGACATACTAGAGTGACATCTGGTGGTACTGATACAGTGTACAGTCCAAAATTGTATCAAGAACCTGTA
TTTCCCTTGTTTCCTGGTGCTGTTTGGAACCCAAATCCTTTATCATATGATTGTCAAATATGGACTAAAATT
CCTAATACAGAATGCCATTTTTTTGCTCAGTATCCTCTTTTAGGAGGTTGGGGAGTTATGACTCCTCCACCG
ATGATATTTGTTAAGCTTAGATCACAGCCCGGACCTCCCAGTCCGGGAGCCCATACAGTTCCCCAATCTAAT
TTAAACCAGTATGCCATTTTTCACTTGCACTATAGCATGCAGTTCCTAGTTAAGCGCCGCAAGCGATCTCGC
CGTCATAACCCCGAGAAACCTGCTCCATTTCCCACAACAGATTCCGGGCGTATGCCATTTACTCTTGCTAAT
AGCTTACAAGACCCAAACACGCCAGTGTATGAAGTTCCTTCTGATCAATGGATTGCGCGTAATTACTCGCAC
TTGCTTTAA
>lcl|DQ873387_1_cds_ABK00514_1_2/1-2745_lcl|DQ873387.1_cds_ABK00514.1_2/1-2745_protein=ORF2_protein_id=ABK00514.1_location=2214..4958_gbkey=CDS/1-2745
ATGTCTGCTGCTGATGCTTATCGTCCAGGTGGCAAGCTGCCTCTAGATGAGCTAATGCAAAGAATGAATAGA
GCAATTCCTGTGGGACCGGAACCTTCAAGTCAAGCCAACCGCGGAGGGGGGCCATATCAAACTCACTTTGCT
ATAGGAATAATGTACTCCAAGGCTTTCCAAGGCTTGCTTAGATTTGCTAATGCTTTACCTCCTGAATTGAGC
CCTGTAAAACAGCTTGTTAATCAGTTAGAAAATTATAGGCGTAAGACATCTGATACCAGGGTATGGTACAGA
GTGTACTTAGACATGACAAGACTTCTAATTTCTGTGGCTCCTCCAGGAGCAGCAAACAAACTCAGACAGGCA
GCAGCAGGTATAACTCACTCAAAAGCCCCCAATGCTGAAAGCCTGAGAGGCATTGTGCGGTTCGCAGCTGCT
GCTTTTGTACCTACTGTAGAAAATATTGATAGATTTTTTGAAGACTCGCTAACGAACTTTGCCAAAGAAGAC
TTAGACACCTGGCAACAACTCCACGAGCAGTTTATCAAACTCTTTCACCCTCCAGATGTCGGAGTCCACCTT
GTTAGTGACAGCCGCGATGAAGGAGCTGATTCCCTTGTTGAACCAGACCTTGAGCGGCCTGCCGGAGGCGGG
CTTACTCTCCCCGGGTATAATTATGTTGGTCCTGGTAATCCTCTGGATAGTGGTCCCCCTCAGGGACCAGTG
GATGAGGCAGCAAAACATCATGATGAACGGTACGCAGAGATGATTGAGCATGGGGACATCCCTTATTTCCAT
GGTCACGGCGCTGACAGATTAATGAACAAAGAGTTAGAAGAAAAAGAGCGCCGGGGGGACATTACACACTTA
GCAGATGTAGTAGTTGGCAATGCTATTAGAGGTTTATGGCAGGCTAAGGAAACTGTTGGTGATATTGCTGAT
GTTCAACTTTCTCAGGTCCTACCGCCCGCTCCTCCTTCTTCGGACCAACAACCGGCTTATTCCGCAGGAGAG
CCCTCAGCCAAGAAGGCGCGGATTGGTACCCCTGACGAGTCTGACCCGGCCTTGCTTCTGCAGCCTCATACC
AATACAATGTCCGTGGAACCAGCTGGAGGAGGAGGTGGAGTTAAAGTTAAAGCTCAGTGGATAGGTGGAACT
AGTTTTTCTGATTCTGTAGTTATTACTTCACATACTAGAACTTCAATGTTAGCTGATAGAGGGGGGTATGTG
CCTGTGTATAAGCAAGGAAGTCATGTAGATTCTTCGCAGCCTGTAATGGGTATGAAAACACCTTATTCTTAC
ATTGATGTTAATGCTTTATCTGCTCATTTTACTCCTAGAGACTTTCAGCAACTGCTAGATGAATATGATGAA
ATTAAACCTAAAAGCTTAACTATTGCAATTTCTGCTATTGTAATTAAGGATGTTGCAACCAATCAAACAGGT
ACTACTGTTTCTGATTCTGCAAGTGGTGGGATTACTGTATTTGCTGATGATAGCTATGACTATCCATATGTA
TTAGGTCATAATCAAGATACATTACCAGGTCATTTACCAGGAGAAAATTATGTATTGCCTCAGTATGGGTAC
ATTACAAGAGGCAGAGAAATTGATCAACAGAACAGCATTGTAGCTATTAGTGATCATAAGACAGAACTGTTT
TTTTTAGAGCACCATGATGCAGAGTGTTTGGGTACAGGAGATCACTGGTCTCATCACTATGAGTTTCCAGAT
GACCTACCTTGGAGAAAATTGTCAACTCCCAACCAAACATTGTATGCAAGACATAATCCAATTCCTTCTAGC
AGGTTAGCTATTATGACAGGTGTTGATAATGATGGGACTGCCATTTGGAAACGCCCTGAAGGCATGGATGTT
GGCAGACTCCCATTAAATTATGTTCCAGGGCCAGCTCTAATGATGCCAACAGACACCCAAATTAGAAACACA
ACTTTCAGAGATCCTGTGGCTATTGGAAATCCTGCTACAAGTGACAGGTATAGTGTAGCTCCTTTAGTCCAT
CAACCATGGTCTGTCCGTACAGAAGAATGGCTAGCAAACAAAACAGACTATGCTGTTCATAATTATTTAGGA
GGTGTTGCATACACTAGAAGAAAGCATGAAGAGTCTTATGATAAACATGAGGAGGACCGAGATGGTAGAGTT
ACTAACCCATCCAGAGTTGTTCAGATAGATGGTGATTTAGCAGCTCCTCATGTGGGTCACACGTTTTTTGTT
CCTGGACACACCAGAGTTACCTCTGGTGGTACTGATACAGTGTACAGCCCAAAATTATATCAGGAACCTGTG
TTTCCTTTGTTTCCTGGTGCTGTTTGGAACCCAAATCCTTTATCATATGATTGCCAAATATGGACTAAAATT
CCTAATACAGAATGTCATTTTTTTGCTCAATATCCTCTTTTGGGAGGTTGGGGAGTTCTTACTCCTCCTCCA
ATGATTTTTGTGAAGCTCAGGTCACAACCAGGCCCTCCTAGTCCAGGTGCTCACACAGTTCCACAATCTAAT
TTAAACCAGTATGCAATTTTTCACTTGCATTATAGTATGCAGTTTTTAGTTAAGCGCCGCAAGAGATCTCGC
CGCCATAATCCCGAGAAACCTGCTCCTTTCCCGACAACAGATTCGGGACGTATGCCTTTTACCCTTGCCAAT
AGCTTAAAAGACCCCAATACACCAGTGTATGAAGTGCCTTCTGATCAATGGATTGCGCGAAATTATTCTCAT
TTGCTATAA
>lcl|EU175856_1_cds_ABV71693_1_2/1-2745_lcl|EU175856.1_cds_ABV71693.1_2/1-2745_protein=ORF2_protein_id=ABV71693.1_location=2329..5073_gbkey=CDS/1-2745
ATGTCTGCTGCTGATGCTTATCGTCCAGGTGGCAAGCTGCCTCTAGATGAGCTAATGCAAAGAATGAATAGA
GCAATTCCTGTGGGACCGGAACCTTCAAGTCAAGCCAACCGCGGAGGGGGGCCATATCAAACTCACTTTGCT
ATAGGAATAATGTACTCCAAGGCTTTCCAAGGCTTGCTTAGATTTGCTAATGCTTTACCTCCTGAATTGAGC
CCTGTAAAACAGCTTGTTAATCAGTTAGAAAATTATAGGCGTAAGACATCTGATACCAGGGTATGGTACAGA
GTGTACTTAGACATGACAAGACTTCTAATTTCTGTGGCTCCTCCAGGAGCAGCAAACAAACTCAGACAGGCA
GCAGCAGGTATAACTCACTCAAAAGCCCCCAATGCTGAAAGCCTGAGAGGCATTGTGCGGTTCGCAGCTGCT
GCTTTTGTACCTACTGTAGAAAATATTGATAGATTTTTTGAAGACTCGCTAACGAACTTTGCCAAAGAAGAC
TTAGACACCTGGCAACAACTCCACGAGCAGTTTATCAAACTCTTTCACCCTCCAGATGTCGGAGTCCACCTT
GTTAGTGACAGCCGCGATGAAGGAGCTGATTCCCTTGTTGAACCAGACCTTGAGCGGCCTGCCGGAGGCGGG
CTTACTCTCCCCGGGTATAATTATGTTGGTCCTGGTAATCCTCTGGATAGTGGTCCCCCTCAGGGACCAGTG
GATGAGGCAGCAAAACATCATGATGAACGGTACGCAGAGATGATTGAGCATGGGGACATCCCTTATTTACAT
GGTCACGGCGCTGACAGATTAATGAACAAAGAGTTAGAAGAAAAAGAGCGCCGGGGGGACATTACACACTTA
GCAGATGTAGTAGTTGGCAATGCTATTAGAGGTTTATGGCAGGCTAAGGAAACTGTTGGTGATATTGCTGAT
GTTCAACTTTCTCAGGTCCTACCGCCCGCTCCTCCTTCTTCGGACCAACAACCGGCTTATTCCGCAGGAGAG
CCCTCAGCCAAGAAGGCGCGGATTGGTACCCCTGACGAGTCTGACCCGGCCTTGCTTCTGCAGCCTCATACC
AATACAATGTCCGTGGAACCAGCTGGAGGAGGAGGTGGAGTTAAAGTTAAATCTCAGTGGATAGGTGGAACT
AGTTTTTCTGATTCTGTAGTTATTACTTCACATACTAGAACTTCAATGTTAGCTGATAGAGGGGGGTATGTG
CCTGTGTATAAGCAAGGAAGTCATGTAGATTCTTCGCAGCCTGTAATGGGTATGAAGACACCTTATTCTTAC
ATTGATGTTAATGCTTTATCTGCTCATTTTACTCCTAGAGACTTTCAGCAACTGCTAGATGAATATGATGAA
ATTAAACCTAAAAGCTTAACTATTGCAATTTCTGCTATTGTAATTAAGGATGTTGCAACCAATCAAACAGGT
ACTACTGTTTCTGATTCTGCAAGTGGTGGGATTACTGTATTTGCTGATGATAGCTATGACTATCCATATGTA
TTAGGTCATAATCAAGATACATTACCAGGTCATTTACCAGGAGAAAATTATGTATTGCCTCAGTATGGGTAC
ATTACAAGAGGCAGAGAAATTGATCAACAGAACAGCATTGTAGCTATTAGTGATCATAAGACAGAACTGTTT
TTTTTAGAGCACCATGATGCAGAGTGTTTGGGTACAGGAGATCACTGGTCTCATCACTATGAGTTTCCAGAT
GACCTACCTTGGAGAAAATTGTCAACTCCCAACCAAACATTGTATGCAAGACATAATCCAATTCCTTCTAGC
AGGTTAGCTATTATGACAGGTGTTGATAATGATGGGACTGCCATTTGGAAACGCCCTGAAGGCATGGATGTT
GGCAGACTCCCATTAAATTATGTTCCAGGGCCAGCTCTAATGATGCCAACAGACACCCAAATTAGAAACACA
ACTTTCAGAGATCCTGTGGCTATTGGAAATCCTGCTACAAGTGACAGGTATAGTGTAGCTCCTTTAGTCCAT
CAACCATGGTCTGTCCGTACAGAAGAATGGCTAGCAAACAAAACAGACTATGCTGTTCATAATTATTTAGGA
GGTGTTGCATACACTAGAAGAAAGCATGAAGAGTCTTATGATAAACATGAGGAGGACCGAGATGGTAGAGTT
ACTAACCCATCCAGAGTTGTTCAGATAGATGGTGATTTAGCAGCTCCTCATGTGGGTCACACGTTTTTTGTT
CCTGGACACACCAGAGTTACCTCTGGTGGTACTGATACAGTGTACAGCCCAAAATTATATCAGGAACCTGTG
TTTCCTTTGTTTCCTGGTGCTGTTTGGAACCCAAATCCTTTATCATATGATTGCCAAATATGGACTAAAATT
CCTAATACAGAATGTCATTTTTTTGCTCAATATCCTCTTTTGGGAGGTTGGGGAGTTCTTACTCCTCCTCCA
ATGATTTTTGTGAAGCTCAGGTCACAACCAGGCCCTCCTAGTCCAGGTGCTCACACAGTTCCACAATCTAAT
TTAAACCAGTATGCAATTTTTCACTTGCATTATAGTATGCAGTTTTTAGTTAAGCGCCGCAAGAGATCTCGC
CGCCATAATCCCGAGAAACCTGCTCCTTTCCCGACAACAGATTCGGGACGTATGCCTTTTACCCTTGCCAAT
AGCTTAAAAGACCCCAATACACCAGTGTATGAAGTGCCTTCTGATCAATGGATTGCGCGAAATTATTCTCAT
TTGCTATAA
>lcl|EU546210_1_cds_ACD71479_1_2/1-2745_lcl|EU546210.1_cds_ACD71479.1_2/1-2745_protein=ORF2_protein_id=ACD71479.1_location=2329..5073_gbkey=CDS/1-2745
ATGTCTGCTGCTGATGCTTATCGTCCAGGTGGCAAGCTGCCTCTAGATGAGCTAATGCAAAGAATGAATAGA
GCAATTCCTGTGGGACCGGAACCTTCAAGTCAAGCCAACCGCGGAGGGGGGCCATATCAAACTCACTTTGCT
ATAGGAATAATGTACTCCAAGGCTTTCCAAGGCTTGCTTAGATTTGCTAATGCTTTACCTCCTGAATTGAGC
CCTGTAAAACAGCTTGTTAATCAGTTAGAAAATTATAGGCGTAAGACATCTGATACCAGGGTATGGTACAGA
GTGTACTTAGACATGACAAGACTTCTAATTTCTGTGGCTCCTCCAGGAGCAGCAAACAAACTCAGACAGGCA
GCAGCAGGTATAACTCACTCAAAAGCCCCCAATGCTGAAAGCCTGAGAGGCATTGTGCGGTTCGCAGCTGCT
GCTTTTGTACCTACTGTAGAAAATATTGATAGATTTTTTGAAGACTCGCTAACGAACTTTGCCAAAGAAGAC
TTAGACACCTGGCAACAACTCCACGAGCAGTTTATCAAACTCTTTCACCCTCCAGATGTCGGAGTCCACCTT
GTTAGTGACAGCCGCGATGAAGGAGCTGATTCCCTTGTTGAACCAGACCTTGAGCGGCCTGCCGGAGGCGGG
CTTACTCTCCCCGGGTATAATTATGTTGGTCCTGGTAATCCTCTGGATAGTGGTCCCCCTCAGGGACCAGTG
GATGAGGCAGCAAAACATCATGATGAACGGTACGCAGAGATGATTGAGCATGGGGACATCCCTTATTTACAT
GGTCACGGCGCTGACAGATTAATGAACAAAGAGTTAGAAGAAAAAGAGCGCCGGGGGGACATTACACACTTA
GCAGATGTAGTAGTTGGCAATGCTATTAGAGGTTTATGGCAGGCTAAGGAAACTGTTGGTGATATTGCTGAT
GTTCAACTTTCTCAGGTCCTACCGCCCGCTCCTCCTTCTTCGGACCAACAACCGGCTTATTCCGCAGGAGAG
CCCTCAGCCAAGAAGGCGCGGATTGGTACCCCTGACGAGTCTGACCCGGCCTTGCTTCTGCAGCCTCATACC
AATACAATGTCCGTGGAACCAGCTGGAGGAGGAGGTGGAGTTAAAGTTAAAGCTCAGTGGATAGGTGGAACT
AGTTTTTCTGATTCTGTAGTTATTACTTCACATACTAGAACTTCAATGTTAGCTGATAGAGGGGGGTATGTG
CCTGTGTATAAGCAAGGAAGTCATGTAGATTCTTCGCAGCCTGTAATGGGTATGAAAACACCTTATTCTTAC
ATTGATGTTAATGCTTTATCTGCTCATTTTACTCCTAGAGACTTTCAGCAACTGCTAGATGAATATGATGAA
ATTAAACCTAAAAGCTTAACTATTGCAATTTCTGCTATTGTAATTAAGGATGTTGCAACCAATCAAACAGGT
ACTAATGTTTCTGATTCTGCAAGTGGTGGGATTACTGTATTTGCTGATGATAGCTATGACTATCCATATGTA
TTAGGTCATAATCAAGATACATTACCAGGTCATTTACCAGGAGAAAATTATGTATTGCCTCAGTATGGGTAC
ATTACAAGAGGCAGAGAAATTGATCAACAGAACAGCATTGTAGCTATTAGTGATCATAAGACAGAACTGTTT
TTTTTAGAGCACCATGATGCAGAGTGTTTGGGTACAGGAGATCACTGGTCTCATCACTATGAGTTTCCAGAT
GACCTACCTTGGAGAAAATTGTCAACTCCCAACCAAACATTGTATGCAAGACATAATCCAATTCCTTCTAGC
AGGTTAGCTATTATGACAGGTGTTGATAATGATGGGACTGCCATTTGGAAACGCCCTGAAGGCATGGATGTT
GGCAGACTCCCATTAAATTATGTTCCAGGGCCAGCTCTAATGATGCCAACAGACACCCAAATTAGAAACACA
ACTTTCAGAGATCCTGTGGCTATTGGAAATCCTGCTACAAGTGACAGGTATAGTGTAGCTCCTTTAGTCCAT
CAACCATGGTCTGTCCGTACAGAAGAATGGCTAGCAAACAAAACAGACTATGCTGTTCATAATTATTTAGGA
GGTGTTGCATACACTAGAAGAAAGCATGAAGAGTCTTATGATAAACATGAGGAGGACCGAGATGGTAGAGTT
ACTAACCCATCCAGAGTTGTTCAGATAGATGGTGATTTAGCAGCTCCTCATGTGGGTCACACGTTTTTTGTT
CCTGGACACACCAGAGTTACCTCTGGTGGTACTGATACAGTGTACAGCCCAAAATTATATCAGGAACCTGTG
TTTCCTTTGTTTCCTGGTGCTGTTTGGAACCCAAATCCTTTATCATATGATTGCCAAATATGGACTAAAATT
CCTAATACAGAATGTCATTTTTTTGCTCAATATCCTCTTTTGGGAGGTTGGGGAGTTCTTACTCCTCCTCCA
ATGATTTTTGTGAAGCTCAGGTCACAACCAGGCCCTCCTAGTCCAGGTGCTCACACAGTTCCACAATCTAAT
TTAAACCAGTATGCAATTTTTCACTTGCATTATAGTATGCAGTTTTTAGTTAAGCGCCGCAAGAGATCTCGC
CGCCATAATCCCGAGAAACCTGCTCCTTTCCCGACAACAGATTCGGGACGTATGCCTTTTACCCTTGCCAAT
AGCTTAAAAGACCCCAATACACCAGTGTATGAAGTGCCTTCTGATCAATGGATTGCGCGAAATTATTCTCAT
TTGCTATAA
>lcl|DQ873386_1_cds_ABK00512_1_2/1-2745_lcl|DQ873386.1_cds_ABK00512.1_2/1-2745_protein=ORF2_protein_id=ABK00512.1_location=2103..4847_gbkey=CDS/1-2745
ATGTCTGCTGCTGATGCTTATCGTCCAGGTGGCAAGCTGCCTCTAGATGAGCTAATGCAAAGAATGAATAGA
GCAATTCCTGTGGGACCGGAACCTTCAAGTCAAGCCAACCGCGGAGGGGGGCCATATCAAACTCACTTTGCT
ATAGGAATAATGTACTCCAAGGCTTTCCAAGGCTTGCTTAGATTTGCTAATGCTTTACCTCCTGAATTGAGC
CCTGTAAAACAGCTTGTTAATCAGTTAGAAAATTATAGGCGTAAGACATCTGATACCAGGGTATGGTACAGA
GTGTACTTAGACATGACAAGACTTCTAATTTCTGTGGCTCCTCCAGGAGCAGCAAACAAACTCAGACAGGCA
GCAGCAGGTATAACTCACTCAAAAGCCCCCAATGCTGAAAGCCTGAGAGGCATTGTGCGGTTCGCAGCTGCT
GCTTTTGTACCTACTGTAGAAAATATTGATAGATTTTTTGAAGACTCGCTAACGAACTTTGCCAAAGAAGAC
TTAGACACCTGGCAACAACTCCACGAGCAGTTTATCAAACTCTTTCACCCTCCAGATGTCGGAGTCCACCTT
GTTAGTGACAGCCGCGATGAAGGAGCTGATTCCCTTGTTGAACCAGACCTTGAGCGGCCTGCCGGAGGCGGG
CTTACTCTCCCCGGGTATAATTATGTTGGTCCTGGTAATCCTCTGGATAGTGGTCCCCCTCAGGGACCAGTG
GATGAGGCAGCAAAACATCATGATGAACGGTACGCAGAGATGATTGAGCATGGGGACATCCCTTATTTACAT
GGTCACGGCGCTGACAGATTAATGAACAAAGAGTTAGAAGAAAAAGAGCGCCGGGGGGACATTACACACTTA
GCAGATGTAGTAGTTGGCAATGCTATTAGAGGTTTATGGCAGGCTAAGGAAACTGTTGGTGATATTGCTGAT
GTTCAACTTTCTCAGGTCCTACCGCCCGCTCCTCCTTCTTCGGACCAACAACCGGCTTATTCCGCAGGAGAG
CCCTCAGCCAAGAAGGCGCGGATTGGTACCCCTGACGAGTCTGACCCGGCCTTGCTTCTGCAGCCTCATACC
AATACAATGTCCGTGGAACCAGCTGGAGGAGGAGGTGGAGTTAAAGTTAAAGCTCAGTGGATAGGTGGAACT
AGTTTTTCTGATTCTGTAGTTATTACTTCACATACTAGAACTTCAATGTTAGCTGATAGAGGGGGGTATGTG
CCTGTGTATAAGCAAGGAAGTCATGTAGATTCTTCGCAGCCTGTAATGGGTATGAAAACACCTTATTCTTAC
ATTGATGTTAATGCTTTATCTGCTCATTTTACTCCTAGAGACTTTCAGCAACTGCTAGATGAATATGATGAA
ATTAAACCTAAAAGCTTAACTATTGCAATTTCTGCTATTGTAATTAAGGATGTTGCAACCAATCAAACAGGT
ACTACTGTTTCTGATTCTGCAAGTGGTGGGATTACTGTATTTGCTGATGATAGCTATGACTATCCATATGTA
TTAGGTCATAATCAAGATACATTACCAGGTCATTTACCAGGAGAAAATTATGTATTGCCTCAGTATGGGTAC
ATTACAAGAGGCAGAGAAATTGATCAACAGAACAGCATTGTAGCTATTAGTGATCATAAGACAGAACTGTTT
TTTTTAGAGCACCATGATGCAGAGTGTTTGGGTACAGGAGATCACTGGTCTCATCACTATGAGTTTCCAGAT
GACCTACCTTGGAGAAAATTGTCAACTCCCAACCAAACATTGTATGCAAGACATAATCCAATTCCTTCTAGC
AGGTTAGCTATTATGACAGGTGTTGATAATGATGGGACTGCCATTTGGAAACGCCCTGAAGGCATGGATGTT
GGCAGACTTCCATTAAATTATGTTCCAGGGCCAGCTCTAATGATGCCAACAGACACCCAAATTAGAAACACA
ACTTTCAGAGATCCTGTGGCTATTGGAAATCCTGCTACAAGTGACAGGTATAGTGTAGCTCCTTTAGTCCAT
CAACCATGGTCTGTCCGTACAGAAGAATGGCTAGCAAACAAAACAGACTATGCTGTTCATAATTATTTAGGA
GGTGTTGCATACACTAGAAGAAAGCATGAAGAGTCTTATGATAAACATGAGGAGGACCGAGATGGTAGAGTT
ACTAACCCATCCAGAGTTGTTCAGATAGATGGTGATTTAGCAGCTCCTCATGTGGGTCACACGTTTTTTGTT
CCTGGACACACCAGAGTTACCTCTGGTGGTACTGATACAGTGTACAGCCCAAAATTATATCAGGAACCTGTG
TTTCCTTTGTTTCCTGGTGCTGTTTGGAACCCAAATCCTTTATCATATGATTGCCAAATATGGACTAAAATT
CCTAATACAGAATGTCATTTTTTTGCTCAATATCCTCTTTTGGGAGGTTGGGGAGTTCTTACTCCTCCTCCA
ATGATTTTTGTGAAGCTCAGGTCACAACCAGGCCCTCCTAGTCCAGGTGCTCACACAGTTCCACAATCTAAT
TTAAACCAGTATGCAATTTTTCACTTGCATTATAGTATGCAGTTTTTAGTTAAGCGCCGCAAGAGATCTCGC
CGCCATAATCCCGAGAAACCTGCTCCTTTCCCGACAACAGATTCGGGACGTATGCCTTTTACCCTTGCCAAT
AGCTTAAAAGACCCCAATACACCAGTGTATGAAGTGCCTTCTGATCAATGGATTGCGCGAAATTATTCTCAT
TTGCTATAA
>lcl|DQ873389_1_cds_ABK00518_1_2/1-2745_lcl|DQ873389.1_cds_ABK00518.1_2/1-2745_protein=ORF2_protein_id=ABK00518.1_location=2211..4955_gbkey=CDS/1-2745
ATGTCTGCTGCTGATGCTTATCGTCCAGGTGGCAAGCTGCCTCTAGATGAGCTAATGCAAAGAATGAATAGA
GCAATTCCTGTGGGACCGGAACCTTCAAGTCAAGCCAACCGCGGAGGGGGGACATATCAAACTCACTTTGCT
ATAGGAATAATGTACTCCAAGGCTTTCCAAGGCTTGCTTAGATTTGCTAATGCTTTACCTCCTGAATTGAGC
CCTGTAAAACAGCTTGTTAATCAGTTAGAAAATTATAGGCGTAAGACATCTGATACCAGGGTGTGGTACAGA
GTGTACTTAGACATGACAAGACTTCTAATTTCTGTGGCTCCTCCAGGAGCAGCAAACAAACTCAGACAGGCA
GCAGCAGGTATAACTCACTCAAAAGCCCCCAATGCTGAAAGCCTGCGAGGCATTGTGCGGTTTGCAGCTGCT
GCTTTTGTGCCTACTGTTGAAAATATTGATAGATTTTTTGAAGACTCGCTAACAAACTTTGCCAAAGAAGAC
TTAAACACCTGGCAACAACTCCACGAGCAGTTTATCAAACTCTTTCACCCTCCAGATGTCGGAGTCCACCTT
GTTAGTGACAGCCGCGATGAAGGAGCTGATTCCCTTGTTGAACCAGACCTTGAGCGGCCTGCCGGAGGCGGG
CTTACTCTCCCCGGGTATAATTATGTTGGTCCTGGTAATCCTCTGGATAGTGGTCCCCCTCAGGGACCAGTG
GATGAGGCAGCAAAACATCATGATGAACGGTACGCAGAGATGATTGAGCATGGGGACATCCCTTATTTACAT
GGTCACGGCGCTGACAGATTAATGAACAAAGAGTTAGAAGAAAAAGAGCGCCGGGGGGACATTTCTCACTTA
GCAGATGTAGTAGTTGGCAATGCTATTAGAGGTTTATGGCAGGCTAAGGAAACTGTTGGTGATATTGCTGAT
GTTCAACTTTCTCAGGTCCTACCGCCCGCTCCTCCTTCTTCGGACCAACAACCGGCTTATTCCGCAGGAGAG
CCCTCAGCCAAGAAGGCGCGGATTGGTACCCCTGACGAGTCTGACCCGGCCTTGCTTCTGCAGTCTCATACC
AATACAATGTCCGTGGAACCAGCTGGAGGAGGAGGTGGAGTTAAAGTTAAAGCTCAGTGGATAGGTGGAACT
AGTTTTTCTGATTCTGTAGTTATTACTTCACATACTAGAACTTCAATGTTAGCTGATAGAGGGGGCTATGTG
CCTGTGTATAAGCAAGGAAGTCATGTAGATTCTTCGCAGCCTGTAATGGGTATGAAAACACCTTACTCTTAC
ATTGATGTTAATGCTTTATCTGCTCATTTTACTCCTAGAGACTTTCAGCAACTGCTAGATGAATATGATGAA
ATTAAACCTAAAAGCTTAACTATTGCAATTTCTGCTATTGTAATTAAGGATGTTGCAACCAATCAAACAGGT
ACTACCGTTTCTGATTCTGCAAGTGGTGGAATTACTGTATTTGCTGATGATAGCTATGACTATCCATATGTA
TTAGGTCATAATCAAGATACATTACCAGGTCACTTACCAGGAGAAAATTATGTATTGCCTCAGTATGGGTAT
ATTACAAGAGGCAGAGAAATTGATCAACAGAACAGCATTGTGGCTATTAGTGATCATAAGACAGAACTGTTT
TTTTTAGAGCACCATGATGCAGAGTGTTTGGGTACAGGAGATCACTGGTCTCATCACTATGAGTTTCCAGAT
GACCTACCTTGGAGAAAATTGTCAACTCCAAACCAAACACTGTATGCAAGACATAATCCAATTCCCTCCAGC
AGGTTAGCTATTATGACAGGTGTTGATAATGATGGGACTGCAATTTGGAAACGCCCTGAAGGCATGGATGTT
GGCAGACTCCCATTAAATTATGTTCCAGGGCCAGCTCTAATGATGCCAACAGACACCCAAATTAGAAACACA
ACTTTCAGAGATCCTGTGGCTATTGGAAATCCTGCTACAAGTGATAGGTATAGTGTAGCTCCCTTAGTACAT
CAACCATGGTCTGTCCGTACAGAAGAATGGCTGGCAAACAAAACAGACTATGCTGTTCATAATTATTTAGGA
GGTGTTGCATACACTAGAAGAAAACATGAAGAGTCTTATGATAAGCATGAGGAGGACCGAGATGGTAGAGTT
ACTAACCCATCCAGAGTAGTTCAGATAGATGGTGATTTAGCAGCTCCTCATGTGGGTCACACATTTTTTGTT
CCTGGACACACCAGAGTTACATCTGGTGGTACTGATACAGTGTACAGTCCAAAATTATACCAGGAACCTGTG
TTTCCTTTGTTTCCTGGTGCTGTTTGGAACCCAAATCCTTTATCATATGATTGCCAAATATGGACTAAAATT
CCTAATACAGAATGTCATTTTTTTGCTCAATATCCTCTTTTGGGAGGTTGGGGAGTTCTTACTCCTCCTCCA
ATGATTTTTGTGAAACTCAGGTCACAACCAGGCCCTCCTAGTCCAGGTGCCCACACAGTTCCACAATCTAAT
TTAAACCAGTATGCAATTTTTCACTTGCATTATAGCATGCAGTTTTTAGTTAAGCGCCGCAAGAGATCTCGC
CGCCATAATCCCGAGAAACCTGCTCCTTTCCCGACAACAGATTCGGGACGTATGCCTTTTACCCTTGCCAAT
AGCTTAAAAGACCCGAATACACCAGTGTATGAAGTGCCTTCTGATCAATGGATTGCGCGAAATTACTCTCAT
TTGTTATAA
>lcl|DQ873388_1_cds_ABK00516_1_2/1-2745_lcl|DQ873388.1_cds_ABK00516.1_2/1-2745_protein=ORF2_protein_id=ABK00516.1_location=2211..4955_gbkey=CDS/1-2745
ATGTCTGCTGCTGATGCTTATCGTCCAGGTGGCAAGCTGCCTCTAGATGAGCTAATGCAAAGAATGAATAGA
GCAATTCCTGTGGGACCGGAACCTTCAAGTCAAGCCAACCGCGGAGGGGGGCCATATCAAACTCACTTTGCT
ATAGGAATAATGTACTCCAAGGCTTTCCAAGGCTTGCTTAGATTTGCTAATGCTTTACCTCCTGAATTGAAC
CCTGTAAAACAGCTTGTTAATCAGTTAGAAAATTATAGGCGTAAGACATCTGATACCAGGGTGTGGTACAGA
GTGTACTTAGACATGACAAGACTTCTAATTTCTGTGGCTCCTCCAGGAGCAGCAAACAAACTCAGACAGGCA
GCAGCAGGTATAACTCACTCAAAAGCCCCCAATGCTGAAAGCCTGCGAGGCATTGTGCGGTTTGCAGCTGCT
GCTTTTGTGCCTACTGTTGAAAATATTGATAGATTTTTTGAAGACTCGCTAACAAACTTTGCCAAAGAAGAC
TTAGACACCTGGCAACAACTCCACGAGCAGTTTATCAAACTCTTTCACCCTCCAGATGTCGGAGTCCACCTT
GTTAGTGACAGCCGCGATGAAGGAGCTGATTCCCTTGTTGAACCAGACCTTGAGCGGCCTGCCGGAGGCGGG
CTTACTCTCCCCGGGTATAATTATGTTGGTCCTGGTAATCCTCTGGATAGTGGTCCCCCTCAGGGACCAGTG
GATGAGGCAGCAAAACATCATGATGAACGGTACGCAGAGATGATTGAGCATGGGGACATCCCTTATTTACAT
GGTCACGGCGCTGACAGATTAATGAACAAAGAGTTAGAAGAAAAAGAGCGCCGGGGGGACATTTCTCACTTA
GCAGATGTAGTAGTTGGCAATGCTATTAGAGGTTTATGGCAGGCTAAGGAAACTGTTGGTGATATTGCTGAT
GTTCAACTTTCTCAGGTCCTACCGCCCGCTCCTCCTTCTTCGGACCAACAACCGGCTTATTCCGCAGGAGAG
CCCTCAGCCAAGAAGGCGCGGATTGGTACCCCTGACGAGTCTGACCCGGCCTTGCTTCTGCAGTCTCATACC
AATACAATGTCCGTGGAACCAGCTGGAGGAGGAGGTGGAGTTAAAGTTAAAGCTCAGTGGATAGGTGGAACT
AGTTTTTCTGATTCTGTAGTTATTACTTCACATACTAGAACTTCAATGTTAGCTGATAGAGGGGGCTATGTG
CCTGTGTATAAGCAAGGAAGTCATGTAGATTCTTCGCAGCCTGTAATGGGTATGAAAACACCTTACTCTTAC
ATTGATGTTAATGCTTTATCTGCTCATTTTACTCCTAGAGACTTTCAGCAACTGCTAGATGAATATGATGAA
ATTAAACCTAAAAGCTTAACTATTGCAATTTCTGCTATTGTAATTAAGGATGTTGCAACCAATCAAACAGGT
ACTACCGTTTCTGATTCTGCAAGTGGTGGAATTACTATATTTGCTGATGATAGCTATGACTATCCATATGTA
TTAGGTCATAATCAAGATACATTACCAGGTCACTTACCAGGAGAAAATTATGTATTGCCTCAGTATGGGTAT
ATTACAAGAGGCAGAGAAATTGATCAACAGAACAGCATTGTGGCTATTAGTGATCATAAGACAGAACTGTTT
TTTTTAGAGCACCATGATGCAGAGTGTTTGGGTACAGGAGATCACTGGTCTCATCACTATGAGTTTCCAGAT
GACCTACCTTGGAGAAAATTGTCAACTCCAAACCAAACACTGTATGCAAGACATAATCCAATTCCCTCCAGC
AGGTTAGCTATTATGACAGGTGTTGATAATGATGGGACTGCAATTTGGAAACGCCCTGAAGGCATGGATGTT
GGCAGACTCCCATTAAATTATGTTCCAGGGCCAGCTCTAATGATGCCAACAGACACCCAAATTAGAAACACA
ACTTTCAGAGATCCTGTGGCTATTGGAAATCCTGCTACAAGTGATAGGTATAGTGTAGCTCCCTTAGTACAT
CAACCATGGTCTGTCCGTACAGAAGAATGGCTGGCAAACAAAACAGACTATGCTGTTCATAATTATTTAGGA
GGTGTTGCATACACTAGAAGAAAACATGAAGAGTCTTATGATAAGCATGAGGAGGACCGAGATGGTAGAGTT
ACTAACCCATCCAGAGTAGTTCAGATAGATGGTGATTTAGCAGCTCCTCATGTGGGTCACACATTTTTTGTT
CCTGGACACACCAGAGTTACATCTGGTGGTACTGATACAGTGTACAGTCCAAAATTATACCAGGAACCTGTG
TTTCCTTTGTTTCCTGGTGCTGTTTGGAACCCAAATCCTTTATCATATGATTGCCAAATATGGACTAAAATT
CCTAATACAGAATGTCATTTTTTTGCTCAATATCCTCTTTTGGGAGGTTGGGGAGTTCTTACTCCTCCTCCA
ATGATTTTTGTGAAGCTCAGGTCACAACCAGGCCCTCCTAGTCCAGGTGCCCACACAGTTCCACAATCTAAT
TTAAACCAGTATGCAATTTTTCACTTGCATTATAGCATGCAGTTTTTAGTTAAGCGCCGCAAGAGATCTCGC
CGCCATAATCCCGAGAAACCTGCTCCTTTCCCGACAACAGATTCGGGACGTATGCCTTTTACCCTTGCCAAT
AGCTTAAAAGACCCGAATACACCAGTGTATGAAGTGCCTTCTGATCAATGGATTGCGCGAAATTACTCTCAT
TTGTTATAA
>lcl|EU200667_1_cds_ABY67677_1_2/1-2745_lcl|EU200667.1_cds_ABY67677.1_2/1-2745_gene=VP1_protein=minor_structural_protein_protein_id=ABY67677.1_location=2307..5051_gbkey=CDS/1-2745
ATGTCTGCTGCTGATGCTTATCGTCCAGGTGGCAAGCTGCCTCTAGATGAGCTAATGCAAAGAATGAATAGA
GCAATTCCTGTGGGACCGGAACCTTCAAGTCAAGCCAACCGCGGAGGGGGGCCATATCAGACTCACTTTGCT
ATAGGAATAATGTACTCCAAGGCTTTCCAAGGCTTGCTTAGATTTGCTAATGCTTTACCTCCTGAATTGAGC
CCTGTAAAACAGCTTGTTAATCAGTTAGAAAATTATAGGCGTAAGACATCTGATACCAGGGTGTGGTACAGA
GTGTACTTAGACATGACAAGACTTCTAATTTCTGTGGCTCCTCCAGGAGCAGCAAACAAACTCAGACAGGCA
GCAGCAGGTATAACTCACTCAAAAGCCCCCAATGCTGAAAGCCTGCGAGGCATTGTGCGGTTTGCAGCTGCT
GCTTTTGTGCCTACTGTTGAAAACATTGATAGATTTTTTGAAGACTCGCTAACAAACTTTGCCAAAGAAGAC
TTAGACACCTGGCAACAACTCCACGAGCAGTTTATCAAACTCTTTCACCCTCCAGATGTCGGAGTCCACCTT
GTTAGTGACAGCCGCGATGAAGGAGCTGATTCCCTTGTTGAACCAGACCTTGAGCGGCCTGCCGGAGGCGGG
CTTACTCTCCCCGGGTATAATTATGTTGGTCCTGGTAATCCTCTGGATAGTGGTCCCCCTCAGGGACCAGTG
GATGAGGCAGCAAAACATCATGATGAACGGTACGCAGAGATGATTGAGCATGGGGACATTCCTTATTTACAT
GGTCACGGCGCTGACAGATTAATGAACAAAGAGTTAGAAGAAAAAGAGCGCCGGGGGGACATTTCTCACTTA
GCAGATGTAGTAGTTGGCAATGCTATTAGAGGTTTATGGCAGGCTAAGGAAACTGTTGGTGATATTGCTGAT
GTTCAACTTTCTCAGGTCCTACCGCCCGCTCCTCCTTCTTCGGACCAACAACCGGCTTATTCCGCAGGAGAG
CCCTCAGCCAAGAAGGCGCGGATTGGTACCCCTGACGAGTCTGACCCGGCCTTGCTTCTGCAGTCTCATACC
AATACAATGTCCGTGGAACCAGCTGGAGGAGGAGGTGGAGTTAAAGTTAAAGCTCAGTGGATAGGTGGAACT
AGTTTTTCTGATTCTGTAGTTATTACTTCACATACTAGAACTTCAATGTTAGCTGATAGAGGGGGGTATGTG
CCTGTGTATAAGCAAGGAAGTCATGTAGATTCTTCGCAGCCTGTAATGGGTATGAAAACACCTTACTCTTAC
ATTGATGTTAATGCTTTATCTGCTCATTTTACTCCTAGAGACTTTCAGCAACTGCTAGATGAATATGATGAA
ATTAAACCTAAAAGCTTAACTATTGCAATTTCTGCTATTGTAATTAAGGATGTTGCAACCAATCAAACAGGT
ACTACTGTTTCTGATTCTGCAAGTGGTGGGATTACTGTATTTGCTGATGATAGCTATGACTATCCATATGTA
TTAGGTCATAATCAAGATACATTACCAGGTCACTTACCAGGAGAAAATTATGTATTGCCTCAGTATGGGTAT
ATTACAAGAGGCAGAGAAATTGATCAACAGAACAGCATTGTGGCTATTAGTGATCATAAGACAGAACTGTTT
TTTTTAGAGCACCATGATGCAGAGTGTTTGGGTACAGGAGATCACTGGTCTCATCACTATGAGTTTCCAGAT
GACCTACCTTGGAGAAAATTGTCAACTCCAAACCAAACATTGTATGCAAGACATAATCCAATTCCTTCCAGC
AGGTTAGCTATTATGACAGGTGTTGACAATGATGGGACTGCAATTTGGAAACGCCCTGAAGGCATGGATGTT
GGCAGACTTCCATTAAATTATGTTCCAGGGCCAGCTCTAATGATGCCAACAGACACCCAAATTAGAAACACA
ACTTTCAGAGATCCTGTGGCTATTGGAAATCCTGCTACAAGTGATAGGTATAGTGTAGCTCCCTTAGTCCAT
CAACCATGGTCTGTCCGTACAGAAGAATGGCTGGCAAACAAAACAGACTATGCTGTTCATAATTATTTAGGA
GGTGTTGCATACACTAGAAGAAAACATGAAGAGTCTTATGATAAACATGAGGAGGACCGAGATGGTAGAGTT
ACTAACCCATCCAGAGTAGTTCAGATAGATGGTGATTTAGCAGCTCCTCATGTGGGTCACACATTTTTTGTT
CCTGGACACACCAGAGTTACGTCTGGTGGTACTGATACAGTGTACAGTCCTAAATTATACCAGGAACCTGTG
TTTCCTTTGTTTCCTGGTGCTGTTTGGAACCCAAATCCTTTATCATATGATTGCCAAATATGGACTAAAATT
CCTAATACAGAATGTCATTTTTTTGCTCAATATCCTCTTCTGGGAGGTTGGGGAGTTCTTACTCCTCCTCCA
ATGATTTTTGTGAAGCTCAGGTCACAACCAGGCCCTCCTAGTCCAGGTGCCCACACAGTTCCACAATCTAAT
TTAAACCAGTATGCAATTTTTCATTTGCATTATAGCATGCAGTTTTTAGTTAAGCGCCGCAAGAGATCTCGC
CGCCATAATCCCGAGAAACCTGCTCCTTTCCCGACAACAGATTCGGGACGTATGCCTTTTACCCTTGCCAAT
AGCTTAAAAGACCCTAATACACCAGTATATGAAGTGCCTTCTGATCAATGGATTGCGCGAAATTACTCTCAT
TTGTTATAA
>lcl|KU871315_1_cds_AOY07790_1_2/1-2745_lcl|KU871315.1_cds_AOY07790.1_2/1-2745_protein=VP1_protein_id=AOY07790.1_location=2358..5102_gbkey=CDS/1-2745
ATGTCTGCTGCTGACGCTTACCGCCCGGGTGGCAAGCTGCCTCTAGATGAGCTAATGCAAAGAATGAATAGA
GCAATTCCTGTGGGACCGGAACCTTCAAGTCAAGCCAACCGCGGAGGGGGGCCATATCAAACTCATTTTGCT
ATAGGGATAATGTACTCTAAGGCTTTTCAAGGCTTGTTAAGATTTGCTAATGCTTTACCTTCTGAATTGAGT
CCTGTAAAACAGCTTGTTAATCAGTTAGAGAATTATAGGCGTAAAACATCTGACACCAGGGTGTGGTACAGA
GTGTATTTGGATATGACAAGACTTTTAATTTCTGTAGCTCCCCCAGGAGCAGCAAACAAACTAAGACAGGCA
GCAGCAGGTATTACTCACTCAAAAGCACCAAATGCTGAAAGTCTGCGAGGCATTGTTCGGTTTGCAGCTGCT
GCTTTTGTACCTACTGTAGAAAACATTGATAGATTTTTTGAAGACTCGCTAACAAACTTTGCCAAAGAAGAC
TTAGACACCTGGCAACAACTCCATGAGCAGTTTATCAAACTCTTTCACCCTCCAGATGTCGGAGTCCACCTT
GTTAGTGACAGCCGCGATGAAGGAGCTGATTCCCTTGTTGAACCAGACCTTGAGCGGCCTGCCGGAGGCGGG
CTTACTCTCCCCGGGTATAATTATGTTGGTCCTGGTAATCCTCTGGATAGTGGTCCCCCTCAGGGACCAGTG
GATGAGGCAGCAAAACATCATGATGAACGGTACGCAGAGATGATTGAGCATGGGGATATTCCTTATTTACAT
GGTCACGGCGCTGACAGATTAATGAACAAAGAGTTAGAAGAAAAAGAGCGCCGGGGGGACATCTCTCACTTA
GCAGATGTAGTAGTTGGTAATGCTATTAGAGGTTTATGGCAGGCCAAGGAAACTGTTGGTGATATTGCTGAT
GTTCAACTTTCTCAGGTCCTACCGCCCGCTCCTCCTTCTTCGGACCAACAACCGGCTTATTCCGCAGGAGAG
CCCTCAGCCAAGAAGGCGCGGATTGGTACCCCTGAGGAGTCTGAACCAGCCTTGCTTCTGCAGCCTAATACC
CATACAATGTCCGTGGAACCAGCTGGAGGAGGAGGTGGAGTTAAAGTTAAAGCTCAGTGGATAGGTGGAACT
AGTTTTTCTGATTCTGTAGTAATTACTTCTCATACTAGAACTTCAATGTTAGCTGACAGGGGGGGTTACGTG
CCTGTGTATAAGCAAGGCAGTCATGTAGATTCTTCACAGCCTGTAATGGGTATGAAAACGCCTTACTCTTAT
ATTGATGTAAATGCTTTGTCTGCACATTTTACTCCTAGAGATTTTCAACAGTTACTAGATGAATATGATGAA
ATCAAGCCTAAAAGCTTAACTATTGCAATTTCTGCTATTGTCATTAAGGATGTTGCAACTAATCAAACAGGT
ACCACTGTCTCTGATTCTGCAAGTGGTGGCATTACTGTATTTGCTGATGATAGCTATGACTATCCATATGTA
TTAGGTCATAATCAAGATACTTTGCCAGGTCACTTACCAGGAGAAAACTATGTGTTACCTCAGTATGGATAC
ATTACAAGAGGCAGAGAAATTGATCAACAGAACAGCATTGTAGCTATTAGTGATCATAAAACAGAACTTTTT
TTTTTGGAGCACCATGATGCAGAGTGTTTGGGAACAGGAGATCACTGGTCTCATCACTATGAGTTTCCAGAT
GACTTACCTTGGAGGAAATTATCAACTCCAAACCAAACATTGTATGCAAGACATAATCCAATTCCTTCTAGC
AGGTTAGCTATTATGACAGGTGTTGATAATGATGGGGCTGCTATTTGGAAACGTCCTGAGGGCATGGATGTT
GGCAGACTTCCCCTAAATTATGTGCCAGGACCAGCTTTGATGATGCCAACAGACACACAAATTAGAAATACA
ACTTTTAGAGATCCTGTGGCTATTGGAAATCCTGCTACAAGTGACAGGTATAGTGTAGCTCCATTAGTTCAT
CAACCATGGTCTGTACGTACAGAAGAATGGTTAGCAAACAAAACAGATTATGCTGTTCATAATTACTTAGGA
GGGGTAGCATATAATAGGAGAAAGCATGAGGAGTCTTATGATAAACATGAGGAGGACCGAGATGGCAGAGTA
ACTAATCCATCTAGAGTTGTGCAGATTGATGGTGATTTAGCAGCTCCCCATGTGGGTCATACATTCTTTGTT
CCTGGACACACTAGAGTCACTTCTGGTGGGACAGACACAGTGTATAGCCCAAAATTATATCAGGAACCTGTG
TTTCCTTTGTTTCCTGGTGCTGTTTGGAACCCAAACCCTTTATCATATGATTGTCAAATTTGGACAAAAATT
CCTAATACAGAGTGTCATTTCTTTGCTCAATATCCTCTTTTGGGAGGCTGGGGAGTACTTACCCCTCCACCA
ATGATATTTGTGAAGCTTAGATCACAACCAGGGCCACCTAGTCCAGGTGCCCACACCGTTCCTCAATCTAAC
TTAAATCAGTATGCCATTTTTCACTTGCATTATAGTATGCAATTTTTAGTTAAGCGCCGCAAGCGATCTCGC
CGTCATAACCCCGAGAAACCTGCTCCCTTCCCCACCACAGATTCAGGGCGTATGCCATTTACTCTTGGTAAT
AGCTTAAAAGACCCTAATACACCAGTGTATGAAGTGCCTTCAGATCAATGGATTGCGCGCAATTACTCACAT
TTGCTTTAA
>lcl|KU871314_1_cds_AOY07787_1_2/1-2745_lcl|KU871314.1_cds_AOY07787.1_2/1-2745_protein=VP1_protein_id=AOY07787.1_location=2358..5102_gbkey=CDS/1-2745
ATGTCTGCTGCTGACGCTTACCGCCCGGGTGGCAAGCTGCCTCTAGATGAGCTAATGCAAAGAATGAATAGA
GCAATTCCTGTGGGACCGGAACCTTCAAGTCAAGCCAACCGCGGAGGGGGGCCATATCAAACTCATTTTGCT
ATAGGGATAATGTACTCTAAGGCTTTTCAAGGCTTGTTAAGATTTGCTAATGCTTTACCTTCTGAATTGAGT
CCTGTAAAACAGCTTGTTAATCAGTTAGAGAATTATAGGCGTAAAACATCTGACACCAGGGTGTGGTACAGA
GTGTATTTGGATATGACAAGACTTTTAATTTCTGTAGCTCCCCCAGGAGCAGCAAACAAACTAAGACAGGCA
GCAGCAGGTATTACTCACTCAAAAGCACCAAATGCTGAAAGTCTGCGAGGCATTGTTCGGTTTGCAGCTGCT
GCTTTTGTACCTACTGTAGAAAACATTGATAGATTTTTTGAAGACTCGCTAACAAACTTTGCCAAAGAAGAC
TTAGACACCTGGCAACAACTCCATGAGCAGTTTATCAAACTCTTTCACCCTCCAGATGTCGGAGTCCACCTT
GTTAGTGACAGCCGCGATGAAGGAGCTGATTCCCTTGTTGAACCAGACCTTGAGCGGCCTGCCGGAGGCGGG
CTTACTCTCCCCGGGTATAATTATGTTGGTCCTGGTAATCCTCTGGATAGTGGTCCCCCTCAGGGACCAGTG
GATGAGGCAGCAAAACATCATGATGAACGGTACGCAGAGATGATTGAGCATGGGGATATTCCTTATTTACAT
GGTCACGGCGCTGACAGATTAATGAACAAAGAGTTAGAAGAAAAAGAGCGCCGGGGGGACATCTCTCACTTA
GCAGATGTAGTAGTTGGTAATGCTATTAGAGGTTTATGGCAGGCCAAGGAAACTGTTGGTGATATTGCTGAT
GTTCAACTTTCTCAGGTCCTACCGCCCGCTCCTCCTTCTTCGGACCAACAACCGGCTTATTCCGCAGGAGAG
CCCTCAGCCAAGAAGGCGCGGATTGGTACCCCTGAGGAGTCTGAACCAGCCTTGCTTCTGCAGCCTAATACC
CATACAATGTCCGTGGAACCAGCTGGAGGAGGAGGTGGAGTTAAAGTTAAAGCTCAGTGGATAGGTGGAACT
AGTTTTTCTGATTCTGTAGTAATTACTTCTCATACTAGAACTTCAATGTTAGCTGACAGGGGGGGTTACGTG
CCTGTGTATAAGCAAGGCAGTCATGTAGATTCTTCACAGCCTGTAATGGGTATGAAAACGCCTTACTCTTAT
ATTGATGTAAATGCTTTGTCTGCACATTTTACTCCTAGAGATTTTCAACAGTTACTAGATGAATATGATGAA
ATCAAGCCTAAAAGCTTAACTATTGCAATTTCTGCTATTGTCATTAAGGATGTTGCAACTAATCAAACAGGT
ACCACTGTCTCTGATTCTGCAAGTGGTGGCATTACTGTATTTGCTGATGATAGCTATGACTATCCATATGTA
TTAGGTCATAATCAAGATACTTTGCCAGGTCACTTACCAGGAGAAAACTATGTGTTACCTCAGTATGGATAC
ATTACAAGAGGCAGAGAAATTGATCAACAGAACAGCATTGTAGCTATTAGTGATCATAAAACAGAACTTTTT
TTTTTGGAGCACCATGATGCAGAGTGTTTGGGAACAGGAGATCACTGGTCTCATCACTATGAGTTTCCAGAT
GACTTACCTTGGAGGAAATTATCAACTCCAAACCAAACATTGTATGCAAGACATAATCCAATTCCTTCTAGC
AGGTTAGCTATTATGACAGGTGTTGATAATGATGGGGCTGCTATTTGGAAACGTCCTGAGGGCATGGATGTT
GGCAGACTTCCCCTAAATTATGTGCCAGGACCAGCTCTGATGATGCCAACAGACACACAAATTAGAAATACA
ACTTTTAGAGATCCTGTGGCTATTGGAAATCCTGCTACAAGTGACAGGTATAGTGTAGCTCCATTAGTTCAT
CAACCATGGTCTGTACGTACAGAAGAATGGTTAGCAAACAAAACAGATTATGCTGTTCATAATTACTTAGGA
GGGGTAGCATATAATAGGAGAAAGCATGAGGAGTCTTATGATAAACATGAGGAGGACCGAGATGGCAGAGTA
ACTAATCCATCTAGAGTTGTGCAGATTGATGGTGATTTAGCAGCTCCCCATGTGGGTCATACATTCTTTGTT
CCTGGACACACTAGAGTCACTTCTGGTGGGACAGACACAGTGTATAGCCCAAAATTATATCAGGAACCTGTG
TTTCCTTTGTTTCCTGGTGCTGTTTGGAACCCAAACCCTTTATCATATGATTGTCAAATTTGGACAAAAATT
CCTAATACAGAGTGTCATTTCTTTGCTCAATATCCTCTTTTGGGAGGCTGGGGAGTACTTACCCCTCCACCA
ATGATATTTGTGAAGCTTAGATCACAACCAGGGCCACCTAGTCCAGGTGCCCACACCGTTCCTCAATCTAAC
TTAAATCAGTATGCCATTTTTCACTTGCATTATAGTATGCAATTTTTAGTTAAGCGCCGCAAGCGATCTCGC
CGTCATAACCCCGAGAAACCTGCTCCCTTCCCCACCACAGATTCAGGGCGTATGCCATTTACTCTTGGTAAT
AGCTTAAAAGACCCTAATACACCTGTGTATGAAGTGCCTTCAGATCAATGGATTGCGCGCAATTACTCACAT
TTGCTTTAA
>lcl|JN798195_1_cds_AFD01581_1_2/1-2745_lcl|JN798195.1_cds_AFD01581.1_2/1-2745_protein=VP1_protein_id=AFD01581.1_location=2120..4864_gbkey=CDS/1-2745
ATGTCTGCTGCTGACGCTTACCGCCCAGGTGGCAAGCTGCCTCTAGATGAGCTAATGCAAAGAATGAATAAA
GCAATTCCTGTGGGACCGGAACCTTCAAGTCAAGCCAACCGCGGAGGGGGGCCATATCAAACTCATTTTGCT
ATAGGGATAATGTACTCTAAAGCTTTTCAAGGCTTGCTAAGATTTGCTAATGCTTTACCTTCTGAATTGAGT
CCTGTAAAACAGCTTGTTAATCAGTTAGAGAATTATAGGCGTAAAACATCTGACACCAGGGTGTGGTACAGA
GTGTATTTGGATATGACAAGACTTTTAATTTCTGTAGCTCCCCCAGGAGCAGCAAACAAACTCAGACAGGCA
GCAGCAGGTATTACTCACTCAAAAGCACCAAATGCTGAAAGTCTGCGAGGCATTGTTCGGTTTGCAGCTGCT
GCTTTTGTACCTACTGTAGAAAACATTGATAGATTTTTTGAAGACTCGCTAACAAACTTTGCCAAAGAAGAC
TTAGACACCTGGCAACAACTCCATGAGCAGTTTATCAAACTCTTTCACCCTCCAGATGTCGGAGTCCACCTT
GTTAGTGACAGCCGCGATGAAGGAGCTGATTCCCTTGTTGAACCAGACCTTGAGCGGCCTGCCGGAGGCGGG
CTTACTCTCCCCGGGTATAATTATGTTGGTCCTGGTAATCCTCTGGATAGTGGTCCCCCTCAGGGACCAGTG
GATGAGGCAGCAAAACATCATGATGAACGGTACGCAGAGATGATTGAGCATGGGGATATTCCTTATTTACAT
GGTCACGGCGCTGACAGATTAATGAACAAAGAGTTAGAAGAAAAAGAGCGCCGGGGGGACATCTCTCACTTA
GCAGATGTAGTAGTTGGTAATGCTATTAGAGGTTTATGGCAGGCCAAGGAAACTGTTGGTGATATTGCTGAT
GTTCAACTTTCTCAGGTCCTACCGCCCGCTCCTCCTTCTTCGGACCAACAACCGGCTTATTCCGCAGGAGAG
CCCTCAGCCAAGAAGGCGCGGATTGGTACCCCTGAGGAGTCTGAACCAGCCTTGCTTCTGCAGCCTAATACC
CATACAATGTCCGTGGAACCAGCTGGAGGAGGAGGTGGAGTTAAAGTTAAAGCTCAGTGGATAGGTGGAACT
AGTTTTTCTGATTCTGTAGTAATTACTTCTCATACTAGAACTTCAATGTTAGCTGACAGGGGGGGTTACGTG
CCTGTGTATAAGCAAGGCAGCCATGTAGATTCTTCACAGCCTGTAATGGGTATGAAAACGCCTTACTCTTAT
ATTGATGTAAATGCTTTGTCTGCACATTTTACTCCTAGAGATTTTCAACAGTTACTAGATGAATATGATGAA
ATCAAGCCTAAAAGCTTAACTATTGCAATTTCTGCTATTGTCATTAAGGATGTTGCAACTAATCAAACAGGT
ACCACTGTCTCTGATTCTGCAAGTGGTGGCATTACTGTATTTGCTGATGATAGCTATGACTATCCATATGTA
TTAGGTCATAATCAAGATACTTTGCCAGGTCATTTACCAGGAGAAAACTATGTGTTACCTCAGTATGGATAC
ATTACAAGAGGCAGAGAAATTGATCAACAGAACAGCATTGTAGCTATCAGTGATCATAAAACAGAACTGTTT
TTTTTGGAGCACCATGATGCAGAGTGTTTGGGAACAGGAGATCACTGGTCTCATCACTATGAGTTTCCAGAT
GACTTACCTTGGAGGAAATTATCAACTCCAAACCAAACACTGTATGCAAGACATAATCCAATTCCTTCTAGC
AGGTTAGCTATTATGACAGGTGTTGATAATGATGGGGCTGCTATTTGGAAACGTCCTGAGGGCATGGATGTT
GGCAGACTTCCCCTAAATTATGTGCCAGGACCAGCTCTGATGATGCCAACAGACACACAAATTAGAAATACA
ACTTTTAGAGATCCTGTGGCCATTGGAAATCCTGCTACAAGTGACAGGTATAGTGTAGCTCCATTAGTTCAT
CAACCATGGTCTGTACGTACAGAAGAATGGTTAGCAAACAAAACAGATTATGCTGTTCATAACTACTTAGGA
GGGGTAGCATATACTAGGAGAAAGCATGAGGAGTCTTATGATAAACATGAGGAGGACCGAGATGGCAGAGTA
ACTAATCCATCTAGAGTTGTGCAGATTGATGGTGATTTAGCAGCTCCCCATGTGGGTCATACATTCTTTGTT
CCTGGACACACTAGAGTTACTTCTGGTGGGACAGACACAGTGTATAGCCCAAAATTATATCAGGAACCTGTG
TTTCCTTTGTTTCCTGGTGCTGTTTGGAACCCAAACCCTTTATCATATGATTGTCAAATTTGGACAAAAATT
CCTAATACAGAGTGTCATTTCTTTGCTCAATATCCTCTTTTGGGAGGCTGGGGAGTACTTACCCCTCCACCA
ATGATATTTGTGAAGCTTAGATCACAACCAGGGCCACCTAGTCCAGGTGCCCACACAGTTCCTCAATCTAAC
TTAAATCAGTATGCCATTTTTCACTTGCATTATAGTATGCAATTTTTAGTTAAGCGCCGCAAGCGATCTCGC
CGTCATAACCCCGAGAAACCTGCTCCCTTCCCCACCACAGATTCAGGGCGTATGCCATTTACTCTTGCTAAT
AGCTTAAAAGACCCTAATACACCAGTGTATGAAGTGCCTTCAGATCAATGGATTGCGCGCAATTACTCACAT
TTGCTTTAA
>lcl|EU175855_1_cds_ABV71691_1_2/1-2745_lcl|EU175855.1_cds_ABV71691.1_2/1-2745_protein=ORF2_protein_id=ABV71691.1_location=2279..5023_gbkey=CDS/1-2745
ATGTCTGCTGCTGATGCTTATCGTCCAGGTGGCAAGCTGCCACTAGATGAGCTAATGCAAAGAATGAATAGA
GCAATTCCTGTTGGACCGGAACCTTCAAGTCCAGCGAACCGCGGAGGGGGGCCATATCAAACTCATTTTGCT
ATAGGAATCATGTATTCAAAGGCTTTCCAAGGCTTGCTTAAATTTGCTAATGCTTTACCTGCTGAATTGAGT
CCTGTAAAACAGCTTGTTAATCAGTTAGAAAACTATAGACGGAAAACATCTGATACCCGTGTTTGGTACAGA
GTGTATTTAGATATGACAAGACTTCTAATTTCTGTAGCTCCACCAGGAGCTGCAAACAAACTCAGACAGGCA
GCAGCAGGTATAACTCACTCAAAAGCACCAAATGCTGAAAGTCTGCGAGGCATTGTGCGATTTGCAGCTGCT
GCTTTTGTACCTACTGTTGAAAACATTGATAGATTTTTTGAAGACTCTCTAACCAATTTTGCCAAAGAAGAC
TTAGACACCTGGAAACAACTGCATGAGCAGTTTATCAAACTCTTTCATCCTCCAGATGTCGGAGTCCACCTT
GTTAGTGACAGCCGCGATGAAGGAGCTGATTCCATTGTTGAACCAGACCTTGAGCGGCCTGCCGGAGGCGGG
CTTACTCTCCCCGGGTATAATTATGTTGGTCCTGGTAATCCTCTGGATAGTGGTCCCCCTCAGGGACCAGTG
GATGAGGCAGCAAAACATCATGATGAACGGTACGCAGAGATGATTGAGCATGGGGACATCCCTTATTTACAT
GGTCACGGCGCTGACAGATTAATGAACAAAGAGTTAGAAGAAAAAGAGCGCCGGGGGGACATTACTCACTTG
GCAGATGTAGTAGTTGGCAATGCTATTAGAGGTTTATGGCAGGCTAAGGAAACTGTTGGTGATATTGCTGAT
GTTCAACTTTCTCAGGTCCTACCGCCCGCTCCTCCTTCTTCGGACCAACAACCGGCTTATTCCGCAGGAGAG
CCCTCAGCCAAGAAGGCGCGGATTGGTACCCCTGAGGAGTCTGAACCAACCTTGCTTCTGCAGTCTGATACC
CATACAATGTCCGTGGAACCAGCTGGAGGAGGAGGTGGAGTTAAAGTTAAAGCTCAGTGGATAGGTGGGACT
AGTTTCTCTGATTCTGTAGTTATTACTTCTCACACTAGAACTTCTATGTTAGCTGATAGAGGAGGTTATGTG
CCTGTGTATAAGCAAGGTAGTCATGTAGATTCTTCGCAGCCTGTAATGGGAATGAAAACCCCTTATTCTTAC
ATTGATGTTAATGCTTTATCAGCTCATTTTACTCCCAGAGATTTTCAACAATTACTAGATGAATATGATGAA
ATCAAGCCTAAAAGCCTAACTATTGCAATATCTGCTATTGTAATCAAGGATGTTGCAACTAATCAGACAGGC
ACCACTGTCTCTGATTCTGCGAGTGGTGGCATAACTGTATTTGCTGATGATAGCTATGACTATCCATATGTA
TTGGGTCATAATCAAGATACTTTACCAGGTCATTTACCAGGAGAAAATTATGTGTTGCCTCAGTATGGATAC
ATTACAAGAGGTAGAGAAATTGATCAACAGAACAGCATTGTGGCTATCAGTGATCATAAAACAGAACTATTT
TTTCTAGAGCACCATGATGCAGAGTGTTTAGGAACAGGGGATCACTGGTCTCATCATTATGAATTTCCAGAT
GATCTACCTTGGAGAAAGCTATCAACTCCAAACCAAACTTTGTATGCAAGACATAATCCAATTCCTTCCAGC
AGGTTAGCTATTATGACAGGTGTTGACAATGATGGCACTGCCATTTGGAAACGTCCTGAAGGCATGGATGTT
GGCAGGCTTCCACTGAATTATGTTCCAGGACCAGCTCTAATGATGCCAACAGACACACAAATTAGAAACACA
ACTTTTAGGGATCCTGTTGCTATTGGAAACCCTGCTACAAGTGATAGGTATAGTGTAGCTCCATTAGTTCAT
CAGCCATGGTCTGTTCGTACAGAAGAATGGCTAGCAAACAAAACAGATTATTCTGTACATAATTACTTGGGA
GGGGTTGCATACACTAGAAGAAAACATGAAGAATCTTATGATAAACATGAAGAGGACCGTGACGGCAGAGTT
ACTAATCCATCTAGAGTTGTTCAGATAGATGGTGACTTGGCTGCTCCACATGTGGGCCATACATTCTTTGTT
CCTGGACATACTAGAGTGACATCTGGTGGTACTGATACAGTGTACAGCCCAAAATTGTATCAAGAACCTGTG
TTTCCATTGTTTCCTGGTGCTGTTTGGAACCCAAATCCTTTATCATATGATTGTCAAATATGGACTAAAATT
CCTAATACAGAATGCCATTTTTTTGCTCAATATCCTCTTTTAGGAGGTTGGGGAGTTATGACTCCTCCACCA
ATGATATTTGTCAAGCTTAGATCACAGCCAGGACCTCCCAGTCCGGGAGCCCATACAGTTCCCCAATCTAAT
TTAAACCAGTATGCCATTTTTCATTTGCACTATAGCATGCAGTTTCTAGTTAAGCGCCGCAAGCGATCTCGC
CGTCATAACCCCGAGAAACCTGCTCCATTTCCCACAACAGATTCTGGGCGTATGCCATTTACTCTTGCTAAT
AGCTTAAAAGACCCAAACACGCCAGTGTATGAAGTTCCTTCTGATCAATGGATTGCGCGTAATTACTCGCAT
TTGCTTTAA
>lcl|EU546205_1_cds_ACD71471_1_2/1-2745_lcl|EU546205.1_cds_ACD71471.1_2/1-2745_protein=ORF2_protein_id=ACD71471.1_location=2329..5073_gbkey=CDS/1-2745
ATGTCTGCTGCTGATGCTTATCGTCCAGGTGGCAAGCTGCCTCTAGATGAGCTAATGCAAAGAATGAATAGA
GCAATTCCTGTTGGACCGGAACCTTCAAGTCCAGCCAACCGCGGAGGGGGGCCATATCAAACTCATTTTGCT
ATAGGAATCATGTATTCAAAGGCTTTCCAAGGCTTGCTTAGATTTGCTAATGCTTTACCTGCTGAATTGAGT
CCTGTAAAACAGCTTATTAATCAGTTAGAACACTATAGACGAAAAACATCTGATACCCGTGTTTGGTACAGA
GTGTATTTAGATATGACAAGACTTCTAATTTCTGTAGCTCCACCAGGAGCTGCAAACAAACTCAGACAGGCA
GCAGCAGGTATAACTCACTCAAAAGCACCAAATGCTGAAAGTCTGCGAGGCATTGTGCGATTTGCAGCTGCT
GCTTTTGTACCTACTGTTGAAAACATTGATAGATTTTTTGAAGACTCACTAACAAACTTTGCCAAAGAAGAT
TTAGACACCTGGCAACAACTCCATGAGCAGTTTATCAAACTCTTTCACCCTCCAGATGTCGGAGTCCACCTT
GTTAGTGACAGCCGCGATGAAGGAGCTGATTCCCTTGTTGAACCAGACCTTGAGCGGCCTGCCGGAGGCGGG
CTTACTCTCCCCGGGTATAATTATGTTGGTCCTGGTAATCCTCTGGATAGTGGTCCCCCTCAGGGACCAGTG
GATGAGGCAGCAAAACATCATGATGAACGGTACGCAGAGATGATTGAGCATGGGGACATCCCTTATTTACAT
GGTCACGGCGCTGACAGATTAATGAACAAAGAGTTAGAAGAAAAAGAGCGCCGGGGGGACATTACTCACTTG
GCAGATGTAGTGGTTGGCAATGCTATTAGAGGTTTATGGCAGGCTAAGGAAACTGTTGGTGATATTGCTGAT
GTTCAACTTTCTCAGGTCCTACCGCCCGCTCCTCCTTCTTCGGACCAACAACCGGCTTATTCCGCAGGAGAG
CCCTCAGCCAAGAAGGCGCGGATTGGTACCCCTGAGGAGTCTGAACCAACCTTGCTTCTGCAATCTGATACC
CATACAATGTCCGTGGAACCAGCTGGAGGAGGAGGTGGACTTAAAGTTAAAGCTCAGTGGATAGGTGGGACT
AGTTTTTCTGATTCTGTAGTTATTACTTCCCATACTAGAACTTCTATGTTAGCTGATAGAGGAGGTTATGTG
CCTGTGTATAAGCAAGGTAGTCATGTAGATTCTTCGCAGCCTGTAATGGGAATGAAAACACCTTATTCTTAC
ATTGATGTTAATGCTTTATCAGCTCATTTTACTCCCAGAGATTTTCAGCAATTACTAGATGAATATGATGAA
ATCAAGCCTAAAAGCTTAACTATTGCAATCTCTGCTATTGTAATTAAGGATGTTGCAACTAATCAGACAGGT
ACCACTGTCTCTGATTCTGCAAGTGGTGGCATAACTGTATTTGCTGATGATAGCTATGACTATCCATATGTA
TTGGGTCATAATCAAGACACTTTACCAGGTCATTTACCAGGGGAAAATTATGTGTTGCCTCAGTATGGGTAC
ATTACAAGAGGCAGAGAAATTGATCAACAGAACAGCATTGTGGCTATCAGTGATCATAAAACAGAACTATTT
TTTCTAGAGCACCATGATGCAGAGTGCTTAGGAACAGGAGATCACTGGTCTCATCATTATGAGTTTCCAGAT
GATCTACCCTGGAGAAAGCTATCAACTCCAAACCAAACTTTGTATGCAAGACATAATCCAATTCCTTCCAGT
AGGTTAGCTATTATGACAGGTGTTGACAATGATGGGACTGCCATTTGGAAACGTCCTGAAGGCCTGGATGTT
GGCAGACTTCCACTGAATTATGTTCCAGGACCAGCTTTAATGATGCCAACAGACACACAAATTAGAAACACA
ACTTTTAGGGATCCTGTAGCTATTGGAAATCCTGCTACAAGTGATAGGTATAGTGTAGCTCCATTAGTTCAT
CAGCCATGGTCTGTTCGTACAGAAGAATGGTTAGCAAACAAAACAGATTATGCTGTTCACAATTACTTGGGA
GGGGTTGCATACACTAGAAGAAAGCATGAAGAATCTTATGACAAACATGAAGAGGACCGTGATGGCAGAGTT
ACTAACCCATCTAGAGTTGTTCAGATAGATGGTGACTTGGCAGCCCCACATGTGGGCCATACTTTCTTTGTT
CCTGGACATACTAGAGTGACATCTGGTGGTACTGATACAGTGTACAGCCCAAAGTTGTACCAGGAACCTGTG
TTTCCCTTGTTTCCTGGTGCTGTTTGGAACCCAAATCCTTTGTCATATGATTGTCAAATTTGGACTAAAATT
CCTAATACAGAATGTCATTTTTTTGCTCAATACCCTCTTTTAGGAGGTTGGGGAGTTCTTACTCCTCCACCA
ATGATATTTGTCAAGCTTAGATCACAACCAGGACCTCCCAGTCCAGGAGCCCATACAGTTCCCCAGTCTAAC
TTAAACCAGTATGCCATTTTTCACTTGCACTATAGCATGCAGTTTCTAGTTAAGCGCCGCAAGCGATCGCGC
CGTCATAACCCGGAGAAACCTGCTCCATTTCCCACAACAGATTCCGGGCGTATGCCATTTACTCTTGCTAAT
AGCTTAAAAGACCCAAACACCCCAGTGTATGAAGTGCCTTCTGATCAATGGATTGCGCGTAATTACTCGCAT
TTGCTGTAA
>lcl|EU546206_1_cds_ACD71473_1_2/1-2745_lcl|EU546206.1_cds_ACD71473.1_2/1-2745_protein=ORF2_protein_id=ACD71473.1_location=2329..5073_gbkey=CDS/1-2745
ATGTCTGCTGCTGATGCTTATCGTCCAGGTGGCAAGCTGCCTCTAGATGAGCTAATGCAAAGAATGAATAGA
GCAATTCCTGTTGGACCGGAACCTTCAAGTCCAGCCAACCGCGGAGGGGGGCCATATCAAACTCATTTTGCT
ATAGGAATCATGTATTCAAAGGCTTTCCAAGGCTTGCTTAGATTTGCTAATGCTTTACCTGCTGAATTAAGT
CCTGTAAAACAGCTTATTAATCAGTTAGAAAACTATAGACGAAAAACATCTGATACCCGTGTTTGGTACAGA
GTGTATTTAGATATGACAAGACTTCTAATTTCTGTAGCTCCACCAGGAGCTGCAAACAAACTCAGACAGGCA
GCAGCAGGTATAACTCACTCAAAAGCACCAAATGCTGAAAGTCTGCGAGGCATTGTGCGATTTGCAGCTGCT
GCTTTTGTACCTACTGTTGAAAACATTGATAGATTTTTTGAAGACTCACTAACAAACTTTGCCAAAGAAGAT
TTAGACACCTGGCAACAACTCCATGAGCAGTTTATCAAACTCTTTCACCCTCCAGATGTCGGAGTCCACCTT
GTTAGTGACAGCCGCGATGAAGGAGCTGATTCCCTTGTTGAACCAGACCTTGAGCGGCCTGCCGGAGGCGGG
CTTACTCTCCCCGGGTATAATTATGTTGGTCCTGGTAATCCTCTGGATAGTGGTCCCCCTCAGGGACCAGTG
GATGAGGCAGCAAAACATCATGATGAACGGTACGCAGAGATGATTGAGCATGGGGACATCCCTTATTTACAT
GGTCACGGCGCTGACAGATTAATGAACAAAGAGTTAGAAGAAAAAGAGCGCCGGGGGGACATTACTCACTTG
GCAGATGTAGTGGTTGGCAATGCTATTAGAGGTTTATGGCAGGCTAAGGAAACTGTTGGTGATATTGCTGAT
GTTCAACTTTCTCAGGTCCTACCGCCCGCTCCTCCTTCTTCGGACCAACAACCGGCTTATTCCGCAGGAGAG
CCCTCAGCCAAGAAGGCGCGGATTGGTACCCCTGAGGAGTCTGAACCAACCTTGCTTCTGCAGTCTGATACC
CATACAATGTCCGTGGAACCAGCTGGAGGAGGAGGTGGACTTAAAGTTAAAGCTCAGTGGATAGGTGGGACT
AGTTTTTCTGATTCTGTAGTTATTACTTCCCATACTAGAACTTCTATGTTAGCTGATAGAGGAGGTTATGTG
CCTGTGTATAAGCAAGGTAGTCATATAGATTCTTCGCAGCCTGTAATGGGAATGAAAACACCTTATTCTTAC
ATTGATGTTAATGCTTTATCAGCTCATTTTACTCCCAGAGATTTTCAGCAGTTACTAGATGAATATGATGAA
ATCAAGCCTAAAAGCTTAACTATTGCAATCTCTGCTATTGTAATTAAGGATGTTGCAACTAATCAGACAGGT
ACCACTGTCTCTGATTCTGCAAGTGGTGGCATAACTGTATTTGCTGATGATAGCTATGACTATCCATATGTA
TTGGGTCATAATCAAGACACTTTACCAGGTCATTTACCAGGGGAAAATTATGTGTTGCCTCAGTATGGGTAC
ATTACAAGAGGCAGAGAAATTGATCAACAGAACAGCATTGTGGCTATCAGTGATCATAAAACAGAACTATTT
TTTCTAGAGCACCATGATGCTGAGTGCTTAGGAACAGGAGATCACTGGTCTCATCATTATGAGTTTCCAGAT
GATCTACCCTGGAGAAAGCTATCAACTCCAAACCAAACTTTGTATGCAAGACATAATCCAATTCCTTCCAGT
AGGTTAGCTATTATGACAGGTGTTGACAATGATGGGACTGCCATTTGGAAACGTCCTGAAGGCCTGGATGTT
GGCAGACTTCCACTGAATTATGTTCCAGGACCAGCTTTAATGATGCCAACAGACACACAAATTAGAAACACA
ACTTTTAGGGATCCTGTAGCTATTGGAAATCCTGCTACAAGTGATAGGTATAGTGTAGCTCCATTAGTTCAT
CAGCCATGGTCTGTTCGTACAGAAGAATGGTTAGCAAACAAAACAGATTATGCTGTTCACAATTACTTGGGA
GGGGTTGCATACACTAGAAGAAAGCATGAAGAATCTTATGACAAACATGAAGAGGACCGTGATGGCAGAGTT
ACTAACCCATCTAGAGTTGTTCAGATAGATGGTGACTTGGCAGCCCCACATGTGGGCCATACTTTCTTTGTT
CCTGGACATACTAGAGTGACATCTGGTGGTACTGATACAGTGTACAGCCCAAAGTTGTACCAGGAACCTGTG
TTTCCCTTGTTTCCTGGTGCTGTTTGGAACCCAAATCCTTTGTCATATGATTGTCAAATTTGGACTAAAATT
CCTAATACAGAATGTCATTTTTTTGCTCAATACCCTCTTTTAGGAGGTTGGGGAGTTCTTACTCCTCCACCA
ATGATATTTGTCAAGCTTAGATCACAACCAGGACCTCCCAGTCCAGGAGCCCATACAGTTCCCCAGTCTAAC
TTAAACCAGTATGCCATTTTTCACTTGCACTATAGCATGCAGTTTCTAGTTAAGCGCCGCAAGCGATCGCGC
CGTCATAACCCGGAGAAACCTGCTCCATTTCCCACAACAGATTCCGGGCGTATGCCATTTACTCTTGCTAAT
AGCTTAAAAGACCCAAACACCCCAGTGTATGAAGTGCCTTCTGATCAATGGATTGCGCGTAATTACTCGCAT
TTGCTGTAA
>lcl|EU546207_1_cds_ACD71475_1_2/1-2745_lcl|EU546207.1_cds_ACD71475.1_2/1-2745_protein=ORF2_protein_id=ACD71475.1_location=2330..5074_gbkey=CDS/1-2745
ATGTCTGCTGCTGATGCTTATCGTCCAGGTGGCAAGCTGCCTCTAGATGAGCTAATGCAAAGAATGAATAGA
GCAATTCCTGTTGGACCGGAACCTTCAAGTCCAGCCAACCGCGGAGGGGGGCCATATCAAACTCATTTTGCT
ATAGGAATCATGTATTCAAAGGCTTTCCAAGGCTTGCTTAGATTTGCTAATGCTTTACCTGCTGAATTGAGT
CCTGTAAAACAGCTTATTAATCAGTTAGAAAACTATAGACGAAAAACATCTGATACCCGTGTTTGGTACAGA
GTGTATTTAGATATGACAAGACTTCTAATTTCTGTAGCTCCACCAGGAGCTGCAAACAAACTCAGACAGGCA
GCAGCAGGTATAAGTCACTCAAAAGCACCAAATGCTGAAAGTCTGCGAGGCATTGTGCGATTTGCAGCTGCT
GCTTTTGTACCTACTGTTGAAAACATTGATAGATTTTTTGAAGACTCACTAACAAACTTTGCCAAAGAAGAT
TTAGACACCTGGCAACAACTCCATGAGCAGTTTATCAAACTCTTTCACCCTCCAGATGTCGGAGTCCACCTT
GTTAGTGACAGCCGCGATGAAGGAGCTGATTCCCTTGTTGAACCAGACCTTGAGCGGCCTGCCGGAGGCGGG
CTTACTCTCCCCGGGTATAATTATGTTGGTCCTGGTAATCCTCTGGATAGTGGTCCCCCTCAGGGACCAGTG
GATGAGACAGCAAAACATCATGATGAACGGTACGCAGAGATGATTGAGCATGGGGACATCCCTTATTTACAT
GGTCACGGCGCTGACAGATTAATGAACAAAGAGTTAGAAGAAAAAGAGCGCCGGGGGGACATTACTCACTTG
GCAGATGTAGTGGTTGGCAATGCTATTAGAGGTTTATGGCAGGCTAAGGAAACTGTTGGTGATATTGCTGAT
GTTCAACTTTCTCAGGTCCTACCGCCCGCTCCTCCTTCTTCGGACCAACAACCGGCTTATTCCGCAGGAGAG
CCCTCAGCCAAGAAGGCGCGGATTGGTACCCCTGAGGAGTCTGAACCAACCTTGCTTCTGCAGTCTAATACC
GATACAATGTCCGTGGAACCAGCTGGAGGAGGAGGTGGAGTTAAAGTTAAAGCTCAGTGGATAGGTGGGACT
AGCTTTTCTGATTCTGTAGTTATTACTTCCCATACTAGAACTTCTATGTTAGCTGATAGAGGAGGTTATGTG
CCTGTGTATAAGCAAGGTAGTCATGTAGATTCTTCGCAGCCTGTAATGGGAATGAAAACACCTTATTCTTAC
ATTGATGTTAATGCTTTATCAGCTCATTTTACTCCCAGAGATTTTCAACAATTACTAGATGAATATGATGAA
ATCAAGCCGAAAAGCTTAACTATTGCAATCTCTGCTATTGTAATTAAGGATGTTGCAACTAATCAGACAGGT
ACCACTGTCTCTGATTCTGCAAGTGGTGGCATAACTGTATTTGCTGATGATAGCTATGACTATCCATATGTA
TTGGGTCATAATCAAGACACTTTACCAGGTCATTTACCAGGGGAAAATTATGTGTTGCCTCAGTACGGGTAC
ATTACAAGAGGCAGAGAAATTGATCAACAGAACAGCATTGTGGCTATCAGTGATCATAAAACAGAACTATTT
TTTCTAGAGCACCATGATGCAGAGTGCTTAGGAACAGGAGATCACTGGTCTCATCATTATGAGTTTCCAGAT
GATCTACCCTGGAGAAAGCTATCAACTCCAAACCAAACTTTGTATGCAAGACATAATCCAATTCCTTCCAGT
AGGTTAGCCATTATGACAGGTGTTGACAATGATGGGACTGCCATTTGGAAACGTCCTGAAGGCCTGGATGTT
GGCAGACTTCCACTGAATTATGTTCCAGGACCAGCTTTAATGATGCCAACAGACACACAAATTAGAAACACA
ACTTTTAGGGATCCTGTAGCTATTGGAAATCCTGCTACAAGTGATAGGTATAGTGTAGCTCCATTAGTTCAT
CAGCCATGGTCTGTTCGTACAGAAGAATGGTTAGCAAACAAAACAGATTATGCTGTTCACAATTACTTGGGA
GGGGTTGCATACACTAGAAGAAAGCATGAAGAATCTTATGACAAACATGAAGAGGACCGTGATGGCAGAGTT
ACTAACCCATCTAGAGTTGTTCAGATAGATGGTGACTTGGCAGCCCCACATGTGGGCCATACTTTCTTTGTT
CCTGGACATACTAGAGTGACATCTGGTGGTACTGATACAGTGTACAGCCCAAAGTTGTACCAGGAACCCGTG
TTTCCCTTGTTTCCTGGTGCTGTTTGGAACCCAAATCCTTTGTCATATGATTGTCAAATTTGGACTAAAATT
CCTAATACAGAATGTCATTTTTTTGCTCAATACCCTCTTTTAGGAGGTTGGGGAGTTTTTACTCCTCCACCA
ATGATATTTGTCAAGCTTAGATCACAACCAGGACCTCCCAGTCCAGGAGCCCATACAGTTCCCCAGTCTAAC
TTAAACCAGTATGCCATTTTTCACTTGCACTATAGCATGCAGTTTCTAGTTAAGCGCCGCAAGCGATCGCGC
CGTCATAACCCGGAGAAACCTGCTCCATTTCCCACAACAGATTCCGGGCGTATGCCATTTACTCTTGCTAAT
AGCTTAAAAGACCCAAACACCCCAGTGTATGAAGTGCCTTCTGATCAATGGATTGCGCGTAATTACTCGCAT
TTGCTGTAA
