# Supplementary material for: Parvovirus B19 and Human Parvovirus 4 Encode Similar Proteins in a Reading Frame Overlapping the VP1 Capsid Gene
Source: Viruses. 2024 Jan 26;16(2):191. doi: 10.3390/v16020191 (PMC10891878; doi:10.3390/v16020191)
Supplement: Supplementary file 1 [file viruses-16-00191-s001.zip › S3 Alignment BovineParvo3_VP1 codon alignment.txt]

S3 Alignment. Codon alignment of all bPARV3 VP1 coding sequences used in this work

>Bovine_parvovirus_3|NC_074970.1_cds_YP_010775572.1_2/1-2844 [locus_tag=QJ759_gp2] [db_xref=GeneID:80512114] [protein=putative capsid protein] [protein_id=YP_010775572.1] [location=2219..5062] [gbkey=CDS]
ATGGCGTTCAACCCCCTGACTATGTCCTCTCGCTTGCTGATACCTGTCACGCCTGTAAGCAAATTAGACCTA
CTCAAAAAAAAGTGGTTTGCTTTTCCGGATGTATCTAAAATTTTACTTGAAGCATTGTCACATTCGGGGTTT
GGGGACCCAAAGAAATGGAAGGAAGCCGATGCTGATATTATTGAAGCTTTGCTTGATGAGGCCTTGCGCCTA
GGGCCAAGATTAGAGAAACCAAGTTGGTTTTATGACTTGCAAAGAGCTATTGGACTGGCTAGATTTTCAGCT
TCTCTAGAACAAACCGTGTTTCTTAATGAAATGCTAATAAAGCTTACGCGTGGTCCTGTTGTGCCGAAATAT
CCAGAGCCAGATATCGTTATTCGGGACCCTGCCCCTGTAAGCCAAGATGTCGAAGCCCCGGCCTCTACTCCC
GAAAATTCCTCAGATGAGTCTTCTACTGTCTCCAACCCAGTAGAAATGGAAGAAGATCCCCCTAATCCTATT
CCTGTCCCAACACCCCAATCAGAAGACATGGAAACAGAAGAAGTAGCCATTCCCAATCAGCCCCCCCTTCCC
TCTCCCCCAATAGTAGATGAGGTAGAGGACATGACAGTGGGAGTAGAAGACCTTTCTATTGTAGAAGATGCC
TCCGAGCAACACCAGTCATCTGCAGGGGAGCCTGCCCCAGATATCACATCTTCTGTCGGAAACAGAGATGAT
GAATCTAGAGAAGAGTCTAGAGAGGCTGATTTACAAGATCTGTCTGCTGGCCTGGGAGCTGCCGGGGGTAGC
GCTATTGCTGCTCTTGGTAGTGGGCTTATTCCTGCGGCGACGGTGGCCACAGCATATCCTCGGCCTGATCAG
TTCTTGCGGGACTACTTGGCCCGGTATGATCAAATGTATCCTAGTGGGTCCCGGTATCCCCCACGATGGGAA
CAGTTAAAATCCTTGTATGACAAGGGGATGACAGTTAAGGAGGTCTGGGACCTTCTCAACAAAAATTCCAAT
AACTCTAACTTACAGGCAAAGGATACCGACAAAAAGCAGACGGCCCCGTCCTCGCCCAGTGCTCCTCAAGAG
AGTGCAGCGGCCATGGCTTCGGGAGATAAGTCGGGCGTGAACCCTAGCGGTGGGAGTGCCCCTTTATCGGCC
ACTGTATGGGCCTCTGGAGCTCAATTCGAGGCTGATCATGTGATCACTCACATGAGCCGCACCGTCTTCATC
CCCTTTCAGCAAGCACACCGCTATGAGCCTATAGTTTGGCGCGGGAGACGCACCGCAGACGGCTGGCTGTCA
TTTTGGCCTGATCACCCTGTCATCGGCTATAAAACCCCATGGTTCTACCTGGACGTCAACGCCATCAATCGC
CATTTTTCTCCTGGCGAGTGGCAAGAGGTACTAGAAAGATATGGTAGCATTGTACCAGAGAGCATGGAAATA
ATACTGTCCGATTTCTGTATTAAAGATGTGAGTGTAGTGGACGGAAAGACCACAGTAACTGACAGCAGCACG
GGCGGAGTGTGTGTGTTTGTAGATGACGGCTACAAATTTCCATATGTACTAGGTCACAGTCAAAATACATTG
CCCGGCCCATTACCCACAGATATATATTCCCCGCCTCAGTACGCTTACCTTACTACAGGGAAAAAAACCAAG
GTAGCCGCATATGCCTCTGGAGAAGGTCCAATGCCCATGGATTCTATTGCAATCCCCTCTCAGGAAACTGCT
TTCTATGTTTTAGAAAACTCCTTTTACACCATTCAGCGTGCCGGAGGGGGATTCGCCCACTCTTATAACTTC
CCCTCTTTAAAGCCAATTTCCTTAGAAGGATTTTCTCAACACTGGATGCTCATGGACAACCCTTTATATCCA
TCCCGCCTGTGGGTGCCTGAAAAAGTGGGGGGCGCTTCTAAATGGGGGGCAGTGAAAAATGATGATTACGGG
AAAAAGCCCTTAAATTGGATGCCTGGTCCCAACATTCCCTCCCACACTATAGAGCAGAGTGATCAAGCTGGA
CAGAGGGTTGAATTGGATCGAGATGTCGAAGGTCAAAAAGTGTGGACTGGCACTTCCTTCGGCAGCCGTCCA
GAAAATAGATGGTCTATGCGGCCACTGGGTGTTAATCAGCCTTATGCATATGATGCTTATGAAGATGAAACA
GATAAAATAGTGACAGTGGATGCCATTGGGTACGGAACCGCTAAGGCATCAGCGGCTCTAGGCCAAGATACA
GGGGAAGTTCCAGAAAATGCATCCGTGGGTCGCGTCCCAGATGACACTGAATGTAATAAACAAGGGGGCGGA
GGAAATCACCTGTTTCAAGTTAAGTCTTTGGCCCACAATAATTTTACAGAGCAAATGAAAAACCAAACAGTG
CCCTTGATGCCCGGCAGCGTTTGGCAGAATCGCGCTCTGCATTATGAGTCGCAAATATGGGCTAAAATTCCA
AATGTAGATGGTGAGTTTATGTGTGAGCGACCAGCATTGGGTGGATGGGGAATGCACGACCCTCCACCTCAA
ATATTTATGAAAATGCAACCTGTCCCAGCTCCCAAGTCATTAAATTCCACCACAGAGGCAGGGTTTCCCTCA
GAGCATTACCTGCACCAGTATGCGTACTGTGTCATGACTGTCCGCATGCGTTGGAAAACAACAACCCGCACA
GGGCCCACTCGTTGGAACCCTCAACCTACCTTCGGACCCCCAGAGGCTACAGACCACATACCCTACATTCTG
TATGACCGACTGTCAACCATACACAAAACACGAGGGCAGTTCACTAATGCTTACTATGAAGAGCCAGAGAGT
GTGTGGACCGCTCGGGGACGGGTGCGTCACCTGTGA
>lcl|MZ502233.1_cds_UUA44410.1_2/1-2844 [protein=structural protein] [protein_id=UUA44410.1] [location=1984..4827] [gbkey=CDS]
ATGGCGTTCAACCCCCTGACTATGTCCTCTCGCTTGCTGATACCTGTCACGCCTGTAAGCAAATTAGACCTA
CTCAAAAAAAAGTGGTTTGCTTTTCCGGATGTATCCAAAATTTTACTTGAAGCATTGTCACATTCGGGGTTT
GGGGACCCAAAGAAATGGAAGGAAGCCGATGCTGATATCATTGAAGCTTTGCTTGATGAGGCCTTGCGCCTA
GGGCCAAGATTAGAGAAACCAAGTTGGTTTTATGACTTGCAAAGAGCTATTGGACTGGCTAGGTTTTCAGCT
TCTTTAGAACAAACCGTGTTTCTTAATGAAATGCTAATAAAGCTTACGCGTGGTCCTGTTGTGCCGAAATAT
CCAGAGCCAGATATCGTTATTCGGGACCCTGCCCCTGTAAGCCAAGATGTCGAAGCCCCGGCCTCTACTCCC
GAAAATTCCCCAGATGAGTCTTCTACTGTCTCAAACCCAGTAGAAATGGAAGAAGATCCCCCTAATCCTATT
CCTGTCCCAACACCCCAATCAGAAGACATGGAAACAGAAGAAGCAGCCATTCCCAATCAGCCCCCCCTTCCC
TCTCCCCCAATAGTAGATGAGGTAGAGGACATGACAGTGGGAGTAGAAGACCTTTCTATTGTAGAAGATGCC
TCCGAGCAACACCAGTCATCTGCAGGGGAGCCTGCCCCAGATATCACATCTTCTGTCGGAAACAGAGATGAT
GAATCTAGAGAAGAGTCTAGAGAGGCTGATTTACAAGATCTGTCTGCTGGCCTGGGAGCTGCCGGGGGTAGC
GCTATTGCTGCTCTTGGTAGTGGGCTTATTCCTGCGGCGACGGTGGCCACAGCATATCCTCGGCCTGATCAG
TTCTTGCGGGACTACTTGGCCCGGTATGATCAAATGTATCCTAGTGGGTCCCGGTATCCCCCACGATGGGAA
CAGTTAAAATCCCTGTATGACAAGGGGATGACAGTTAAGGAGGTCTGGGACCTTCTCAACAAAAATTCCAAT
AACTCTAACTTGCAGGCAAAGGATACCGACAAAAAGCAGACGGCCCCGTCCTCGCCCAGTGCTCCTCAAGAG
AGTGCAGCGGCCATGGCTTCGGGAGATAAGTCGGGCGTGAACCCTAGCGGTGGGAGTGCCCCTTTATCGGCC
ACTGTATGGGCCTCTGGAGCTCAATTCGAGGCTGATCATGTGATCACTCACATGAGCCGCACCGTCTTCATC
CCCTTTCAGCAAGCACACCGCTATGAGCCTATAGTTTGGCGCGGGAGACGCACCGCAGACGGCTGGCTGTCA
TTTTGGCCTGATCACCCTGTCATCGGCTATAAAACCCCATGGTTCTACCTGGACGTCAACGCCATCAATCGC
CATTTTTCTCCTGGCGAATGGCAAGAGGTACTAGAAAGATATGGTAGCATTGTACCAGAGAGCATGGAAATA
ATACTGTCCGATTTCTGTATTAAAGATGTGAGTGTGGTGGACGGAAAGACCACAGTAACTGACAGCAGCACG
GGCGGAGTGTGTGTGTTTGTAGATGACGGCTACAAATTTCCATATGTACTAGGTCATAGCCAAAACACATTG
CCCGGCCCATTACCCACAGATATATATTCCCCGCCTCAGTACGCTTACCTTACTACAGGGAAAAAAACCAAG
GTAGCCGCATATGCCTCTGGAGAAGGTCCAATGCCCATGGATTCTATTGCAATCCCCTCTCAGGAAACTGCT
TTCTATGTTTTAGAAAACTCCTTTTACACCATTCAGCGTGCCGGAGGGGGATTCGCCCACTCTTATAACTTC
CCCTCTTTAAAGCCAATTTCCTTAGAAGGGTTTTCTCAACACTGGATGCTCATGGACAACCCTTTATATCCA
TCCCGCCTGTGGGTGCCTGAAAAAGTGGGGGGCGCTTCTAAATGGGGGGCAGTGAAAAATGATGATTACGGG
AAAAAGCCCTTAAATTGGATGCCTGGTCCCAACATTCCCTCCCACACTATAGAGCAGAGTGATCAAGCTGGA
CAGAGGGTTGAATTGGATCGAGATGTCGAAGGTCAAAAAGTGTGGACTGGCACTTCCTTCGGCAGCCGTCCA
GAAAATAGATGGTCTATGCGACCACTGGGTGTTAATCAGCCCTATGCATATGATGCTTATGAAGATGAAACA
GATAAAATAGTGACAGTGGATGCCATTGGGTACGGAACCGCTAAGGCATCAGCGGCTCTAGGCCAAGATACA
GGGGAAGTTCCAGAAAATGCATCCGTGGGTCGCGTCCCAGATGACACCGAATGTAATAAACAAGGGGGCGGA
GGAAATCACCTGTTTCAAGTTAAGTCTTTGGCCCATAATAATTTTACAGAGCAAATGAAAAACCAAACAGTG
CCCTTGATGCCCGGCAGCGTTTGGCAGAATCGCGCTCTGCATTATGAGTCGCAAATATGGGCTAAAATTCCA
AATGTAGATGGTGAGTTTATGTGTGAGCGACCAGCATTGGGTGGATGGGGAATGCACGACCCTCCACCTCAA
ATATTTATGAAAATGCAACCTGTCCCAGCTCCCAAGTCATTAAATTCCACCACAGAGGCAGGGTTTCCCTCA
GAGCATTACCTGCACCAGTATGCGTACTGTGTCATGACTGTCCGCATGCGTTGGAAAACAACAACCCGCACA
GGGCCCACTCGTTGGAACCCTCAACCTACCTTCGGACCCCCAGAGGCTACAGACCACATACCCTACATTCTG
TATGACCGACTGTCAACCATACACAAAACACGAGGGCAGTTCACTAATGCTTACTATGAAGAGCCAGAGAGT
GTGTGGACCGCTCGGGGACGGGTGCGTCACCTGTGA
>lcl|MG745680.1_cds_AVR53765.1_2/1-2844 [protein=capsid protein 1] [protein_id=AVR53765.1] [location=2043..4886] [gbkey=CDS]
ATGGCGTTCAACCCCCTGACTATGTCCTCTCGCTTGCTGATACCTGTCACGCCTGTAAGCAAATTAGACCTG
CTCAAAAAAAAATGGTTTGCTTTTCCGGATGTATCTAAGATTTTACTTGAAGCATTGTCACATTCGGGGTTT
GGGGACCCAAAAAAATGGAAAGAAGCCGATGCCGATATTATTGAAGCTTTGCTTGATGAGGCCTTACGCTTA
GGGCCAAGATTAGAGAAACCAAGTTGGTTTTATGACTTGCAAAGAGCTATTGGGCTAGCTAGGTTTTCAGCT
TCTTTAGAACAGACCGTGTTTCTGAATGAAATGCTAATAAAGCTTACACGTGGTCCTGTTGTGCCGAAATAT
CCAGAGCCAGATATCGTTATTCGGGACCCTGCCCCTGTAAGCCAAGATGTTGAAGCCCCGGCCTCTACTCCC
GAAAATTCCCCAGATGAGTCTTCTACTGTCTCAAACCCAGTAGAAATGGAAGAAGATCCCCCCAATCCTATT
CCTACCCCTACACCCCAATCGGAAGACATGGAAACAGAAGAGACAGCCATTCCCAATCAGCCCCCCCTTCCC
TCTCCCCCAATAGTGGATGAGGTAGAGGACATGACAGTGGGAGTAGAAGACCTTTCTATTGTAGAAGATGCC
TCCGAGCAACACCAGTCATCTGCAGGGGAGCCTGCCCCAGATATCACATCTTCTGTCGGAAACAGAGATGAT
GAATCTAGAGAAGAGTCTAGAGAGGCTGATTTACAAGATCTGTCTGCTGGCCTGGGAGCTGCCGGGGGTAGC
GCTATTGCTGCTCTTGGTAGTGGGCTTATTCCTGCGGCGACGGTGGCCACAGCATATCCTCGGCCTGATCAG
TTCTTGCGGGACTACTTGGCCCGGTATGATCAAATGTATCCTAGTGGGTCCCGGTATCCCCCACGATGGGAG
CAGTTAAAATCCTTGTATGACAAGGGGATGACAGTTAAGGAGGTCTGGGACCTTCTCAACAAAAATTCCAAT
AACTCTAACTTACAGGCAAAGGATACCGACAAAAAGCAGACGGCCCCGTCCTCGCCCAGTGCTCCTCAAGAG
AGTGCAGCGGCCATGGCTTCGGGAGATAAGTCGGGCGTGAACCCTAGCGGTGGGAGTGCCCCTTTATCGGCC
ACTGTATGGGCCTCTGGAGCTCAATTCGAGGCTGATCATGTGATCACCCACATGAGCCGCACCGTCTTCATC
CCTTTTCAGCAAGCACACCGCTATGAACCTATAGTTTGGCGCGGGAGACGCACCGCAGACGGCTGGCTGTCA
TTTTGGCCTGATCACCCTGTCATCGGCTATAAAACCCCATGGTTCTACCTGGACGTCAACGCCATCAATCGC
CACTTTTCTCCTGGCGAATGGCAAGAGGTACTAGAAAGATATGGTAGCATTGTTCCAGAGAGCATGGAAATA
ATACTGTCCGATTTTTGTATTAAAGATGTGAGTGTGGTGGACGGAAAGACCACAGTAACTGACAGCAGCACG
GGCGGAGTGTGTGTGTTTGTAGATGACGGCTACAAATTTCCATATGTACTAGGTCATAGCCAAAACACATTG
CCCGGCCCATTACCTACAGATATATATTCCCCGCCTCAGTACGCCTACCTTACTACAGGGAAAAAAACCAAG
GTAGCCGCATATGCCTCTGGAGAAGGTCCAATGCCCATGGATTCTATTGCAATCCCCTCTCAGGAAACTGCT
TTTTATGTTTTAGAAAATTCCTTTTACACCATTCAACGTGCCGGAGGGGGATTTGCCCACTCTTATAACTTC
CCCTCCTTAAAGCCAATTTCCTTAGAAGGGTTTTCTCAACACTGGATGCTCATGGACAACCCTTTATATCCA
TCCCGTCTGTGGGTGCCTGAAAAGGTGGGAGGCGCTTCTAAATGGGGGGCAGTGAAAAATGATGATTACGGG
AAAAAGCCCCTAAACTGGATGCCTGGTCCCAACATTCCCTCCCACACTATAGAGCAAAGTGATCAGGCTGGA
CAGAGGGTTGAATTGGACCGAGACGTCGAAGGTCAAAAAGTGTGGACTGGCACTTCCTTTGGCAGCCGCCCA
GAAAATAGATGGTCTATGCGGCCACTGGGCGTTAATCAGCCCTATGCATATGATGCTTATGAAGATGAAACA
GATAAAATAGTGACAGTGGATGCCATTGGGTACGGAACCGCTAAGGCATCCGCGGCTCTAGGGCAAGATACA
GGGGAAGTTCCAGAAAATGCATCCGTGGGTCGCGTCCCAGATGACACTGAATGTAATAAACAGGGAGGCGGA
GGAAATCACCTCTTTCAAGTTAAGTCTTTGGCCCATAATAATTTTACAGAGCAAATGAAAAATCAAACTGTG
CCTCTGATGCCTGGCAGCGTGTGGCAGAACCGCGCCTTGCACTATGAGTCGCAAATTTGGGCTAAAATTCCA
AATGTGGATGGCGAGTTTATGTGTGAGCGACCAGCATTGGGTGGATGGGGGATGCATGACCCTCCACCTCAA
ATATTTATGAAAATGCAACCCGTCCCAGCTCCCAAGTCATTAAATTCCACCACAGAGGCAGGGTTTCCCTCG
GAGCATTACTTGCACCAGTATGCGTACTGTGTCATGACTGTCCGCATGCGTTGGAAAACAACAACCCGTACA
GGGCCMACTCGTTGGAACCCTCAACCTACCTTCGGACCCCCAGAGGCTACAGACCACATACCCTACATTCTG
TATGACCGACTGTCAACCATACATAAAACACGAGGGCAGTTCACTAATGCTTATTATGAAGAGCCAGAGAGT
GTTTGGACCGCTCGGGGACGGGTGCGTCACCTGTGA
>lcl|MG026728.1_cds_AUS83808.1_2/1-2844 [protein=structural protein] [protein_id=AUS83808.1] [location=2168..5011] [gbkey=CDS]
ATGGCGTTCAATCCCCTGACTATGTCCTCTCGCTTGCTAGTACCTGTCACGCCTGTAAGCAAATTAGACCTG
CTCAAAAAAAAGTGGTTTGCTTTTCCGGATGTATCGAAAATTTTACTCGAGGCATTGTCGCATTCTGGGTTT
GGGGACCCTAAAAAATGGAAAGAGGCCGATGCTGATATCATTGAGGCTTTGCTTGATGAAGCGCTGCGCTTA
GGGCCAAGACTAGAGAAGCCAGCGTGGTTTTATGATTTGCAAAGAGCTATTGGGTTGGCCAGGTTTTCTGCT
TCCCTGGAGCAGACCGTGTTTCTTAATGAAATGCTAATAAAGCTTACGCGTGGTCCTGTTGTACCGAAATAC
CCCGAGCCAAAAATCGTCATTCGGGACCCTGCCCCTTTGACTCCAGATGTTGAGGCTCCAACCTCTACCCCC
GAAAACTCCCCAGATCAGTCTTCAGTTGCATCAGACCCAGTAGAAATGGAAGAGGGTTCCTTTAATCCTATC
CCGGACCCAGTACCCCAGTCGGAAGATATGGAGACAGAAGAAACAACCATTCCCGATCAGCCCCCCCCCCTC
TCTCCCCAAATAGTAGACGAGGTAGAGGATATGGCGATGGGAGTAGAAGACCTTTCTATTGTAGAAGATGCC
TCCGAGCAACACCAGTCACCTGCAGGGGAGCCTACCCCAGATATCACATCTTCTGTCGGAAACAGAGATGAT
GAATCTAGAGAAGAGTCTAGAGAGGCTGATTTACAAGATCTGTCTGCTGGCCTGGGAGCTGCCGGGGGTAGC
GCTATTGCTGCTCTTGGTGGTGGGCTTATTCCTGCGGCGACGGTGGCCACAGCATATCCTCGGCCTGATCAG
TTCTTGCGGGACTACTTGGCCCGGTATGATCAAATGTATCCTAGTGGGTCCCGGTATCCCCCACGATGGGAG
CAGTTAAAGTCCTTGTATGACAAGGGAATGACAGTTAAGGAGGTCTGGGACCTTCTCAACAAAAATTCCAAT
AACTCTAACTTACAGGCAAAGGATACCGACAAAAACCAGACGGCCCCGTCCTCGCCCAGTGCCCCTCAAGAG
AGTGCAGCGGCCATGGCTTCGGGAGATAAGTCGGGCGTAAACCCTAGCGGTGGGAGTGCCCCTTTATCGGCC
ACTGTATGGGCCTCCGGAGCTCAATTCGAGGCTGATCATGTGATCACCCACATGAGCCGCACCGTCTTCATC
CCTTTTCAGCAAGCACACCGCTATGAGCCTATAGTTTGGCGCGGGAGACGCACCGCAGACGGCTGGCTATCA
TTTTGGCCTGACCACCCTGTCATCGGCTATAAAACCCCATGGTTCTACCTGGACGTCAACGCCATCAATCGC
CATTTTTCTCCTGGCGAATGGCAAGAGGTACTCGAAAGATATGGTAGCATTGTGCCAGAGAGCATGGAAATA
ATACTGTCCGATTTCTGTATTAAAGATGTGAGTGTGGTGGACGGAAAGACCACAGTGACTGACAGCAGCACG
GGCGGGGTGTGCGTGTTTGTAGATGACGGCTACAAATTTCCATATGTGCTAGGTCATAGTCAAAACACTTTG
CCCGGCCCATTACCCACAGATATATATTCCCCACCTCAGTACGCTTACCTTACTACAGGGAAAAAAACTAAG
GTAGCCGCATATGCCTCTGGAGAAGGTCCAATGCCCATGGATTCCATTGCAATCCCCTCTCAAGAAACTGCC
TTTTATGTTTTAGAAAACTCCTTTTACACCATTCAACGTGCCGGAGGGGGATTTGCCCACTCCTATAACTTC
CCCTCCTTAAAGCCAATTTCCTTAGAAGGCTTTTCTCAACACTGGATGCTCATGGACAACCCTTTATATCCC
TCCCGTCTGTGGGTGCCTGAAAAAGTGGGGGGCGCTTCTAAGTGGGGGGCAGTGAAAAACGATGATTACGGG
AAAAAGCCATTAAATTGGATGCCTGGTCCCAACATTCCCTCCCACACTATAGAGCAGAGTGATCAGGCTGGA
CAGAGGGTTGAATTGGATCGAGACGTCGAAGGTCAAAAAGTGTGGACTGGCACGTCCTTTGGCAGCCGTCCA
GAAAATAGATGGTCCATGCGGCCACTGGGCGTCAATCAGCCCTATGCATATGATGCTTATGAAGATGAAACA
GATAAAATAGTGACAGTGGACGCCATTGGCTACGGAACCGCTAAGGCCTCCGCGGCTCTAGGCCAAGATACA
GGTGAAGTTCCAGAAAATGCATCCGTGGGTCGCGTCCCGGATGACACTGAATGTAATAAACAAGGCGGCGGG
GGAAATCACCTATTTCAAGTTAAGTCTTTGGCCCATAATAACTTTACAGAGCAAATGAAGAACCAAACAGTG
CCCCTGATGCCCGGCAGCGTTTGGCAGAATCGCGCTCTGCACTATGAGTCGCAAATTTGGGCTAAAATTCCA
AATGTAGATGGGGAGTTTATGTGTGAGCGGCCAGCATTGGGTGGGTGGGGCATGCACGACCCTCCGCCTCAA
ATATTTATGAAAATGCAACCTGTCCCAGCTCCCAAGTCATTAAATTCTACCACAGAGGCAGGGTTTCCCTCG
GAGCATTACCTGCACCAGTATGCGTACTGTGTCATGACTGTCCGCATGCGTTGGAAGACAACAACCCGCACA
GGGCCCACTCGTTGGAACCCTCAACCTACCTTCGGACCCCCAGAGGCTACAGACCACATTCCCTACATTCTG
TATGACCGCCTGTCAACCATACATAAAACACGAGGGCAGTTCACTAATGCTTATTATGAAGAGCCAGAGAGT
GTATGGACCGCTCGGGGACGGGTGCGTCACCTGTGA
>lcl|MG026727.1_cds_AUS83806.1_2/1-2844 [protein=structural protein] [protein_id=AUS83806.1] [location=1984..4827] [gbkey=CDS]
ATGGCGTTCAACCCTCTGACTATGTCCTCTCGCTTGCTAGTACCTGTCACGCCTGTAAGCAAATTAGACCTG
CTCAAAAAAAAGTGGTTTGCTTTTCCGGATGTATCGAAAATTTTACTCGAGGCATTGTCGCATTCTGGGTTT
GGGGATCCTAAAAAATGGAAAGAGGCCGATGCTGATATCATTGAGGCTTTGCTTGATGAAGCGCTGCGCTTA
GGGCCAAGACTAGAAAAGCCAGCCTGGTTTTATGATTTGCAAAGAGCTATTGGGTTGGCCAGGTTTTCTGCT
TCCTTGGAGCAGACCGTGTTTCTTAATGAAATGCTAATAAAGCTTACGCGTGGTCCTGTTGTACCGAAATAC
CCAGAGCCAGATATCGTCATTCGGGACCCTGCCCCTTTGACTCCAGAGGTCGAGGCTCCAACCTCTACCCCC
GAAAACTCCCCAGATCAGTCTTCAGTTGCATCAGACCCAGTAGAAATGGAAGAGGGTTCCTCTACTCCTATT
CCGGACCCAGTGCCCCAGTCGGAAGATATGGAGACAGAAGAGACAACCATTCCCGATCAACCCCCCCCTCCT
TCTCCCCAAATAGTAGACGAGGTAGAGGATATGGCGATGGGAGTAGAAGACCTTTCTATTGTAGAAGATGCC
TCCGAGCAACACCAGTCACCTGCAGGGGAGCCTACCCCAGATATCACATCTTCTGTCGGAAACAGAGATGAT
GAATCTAGAGAAGAGTCTAGAGAGGCTGATTTACAAGATCTGTCTGCTGGCCTGGGAGCTGCCGGGGGTAGC
GCTATTGCTGCTCTTGGTAGTGGGCTTATTCCTGCGGCGACGGTGGCCACAGCATATCCTCGGCCTGATCAG
TTCTTGCGGGACTACTTGGCCCGGTATGATCAAATGTATCCTAGTGGGTCCCGGTATCCCCCACGATGGGAG
CAGTTAAAGTCCTTGTATGACAAGGGGATGACAGTTAAGGAGGTCTGGGACCTTCTCAACAAAAATTCCAAT
AACTCTAACTTACAGGCAAAGGATACCGACAAAAAACAGACGGCCCCGTCCTCGTCCAGTGCCCCTCAAGAG
AGTGCAGCGGCCATGGCTTCGGGAGATAAGTCGGGCGTAAACCCTAGCGGTGGGAGTGCCCCTTTATCGGCC
ACTGTATGGGCCTCCGGAGCTCAGTTCGAGGCTGATCACGTGATCACCCACATGAGCCGCACCGTCTTCATC
CCTTTTCAGCAAGCACACCGCTATGAGCCTATAGTTTGGCGCGGGAGACGCACCGCAGACGGCTGGCTGTCA
TTTTGGCCTGATCACCCTGTCATCGGCTATAAAACCCCATGGTTCTACTTGGACGTCAACGCCATCAATCGC
CATTTTTCTCCTGGCGAATGGCAAGAGGTACTCGAAAGATATGGTAGCATTGTACCAGAGAGCATGGAAATA
ATACTGTCCGATTTCTGTATTAAAGATGTGAGTGTGGTGGACGGAAAGACCACAGTGACTGACAGCAGCACG
GGCGGGGTGTGCGTGTTTGTAGATGACGGCTACAAATTTCCCTATGTGCTAGGTCATAGTCAAAACACTTTA
CCCGGCCCATTACCCACAGATATATATTCTCCGCCTCAGTACGCCTACCTTACTACAGGAAAAAAAACTAAG
GTAGCCGCATATGCCTCTGGAGAAGGCCCAATGCCCATGGATTCCATTGCAATCCCCTCTCAAGAAACTGCC
TTTTATGTCTTAGAAAACTCCTTTTACACCATTCAACGTGCCGGGGGGGGATTTGCCCACTCTTATAACTTC
CCCTCCTTAAAGCCAATTTCCTTAGAAGGCTTTTCTCAACACTGGATGCTTATGGACAACCCTCTATATCCC
TCCCGTCTGTGGGTGCCTGAAAAAGTGGGGGGCGCTTCTAAATGGGGAGCAGTGAAAAACGACGATTACGGG
AAAAAACCATTAAATTGGATGCCTGGTCCCAACATTCCCTCTCACACCATAGAGCAGAGTGATCAGGCTGGA
CAGAGGGTTGAATTGGATCGAGACGTCGAAGGTCAAAAAGTGTGGACTGGCACCTCCTTTGGCAGCCGTCCA
GAAAATAGATGGTCTATGCGGCCGCTGGGCGTTAATCAGCCCTATGCATATGATGCTTATGAAGATGAAACA
GACAAAATAGTGACAGTGGATGCCATTGGCTACGGAACCGCTAAGGCCTCAGCGGCTTTAGGCCAAGATACA
GGGGAAGTTCCAGAAAATGCATCCGTGGGTCGCGTCCCGGATGACACTGAATGTAATAAACAAGGGGGCGGG
GGAAATCACCTATTTCAAGTTAAGTCTTTGGCCCATAATAACTTTACAGAGCAAATGAAAAACCAAACAGTA
CCCCTGATGCCTGGCAGCGTTTGGCAGAATCGTGCTCTGCACTATGAGTCGCAAATTTGGGCTAAAATTCCA
AATGTAGATGGTGAGTTTATGTGTGAGCGACCAGCATTGGGTGGATGGGGGATGCACGACCCTCCGCCTCAA
ATATTCATGAAAATGCAACCTGTCCCAGCTCCCAAGTCATTAAATTCCACTACAGAGGCAGGGTTTCCCTCG
GAGCATTATCTGCACCAGTATGCGTACTGTGTCATGACGGTCCGCATGCGGTGGAAGACAACAACCCGCACA
GGGCCCACTCGTTGGAACCCTCAACCTACCTTCGGACCCCCAGAGGCTACAGACCACATTCCCTACATTCTT
TATGACCGACTCTCAACCATACATAAAACACGAGGGCAGTTCACTAATGCTTATTATGAAGAGCCAGAGAGT
GTATGGACCGCTCGGGGACGGGTGCGTCACCTGTGA
>lcl|MW805276.1_cds_UOW86831.1_2/1-2844 [protein=putative capsid protein] [protein_id=UOW86831.1] [location=2225..5068] [gbkey=CDS]
ATGGCGTTCAACCCCTTGACTATGTCTTCTCGCTTGCTAATACCTGTCACGCCTGTAAGCAAATTAGACCTG
CTGAAAAAAAAGTGGTTTGCTTTTCCGAGTGTATCAAAAATTTTACTGGAGGCATTGTCACATTCGGGGTTT
GGGGACCCAAAGAAATGGAAGGAAGCCGATGCTGATATTATTGAAGCTTTGCTTGATGAGGCCTTGCGCCTA
GGGCCAAGATTAGAGAAACCAAGTTGGTTTTATGACTTGCAAAGGGCTATTGGACTGGCTAGATTTTCAGCT
TCTTTAGAACAAACTGTGTTTCTTAATGAAATGCTAATAAAGCTCACGCGTGGTCCTGTTGTACCAAAATAT
CCGGAGCCAGACATCATCATTCGGGACCCTGCCCCTGTGAGCCAGGATGTCGAGGCCCCGGCCTCTACTCCC
GAAAATCCCTCAGATGAGTCTTCTACTGTCTCCAACCCAGTAGAAATGGAAGAAGATCCCCCTAATCCTATT
CCTGTCCCAACACCCCAATCAGAAGACATGGAAACAGAAGAAGTAGCCATTCCCAATCAGCCCCCCCTTCCC
TCTCCCCCAATAGTAGATGAGGTAGAGGACATGACGGTGGGAGTAGAAGACCTTTCTATTTTAGAAGATGCC
TCCGAGCAACACCAGCCATCTGCAGGGGAGCCTACCTCAGATATCACATCTTCTGTCGGAAACAGAGATGAT
GAATCTAGAGAAGAGTCTAGAGAGGCTGATTTACAAGATCTGTCTGCTGGCCTGGGAACTGCCGGGGGTAGC
GCTATTGCTGCTCTTGGTGGTGGGCTTATTCCTGCGGCGACGGTGGCCACAGCATATCCTCGGCCTGATCAG
TTCTTGCGGGACTACTTGGCCCGGTATGATCAAATGTATCCTAGTGGGTCCCGGTATCCCCCGAGATGGGAA
CAGCTGAAATCCTTGTATGAGAAGGGGATGACAGTTAAGGAGGTCTGGGATCTCCTTAACAAAAATTCTAAT
AACTCTAACTTACAGGTAAAGGATACCGACAAAAAGCAGACGGCCCCGTCCTCGCTCAGTGCTCCTCAAGAG
AGTGCAGCGGTCATGGCTTCGGGAGATAAGTCGGGCGTGAACCCTAGCGGTGGGAGTGCCCCTTTATCGGCC
ACCGTATGGGCCTCGGGAGCTCAATTCGAGGCTGATCACGTGGTCACTCACATGAGCCGCACCGTCTTCATC
CCCTTTCAGCAAGCACACCGCTATGAGCCTATAGTTTGGCGCGGGAGACGCACCGCAGACGGCTGGCTGTCA
TTTTGGCCTGATCACCCTGTCATCGGATATAAAACTCCATGGTTCTACCTGGACGTAAATGCCATTAATCGC
CACTTTTCTCCTGGCGAATGGCAAGAGGTACTAGAAAGGTATGGTAGCATTGTTCCGGAGAGTATGGAAATA
ATACTGTCCGATTTCTGTATCAAAGATGTAAGTGTAGTGGACGGAAAGACCACCGTGACGGACAGCGGCACG
GGCGGAGTTTGTGTCTTTGTAGATGACAGCTACAAGTTTCCCTATGTGCTAGGCCACAGTCAAAATACATTG
CCTGGCCCACTACCCACAGACATTTATTCCCCGCCTCAGTATGCTTATCTTACTACAGGGAAAAAAACCAAG
GTAGCCGCTTACGCCTCGGGAGAAGGTCCAATGCCCATGGATTCTATTGCAATCCCCTCTCAAGAAACCGCC
TTTTATGTTTTAGAAAACTCTTTTTACACCATTCAGCGAGCAGGAGGGGGATTCGCCCACTCTTACAACTTC
CCCTCTTTAAAGCCAATTTCCTTGGAAGGCTTTTCTCAACACTGGATGCTCATGGATAATCCTTTATATCCA
TCCCGTCTGTGGGTGCCTGAAAAAGTGGGCGGCGCCTCTAAATGGGGAGCAGTGAAAAATGATGATTACGGC
AAAAAGCCATTAAATTGGATGCCTGGCCCCAATATTCCATCCCACACTATAGAACACAGTGACCAGGCTGGG
CAGAGGGTTGAATTAGATCGAGATGTCGAGGGCCAAAAAGTGTGGACGGGAACCTCTTTTGGCAGCCGCCCC
GAAAACCGATGGTCTATGCGGCCCCTGGGTGTTAATCAGCCCTATGCCTATGATGCTTATGAAGATGAAACA
GATAAAATAGTCACAGTGGATGCCATTGGCTACGGAACAGCTAAAGCATCCGCGGCTCTAGGCCAAGATACA
GGGGAAGTTCCAGAAAATGCATCTATGGGTCGCGTCCCAGATGACACTGAATGTAATAAACAAGGGGGCGGA
GGAAATCACCTGTTTCAAGTTAAGTCTTTGGCCCACAATAATTTTACAGAGCAAATGAAAAACCAAACAGTG
CCCTTGATGCCCGGCAGCGTTTGGCAGAATCGCGCTCTGCATTATGAGTCGCAAATATGGGCTAAAATCCCA
AATGTAGATGGTGAGTTTATGTGTGAGCGACCAGCATTGGGTGGATGGGGAATGCACGACCCTCCTCCTCAA
ATATTTCTGAAAATGCAACCTGTCCCGGCTCCCAAATCACTCAATTCTACCACAGAGGCAGGGTTTCCTTCG
GAACACTACCTGCACCAGTATGCATACTGTGTCATGACTGTCCGAATGCGCTGGAAGACCACATCTCGCACA
GGGCCCACCCGTTGGAACCCTCAACCTACCTTTGGACCCCCAGAGGCTACAGATCACATTCCCTACATTTTG
TATGACCGGCTGTCAACAATACATAAAACACGAGGGCAATTTACTAATGCTTATTATGAAGAGCCAGAGAGT
GTATGGACCGCTCGGGGGCGGGTGCGCCACCTGTAA
>lcl|OM836170.1_cds_WCA46656.1_2/1-2844 [protein=structural protein] [protein_id=WCA46656.1] [location=2168..5011] [gbkey=CDS]
ATGGCGTTCAACCCCCTAACTATGTCCTCTCGCTTGCTGATACCTGTCACGCCTGTAAGCAAATTAGACCTG
CTCAAAAAAAAGTGGTTTGCTTTTCCGGATGTATCCAAAATTTTACTTGAAGCATTGTCACATTCCGGGTTT
GGGGACCCAAAAAAATGGAAGGAAGCTGACGCCGATATCATTGAAGCTTTGCTTGATGAAGCCTTGCGCTTA
GGGCCGAGGTTAGAAAAACCAAGTTGGTTTTATGATTTGCAAAGAGCTATTGGGTTGGCTAGGTTTTCTGCT
TCTTTAGAGCAGACCGTGTTTCTTAATGAAATGCTAATAAAGCTTACGCGTGGTCCTGTTGTGCCGAAATAT
CCAGAGCCAGATATTGTTATTCGGGACCCTGCCCCTGTAAGCCAAGATGTCGAAACTTCGGCCTCTGCTCCC
GAAAATTCCCCAGATGAGTCTGCCGCTGTCTCAAACCCAGTAGAAATGGAAGAAGATCCCTCCAATTCTATT
CCCGCCCCAATACCCCAATCGGAAGATATGGAAACAGAAGAAACAGCCATGCCCAATCAGCCTCCCCCCCTC
TCYCCCCMMATAGTAGATGAGGTAGAGGACATGACAGTAGGAGTAGAAGACCTTTCTATTGTAGAAGATGCC
TCCGAGCAACGCCAGTCACCTGCAGGGGAGCCTGCCCCAGATATCACATCTTCTGTCGGAAACAGAGATGAT
GAATCTAGAGAAGAGTCTAGAGAGGCTGATCTACAAGATCTGTCTGCTGGCCTGGGAGCTGCCGGGGGTAGC
GCTATTGCTGCTCTTGGTAGTGGGCTTATTCCTGCGGCGACGGTGGCCACAGCATATCCTCGGCCTGATCAG
TTCTTGCGGGACTACTTGGCCCGGTATGATCAAATGTATCCTAGTGGGTCCCGGTATCCTCCACGATGGGAG
CAATTAAAATCCCTGTATGACAAGGGGATGACAGTTAAGGAGGTCTGGGACCTTCTTAACAAAAACTCTAAT
AACTCTAACTTGCAGGCAAAGGATACCGACAAAAAACAGACGGCCCCGTCCTCGCCCAGTGCTCCTCAAGAG
AGTGCAGCGGCCATGGCTTCGGGAGATAAGTCGGGCGTGAACCCTAGCGGTGGGAGTGCCCCTTTATCGGCC
ACTGTATGGGCCTCCGGAGCTCAATTCGAGGCTGATCATGTGATCACTCACATGAGTCGCACCGTCTTCATC
CCTTTTCAGCAAGCACACCGATATGAGCCTATAGTTTGGCGCGGGAGACGCACCGCGGACGGCTGGCTGTCA
TTTTGGCCCGATCACCCGGTCATCGGCTATAAAACCCCATGGTTCTACCTGGACGTAAACGCCATTAATCGC
CATTTTTCCCCTGGCGAATGGCAAGAGGTATTAGAAAGATATGGGAGCATTGTGCCAGAGAGTATGGAAATA
ATACTGTCTGACTTTTGTATTAAAGATGTGAGTGTGGTGGATGGGAAGACTACAGTCACTGACAGCAGCACG
GGCGGGGTGTGTGTGTTTGTGGATGACAGCTACAAGTTTCCGTATGTGCTAGGGCATAGCCAAAACACATTG
CCCGGCCCATTACCTACAGACATTTATTCTCCGCCTCAGTATGCTTACCTCACTACAGGGAAAAAAACCAAG
GTAGCCGCCTATGCCTCTGGAGAAGGTCCAATGCCCATGGATTCCATTGCAATCCCCTCCCAAGAAACAGCT
TTTTATGTTTTAGAAAATTCTTTTTACACCATTCAACGTGCAGGGGGGGGATTTGCACACTCTTACAACTTC
CCCTCCTTAAAGCCAATTTCCTTGGAGGGCTTTTCTCAGCATTGGATGCTCATGGATAACCCTCTATATCCA
TCCCGCCTATGGGTGCCTGAAAAAGTAGGGGGCGCTTCTAAATGGGGAGCAGTGAAAAACGATGATTACGGC
AAAAAGCCATTAAACTGGATGCCCGGCCCCAACATTCCATCCCATACAATAGAGCACAGTGAGCAGGCTGGA
CAAAGGGTTGAATTAGATCGAGACGTGGAAGGCCAAAAAGTCTGGACGGGAACTTCCTTTGGCAGCCGTCCA
GAAAACCGATGGTCCATGCGGCCGCTGGGCGTTAATCAGCCATACGCATATGATGCGTATGAAGATGAAACA
GATAAAATAGTCACTGTGGATGCCATTGGCTACGGAACCGCCAAGGCATCAGCAGCCCTAGGCCAAGATACA
GGGGAAGTCCCAGACAATGCATCTGTGGGCCGTGTCCCGGATGACACCGAATGTAACAAGCAAGGGGGTGGG
GGGAATCACCTGTTTCAAGTTAAGTCATTGGCTCACAACAACTTTACGGAACAAATGAAAAACCAAACAGTT
CCTCTGATGCCCGGCAGCGTGTGGCAGAACCGCGCGCTGCACTATGAGTCGCAAATCTGGGCTAAAATCCCA
AATGTGGATGGCGAGTTCATGTGTGAGCGACCAGCATTGGGTGGATGGGGTATGCATGACCCTCCACCTCAA
ATATTTATAAAAATGCAGCCTGTCCCAGCTCCYAAGTCATTAAATTCCACTACAGAGGCAGGATTTCCTTCT
GAGCATTACCTGCATCAGTATGCATATTGTGTTATGACTGTCCGCATGCGCTGGAAGACCACATCTCGTACA
GGGCCTACTCGTTGGAATCCTCAACCTACCTTCGGACCCCCAGAGGCTACAGATCACATTCCCTACATTCTG
TATGATCGGCTGTCAACCATACATAAAACACGGGGGCAGTTCACTAATGCTTATTATGAGGAACCAGAGAGT
GTATGGACCGCTCGGGGACGGGTGCGTCACCTGTGA
>lcl|OM836171.1_cds_WCA46658.1_2/1-2844 [protein=structural protein] [protein_id=WCA46658.1] [location=2175..5018] [gbkey=CDS]
ATGGCGTTCAACCCCCTAACTATGTCCTCTCGCTTGCTGATACCTGTCACGCCTGTAAGCAAATTAGACCTG
CTCAAAAAAAAGTGGTTTGCTTTTCCGGATGTATCCAAAATTTTACTTGAAGCATTGTCACATTCCGGGTTT
GGGGACCCAAAAAAATGGAAGGAAGCTGACGCCGATATCATTGAAGCTTTGCTTGATGAAGCCTTGCGCTTA
GGGCCGAGGTTAGAAAAACCAAGTTGGTTTTATGATTTGCAAAGAGCTATTGGGTTGGCTAGGTTTTCTGCT
TCTTTAGAGCAGACCGTGTTTCTTAATGAAATGCTAATAAAGCTTACGCGTGGTCCTGTTGTGCCGAAATAT
CCAGAGCCAGATATTGTTATTCGGGACCCTGCCCCTGTAAGCCAAGATGTCGAAACTTCGGCCTCTGCTCCC
GAAAATTCCCCAGATGAGTCTGCCGCTGTCTCAAACCCAGTAGAAATGGAAGAAGATCCCTCCAATTCTATT
CCCGCCCCAATACCCCAATCGGAAGATATGGAAACAGAAGAAACAGCCATGCCCAATCAGCCTCCCCTTCCC
TCTCCCCCCATAGTAGATGAGGTAGAGGACATGACAGTAGGAGTAGAAGACCTTTCTATTGTAGAAGATGCC
TCCGAGCAACGCCAGTCACCTGCAGGGGAGCCTGCCCCAGATATCACATCTTCTGTCGGAAACAGAGATGAT
GAATCTAGAGAAGAGTCTAGAGAGGCTGATCTACAAGATCTGTCTGCTGGCCTGGGAGCTGCCGGGGGTAGC
GCTATTGCTGCTCTTGGTAGTGGGCTTATTCCTGCGGCGACGGTGGCCACAGCATATCCTCGGCCTGATCAG
TTCTTGCGGGACTACTTGGCCCGGTATGATCAAATGTATCCTAGTGGGTCCCGGTATCCTCCACGATGGGAG
CAATTAAAATCCCTGTATGACAAGGGGATGACAGTTAAGGAGGTCTGGGACCTTCTTAACAAAAACTCTAAT
AACTCTAACTTGCAGGCAAAGGATACCGACAAAAAACAGACGGCCCCGTCCTCGCCCAGTGCTCCTCAAGAG
AGTGCAGCGGCCATGGCTTCGGGAGATAAGTCGGGCGTGAACCCTAGCGGTGGGAGTGCCCCTTTATCGGCC
ACTGTATGGGCCTCCGGAGCTCAATTCGAGGCTGATCATGTGATCACTCACATGAGTCGCACCGTCTTCATC
CCTTTTCAGCAAGCACACCGATATGAGCCTATAGTTTGGCGCGGGAGACGCACCGCGGACGGCTGGCTGTCA
TTTTGGCCCGATCACCCGGTCATCGGCTATAAAACCCCATGGTTCTACCTGGACGTAAACGCCATTAATCGC
CATTTTTCCCCTGGCGAATGGCAAGAGGTATTAGAAAGATATGGGAGCATTGTGCCAGAGAGTATGGAAATA
ATACTGTCTGACTTTTGTATTAAAGATGTGAGTGTGGTGGATGGGAAGACTACAGTCACTGACAGCAGCACG
GGCGGGGTGTGTGTGTTTGTGGATGACAGCTACAAGTTTCCGTATGTGCTAGGGCATAGCCAAAACACATTG
CCCGGCCCATTACCTACAGACATTTATTCTCCGCCTCAGTATGCTTACCTCACTACAGGGAAAAAAACCAAG
GTAGCCGCCTATGCCTCTGGAGAAGGTCCAATGCCCATGGATTCCATTGCAATCCCCTCCCAAGAAACAGCT
TTTTATGTTTTAGAAAATTCTTTTTACACCATTCAACGTGCAGGGGGGGGATTTGCACACTCTTACAACTTC
CCCTCTTTAAAGCCAATTTCCTTGGAGGGCTTTTCTCAGCATTGGATGCTCATGGATAACCCTCTATATCCA
TCCCGCCTATGGGTGCCTGAAAAAGTAGGGGGCGCTTCTAAATGGGGAGCAGTGAAAAACGATGATTACGGC
AAAAAGCCATTAAACTGGATGCCCGGCCCCAACATTCCATCCCATACAATAGAGCACAGTGAGCAGGCTGGA
CAAAGGGTTGAATTAGATCGAGACGTGGAAGGCCAAAAAGTCTGGACGGGAACTTCCTTTGGCAGCCGTCCA
GAAAACCGATGGTCCATGCGGCCGCTGGGCGTTAATCAGCCATACGCATATGATGCGTATGAAGATGAAACA
GATAAAATAGTCACTGTGGATGCCATTGGCTACGGAACCGCCAAGGCATCAGCAGCCCTAGGCCAAGATACA
GGGGAAGTCCCAGACAATGCATCTGTGGGCCGTGTCCCGGATGACACCGAATGTAACAAGCAAGGGGGTGGG
GGGAATCACCTGTTTCAAGTTAAGTCATTGGCTCACAACAACTTTACGGAACAAATGAAAAACCAAACAGTT
CCTCTGATGCCCGGCAGCGTGTGGCAGAACCGCGCGCTGCACTATGAGTCGCAAATCTGGGCTAAAATCCCA
AATGTGGATGGCGAGTTCATGTGTGAGCGACCAGCATTGGGTGGATGGGGTATGCATGACCCTCCACCTCAA
ATATTTATAAAAATGCAGCCTGTCCCAGCTCCTAAGTCATTAAATTCCACTACAGAGGCAGGATTTCCTTCT
GAGCATTACCTGCATCAGTATGCATATTGTGTTATGACTGTCCGCATGCGCTGGAAGACCACATCTCGTACA
GGGCCTACTCGTTGGAATCCTCAACCTACCTTCGGACCCCCAGAGGCTACAGATCACATTCCCTACATTCTG
TATGATCGGCTGTCAACCATACATAAAACACGGGGGCAGTTCACTAATGCTTATTATGAGGAACCAGAGAGT
GTATGGACCGCTCGGGGACGGGTGCGTCACCTGTGA
>lcl|MZ502232.1_cds_UUA44408.1_2/1-2844 [protein=structural protein] [protein_id=UUA44408.1] [location=1984..4827] [gbkey=CDS]
ATGGCGTTCAACCCCCTAACTATGTCCTCTCGCTTGCTGATACCTGTCACGCCTGTAAGCAAATTAGACCTG
CTCAAAAAAAAGTGGTTTGCTTTTCCGGATGTATCCAAAATTTTACTTGAAGCATTGTCACATTCCGGGTTT
GGGAACCCAAAAAAATGGAAGGAAGCTGACGCTGATATCATTGAAGCTTTGCTTGATGAAGCCTTGCGCTTA
GGGCCGAGGTTAGAAAAGCCAAGTTGGTTTTATGATTTGCAAAGAGCTATTGGGTTGGCTAGGTTTTCTGCT
TCTTTGGAGCAGACCGTGTTTCTTAATGAAATGCTAATAAAGCTTACGCGTGGTCCTGTTGTGCCGAAATAT
CCAGAGCCAGATATTGTTATTCGGGACCCTGCCCCTGTAAGCCAAGATGTCGAAACTCCGGCCTCTGCTCCC
GAAAATTCCCCAGATGAGTCTTCCGCTGTCTCAAACCCAGTAGAAATGGAAGAAGATCCCCCCAATCCTATT
CCCGCCCCAATACCCCAATCGGAAGATATGGAAACAGAAGAAACAGCCATGCCCAATCAGCCCCCCCTTCCC
TCTCCCCCCATAGTAGATGAGGTAGAGGACATGACAGTAGGAGTAGAAGACCTTTCTATTGTAGAAGATGCC
TCCGAGCAACGCCAGTCACCTGCAGGGGAGCCTGCCCCAGATATCACATCTTCTGTCGGAAACAGAGATGAT
GAATCTAGAGAAGAGTCTAGAGAGGCTGATCTACAAGATCTGTCTGCTGGCCTGGGAGCTGCCGGGGGTAGC
GCTATTGCTGCTCTTGGTAGTGGGCTTATTCCTGCGGCGACGGTGGCCACAGCATATCCTCGGCCTGATCAG
TTCTTGCGGGACTACTTGGCCCGGTATGATCAAATGTATCCTAGTGGGTCCCGGTATCCTCCACGATGGGAG
CAATTAAAATCCCTGTATGACAAGGGGATGACAGTTAAGGAGGTCTGGGACCTTCTTAACAAAAACTCTAAT
AACTCTAACTTGCAGGCAAAGGATACCGACAAAAAACAGACGGCCCCGTCCTCGCCCAGTGCTCCTCAAGAG
AGTGCAGCGGCCATGGCTTCGGGAGATAAGTCGGGCGTGAACCCTAGCGGTGGGAGTGCCCCTTTATCGGCC
ACTGTATGGGCCTCCGGAGCTCAATTCGAGGCTGATCATGTGATCACTCACATGAGTCGCACCGTCTTCATC
CCTTTTCAGCAAGCACACCGATATGAGCCTATAGTTTGGCGCGGGAGACGCACCGCGGACGGCTGGCTGTCA
TTTTGGCCAGATCACCCGGTCATCGGCTATAAAACCCCATGGTTCTACCTGGATGTCAACGCCATTAATCGC
CATTTTTCCCCTGGCGAATGGCAAGAGGTATTAGAAAGATATGGGAGCATTGTGCCAGAGAGTATGGAAATA
ATACTGTCTGACTTTTGTATTAAAGATGTGAGTGTGGTGGATGGGAAGACTACAGTCACTGACAGCAGCACG
GGCGGGGTGTGTGTGTTTGTGGATGACAGCTACAAGTTTCCGTATGTGCTAGGGCATAGCCAAAACACATTG
CCCGGCCCATTACCTACAGACATTTATTCTCCGCCTCAGTATGCTTACCTCACTACAGGGAAAAAAACCAAG
GTAGCCGCCTATGCCTCTGGAGAAGGTCCAATGCCCATGGATTCCATTGCAATCCCCTCCCAAGAAACAGCT
TTTTATGTTTTAGAAAATTCTTTTTACACCATTCAACGCGCAGGGGGGGGATTTGCACACTCTTACAACTTC
CCCTCTTTAAAGCCAATTTCCTTGGAGGGCTTTTCTCAGCATTGGATGCTCATGGATAACCCTCTATATCCA
TCCCGCCTATGGGTGCCTGAAAAAGTAGGGGGCGCTTCTAAATGGGGAGCAGTGAAAAACGATGATTACGGC
AAAAAGCCATTAAACTGGATGCCCGGCCCCAACATTCCATCCCATACAATAGAGCACAGTGAGCAGGCTGGA
CAAAGGGTTGAATTAGATCGAGACGTGGAAGGCCAAAAAGTCTGGACGGGAACTTCCTTTGGCAGCCGTCCA
GAAAACCGATGGTCCATGCGGCCGCTGGGCGTTAATCAGCCATACGCATATGATGCGTATGAAGATGAAACA
GACAAAATAGTCACTGTGGATGCCATTGGCTACGGAACCGCCAAGGCATCAGCAGCCCTAGGCCAAGATACA
GGGGAAGTCCCAGACAATGCATCTGTGGGCCGTGTCCCGGATGACACCGAATGTAACAAGCAAGGGGGTGGG
GGGAATCACCTGTTTCAAGTTAAGTCATTGGCTCACAACAACTTTACGGAACAAATGAAAAACCAAACAGTT
CCTCTGATGCCCGGCAGCGTGTGGCAGAACCGCGCGCTGCACTATGAGTCGCAAATCTGGGCTAAAATCCCA
AATGTGGATGGCGAGTTCATGTGTGAGCGACCAGCATTGGGTGGATGGGGTATGCATGACCCTCCACCTCAA
ATATTTATAAAAATGCAGCCTGTCCCAGCTCCTAAGTCATTAAATTCCACTACAGAGGCAGGATTTCCTTCT
GAGCATTACCTGCATCAGTATGCATATTGTGTTATGACTGTCCGCATGCGCTGGAAGACCACATCTCGTACA
GGGCCTACTCGTTGGAACCCTCAACCTACCTTCGGACCCCCAGAGGCTACAGATCACATTCCCTACATTCTG
TATGATCGGCTGTCAACCATACATAAAACACGGGGGCAGTTCACTAATGCTTATTATGAGGAACCAGAGAGT
GTATGGACCGCTCGGGGACGGGTGCGTCACCTGTGA
>lcl|OM836173.1_cds_WCA46662.1_2/1-2844 [protein=structural protein] [protein_id=WCA46662.1] [location=2168..5011] [gbkey=CDS]
ATGGCGTTCAACCCCCTGACTATGTCCTCTCGCTTGCTGATACCTGTCACGCCTGTAAGCAAATTAGACCTR
CTCAAAAAAAAGTGGTTTGCTTTTCCGGATGTATCCAAAATTTTACTTGAAGCATTGTCACATTCSGGGTTT
GGGGACCCAAARAAATGGAAGGAAGCCGATGCTGATATYATTGAAGCTTTGCTTGATGARGCCTTGCGCYTA
GGGCCRAGRTTAGARAARCCAAGTTGGTTTTATGATTTGCAAAGAGCTATTGGGTTGGCTAGGTTTTCTGCT
TCTTTAGAGCAGACCGTGTTTCTTAATGAAATGCTAATAAAGCTTACGCGTGGTCCTGTTGTGCCGAAATAT
CCAGAGCCAGATATYGTTATTCGGGACCCTGCCCCTTTGACTCCAGATGTTGAGGCTCCAACCTCTACCCCC
GAAAACTCCCCAGATCAGTCTTCAGTTGCATCAGACCCAGTAGAAATGGAAGAGGGTTCTTCTAATCCTATC
CCGGACCCAGYACCCCAATCAGAAGACATGGAAACAGAAGAAGCAGCCATTCCCAATCAGCTCCCCCTTCCC
TCTCCCCCAATAGTAGATGAGGTAGAGGACATGACAGTGGGAGTAGAAGACCTTTCTATTGTAGAAGATGCC
TCCGAGCAACACCAGTCATCTGCAGGGGAGCCTGCCCCAGATATCACATCTTCTGTCGGAAACAGAGATGAT
GAATCTAGAGAAGAGTCTAGAGAGGCTGATTTACAAGATCTGTCTGCTGGCCTGGGAGCTGCCGGGGGTAGC
GCTATTGCTGCTCTTGGTAGTGGGCTTATTCCTGCGGCGACGGTGGCCACAGCATATCCTCGGCCTGATCAG
TTCTTGCGGGACTACTTGGCCCGGTATGATCAAATGTATCCTAGTGGGTCCCGGTATCCTCCACGATGGGAG
CAATTAAAATCCCTGTATGACAAGGGGATGACAGTTAAGGAGGTCTGGGACCTTCTTAACAAAAACTCTAAT
AACTCTAACTTGCAGGCAAAGGATACCGACAAAAAACAGACGGCCCCGTCCTCGCCCAGTGCTCCTCAAGAG
AGTGCAGCGGCCATGGCTTCGGGAGATAAGTCGGGCGTGAACCCTAGCGGTGGGAGTGCCCCTTTATCGGCC
ACTGTATGGGCCTCCGGAGCTCAATTCGAGGCTGATCATGTGATCACTCACATGAGTCGCACCGTCTTCATC
CCTTTTCAGCAAGCACACCGATATGAGCCTATAGTTTGGCGCGGGAGACGCACCGCGGACGGCTGGCTGTCA
TTTTGGCCCGATCACCCGGTCATCGGCTATAAAACCCCATGGTTCTACCTGGACGTAAACGCCATTAATCGC
CATTTTTCCCCTGGCGAATGGCAAGAGGTATTAGAAAGATATGGGAGCATTGTGCCAGAGAGTATGGAAATA
ATACTGTCTGACTTTTGTATTAAAGATGTGAGTGTGGTGGATGGGAAGACTACAGTCACTGACAGCAGCACG
GGCGGGGTGTGTGTGTTTGTGGATGACAGCTACAAGTTTCCGTATGTGCTAGGGCATAGCCAAAACACATTG
CCCGGCCCATTACCTACAGACATTTATTCTCCGCCTCAGTATGCTTACCTCACTACAGGGAAAAAAACCAAG
GTAGCCGCCTATGCCTCTGGAGAAGGTCCAATGCCCATGGATTCCATTGCAATCCCCTCCCAAGAAACAGCT
TTTTATGTTTTAGAAAATTCTTTTTACACCATTCAACGTGCAGGGGGGGGATTTGCACACTCTTACAACTTC
CCCTCTTTAAAGCCAATTTCCTTGGAGGGCTTTTCTCAGCATTGGATGCTCATGGATAACCCTCTATATCCA
TCCCGCCTATGGGTGCCTGAAAAAGTAGGGGGCGCTTCTAAATGGGGAGCAGTGAAAAACGATGATTACGGC
AAAAAGCCATTAAACTGGATGCCCGGCCCCAACATTCCATCCCATACAATAGAGCACAGTGAGCAGGCTGGA
CAAAGGGTTGAATTAGATCGAGACGTGGAAGGCCAAAAAGTCTGGACGGGAACTTCCTTTGGCAGCCGTCCA
GAAAACCGATGGTCCATGCGGCCGCTGGGCGTTAATCAGCCATACGCATATGATGCGTATGAAGATGAAACA
GATAAAATAGTCACTGTGGATGCCATTGGCTACGGAACCGCCAAGGCATCAGCAGCCCTAGGCCAAGATACA
GGGGAAGTCCCAGACAATGCATCTGTGGGCCGTGTCCCGGATGACACCGAATGTAACAAGCAAGGGGGTGGG
GGGAATCACCTGTTTCAAGTTAAGTCATTGGCTCACAACAACTTTACGGAACAAATGAAAAACCAAACAGTT
CCTCTGATGCCCGGCAGCGTGTGGCAGAACCGCGCGCTGCACTATGAGTCGCAAATCTGGGCTAAAATCCCA
AATGTGGATGGCGAGTTCATGTGTGAGCGACCAGCATTGGGTGGATGGGGWATGCAYGACCCTCCACCTCAA
ATATTTATGAAAATGCAACCTGTCCCAGCTCCCAAGTCATTAAATTCCACYACAGAGGCAGGRTTTCCYTCW
GAGCATTACCTGCAYCAGTATGCRTAYTGTGTYATGACTGTCCGCATGCGYTGGAAGACCACATCTCGTACA
GGGCCTACTCGTTGGAATCCTCAACCTACCTTCGGACCCCCAGAGGCTACAGATCACATTCCCTACATTCTG
TATGATCGGCTGTCAACCATACATAAAACACGGGGGCAGTTCACTAATGCTTATTATGAGGAACCAGAGAGT
GTATGGACCGCTCGGGGACGGGTGCGTCACCTGTGA
>lcl|OM836168.1_cds_WCA46652.1_2/1-2844 [protein=structural protein] [protein_id=WCA46652.1] [location=2043..4886] [gbkey=CDS]
ATGGCGTTCAACCCCYTRACTATGTCYTCTCGCTTGCTGATACCTGTCACGCCTGTAAGCAAATTAGACCTG
CTCAAAAAAAAGTGGTTTGCTTTTCCGGATGTATCCAAAATTTTACTTGAAGCATTGTCACATTCCGGGTTT
GGGGACCCAAAAAAATGGAAGGAAGCTGAYGCYGAYATYATTGAAGCYTTGCTTGATGAAGCSTTGCGYTTR
GGGCCGAGSTTAGAGARRCCAAGTTGGTTTTATGACTTGCAAAGGGCTATTGGGYTRGCTAGRTTTTCTGCG
TCTTTAGAACAAACTGTGTTTCTTAATGAAATGCTAATAAAGCTTACGCGTGGTCCTGTTGTACCAAAATAT
CCRGAGCCAGATATCRTYATTCGGGACCCTGCCCCTGTRAGCCARGATGTCGAAACTCCGGCCTCTGCTCCC
GGAAATTCCCCAGATGAGTCTTCYACTGTMTCAAAYCCAGTAGAMATGGAAGAAGATCCCCCCAATCCTATT
CCCGCCCCAATACCCCAATCGGAAGATATGGAAACAGAAGAAACAGCCATGCCCAATCAGCCCCCCCTTCCC
TCTCCCCCCATAGTAGATGAGGTAGAGGACATGACAGTRGGAGTAGAAGACCTTTCTATTKTAGAAGATGCC
TCCGAGCAACRCCAGYCAYCTGCAGGGGAGCCTGCCCCAGATATCACATCTTCTGTCGGAAACAGAGATGAT
GAATCTAGAGAAGAGTCTAGAGAGGCTGATYTACAAGATCTGTCTGCTGGCCTGGGAGCTGCCGGGGGTAGC
GCTATTGCTGCTCTTGGTAGTGGGCTTATTCCTGCGGCGACGGTGGCCACAGCATATCCTCGGCCTGATCAG
TTCTTGCGGGACTACTTGGCCCGGTATGATCAAATGTATCCTAGTGGGTCCCGGTATCCTCCACGATGGGAG
CAATTAAAATCCCTGTATGACAAGGGGATGACAGTTAAGGAGGTCTGGGACCTTCTTAACAAAAACTCTAAT
AACTCTAACTTGCAGGCAAAGGATACCGACAAAAAACAGACGGCCCCGTCCTCGCCCAGTGCTCCTCAAGAG
AGTGCAGCGGCCATGGCTTCGGGAGATAAGTCGGGCGTGAACCCTAGCGGTGGGAGTGCCCCTTTATCGGCC
ACTGTATGGGCCTCCGGAGCTCAATTCGAGGCTGATCATGTGATCACTCACATGAGYCGCACCGTCTTCATC
CCYTTTCAGCAAGCACACCGMTATGAGCCTATAGTTTGGCGCGGGAGACGCACCGCGGAYGGCTGGCTGTCA
TTTTGGCCCGATCACCCKGTCATCGGCTATAAAACCCCATGGTTTTACCTGGACGTCAAYGCCATTAATCGC
CAYTTTTCTCCTGGCGAATGGCAAGAGGTACTAGAAAGATATGGRAGYATTGTKCCAGAGAGTATGGAAATA
ATACTGTCTGACTTTTGTATTAAAGATGTGAGTGTGGTGGATGGGAAGACTACAGTCACTGACAGCAGCACG
GGCGGGGTGTGTGTGTTTGTGGATGACAGCTACAAGTTTCCGTATGTGCTAGGGCATAGCCAAAACACATTG
CCCGGCCCATTACCTACAGACATTTATTCYCCGCCTCAGTATGCTTAYCTYACTACAGGGAAAAAAACCAAG
GTAGCCGCCTATGCCTCTGGAGAAGGTCCAATGCCCATGGATTCCATTGCAATCCCCTCCCAAGAAACAGCT
TTTTATGTGTTAGAAAATTCTTTTTACACCATTCAACGTGCAGGGGGGGGATTTGCACACTCTTACAACTTC
CCCTCTTTAAAGCCAATTTCCTTGGARGGCTTTTCTCAGCATTGGATGCTCATGGAYAACCCYYTATATCCW
TCCCGCCTGTGGGTGCCTGAAAAGGTGGGCGGCGCTTCTAAATGGGGAGCAGTGAAAAATGATGATTAYGGC
AAAAAGCCATTAAACTGGATGCCCGGCCCCAACATTCCMTCCCAYACWATAGAGCACAGTGAGCAGGCTGGA
CAAAGGGTTGAATTAGATCGAGACGTGGAAGGCCAAAAAGTCTGGACGGGAACTTCCTTTGGCAGCCGTCCA
GAAAACCGATGGTCCATGCGGCCGCTGGGCGTTAATCAGCCATACGCATATGATGCGTATGAAGATGAAACA
GATAAAATAGTCACTGTGGATGCCATTGGCTACGGAACCGCCAAGGCATCAGCAGCCCTAGGCCAAGATACA
GGGGAAGTCCCAGACAATGCATCTGTGGGCCGTGTCCCGGATGACACCGAATGTAACAAGCARGGGGGYGGG
GGRAATCACCTGTTTCAAGTTAAGTCRTTGGCTCACAACAACTTTACAGAGCAAATGAAAAACCAAACAGTT
CCTCTGATGCCCGGCAGCGTGTGGCAGAACCGCGCGCTGCACTATGAGTCGCAAATYTGGGCTAAAATCCCA
AATGTGGATGGCGAGTTCATGTGTGAGCGACCAGCATTGGGTGGATGGGGTATGCATGACCCTCCACCTCAA
ATATTTATAAAAATGCAGCCGGTCCCAGCTCCTAAGTCATTAAATTCCACTACAGAGGCAGGGTTTCCCTCT
GAGCATTACTTGCATCAGTATGCATATTGTGTTATGACTGTCCGCATGCGCTGGAAGACCACATCTCGTACA
GGACCTACCCGTTGGAACCCTCAACCTACCTTCGGACCCCCAGAGGCTACAGATCACATTCCCTACATTCTG
TATGAYCGGCTGTCAACCATACATAAAACACGRGGGCAGTTCACTAATGCTTATTATGARGARCCAGAGAGT
GTATGGACCGCTCGGGGACGGGTGCGTCACCTGTGA
>lcl|OM836169.1_cds_WCA46654.1_2/1-2844 [protein=structural protein] [protein_id=WCA46654.1] [location=2050..4893] [gbkey=CDS]
ATGGCGTTCAACCCCTTGACTATGTCTTCTCGCTTGCTAATACCTGTCACGCCTGTAAGCAAATTAGACCTG
CTGAAAAAAAAGTGGTTTGCTTTTCCGACTGTATCGAAGATTTTACTGGAGGCATTGTCGCATTCGGGGTTT
GGGGATCCTAAAAAGTGGAAAGAGGCTGATGCCGACATTATTGAAGCCTTGCTTGATGAAGCGTTGCGTTTG
GGGCCGAGCTTAGAGAAACCAAGTTGGTTTTATGACTTGCAAAGGGCTATTGGGCTGGCTAGATTTTCTGCG
TCTTTAGAACAAACTGTGTTTCTGAATGAAATGCTAATAAAGCTTACGCGTGGTCCTGTTGTACCAAAATAT
CCGGAACCAGATATCATCATTCGGGACCCTGTCCCTGTGAGCCAGGATGTCGAGGCTTCAACCCCCGCATCT
GAAAATCACTCAGATGAGTCTTCTACTGTATCAAATCCAGTAGAGATGGAAGAGGACCCCCCTAACCTGGTT
CCCGCCCCAACACCCCAGTCAGAAGATATGGAGACAGAGGAAGCTGCCGCCCCCCCTGAGGCCCCCCCTCCC
TCTCCCGAAATGGTAGACGAGGTAGAGGACATGACGGTGGGAGTAGAAGATCTTTCTATTATAGAAGATGCC
TCCGAGCAACACCAGCCATCTGCAGGGGAGCCTGCCTCAGATATCACATCTTCTGTCGGAAACAGAGATGAT
GAATCTAGAGAAGAGTCTAGAGAGGCTGATTTACAAGATCTGTCTGCTGGCCTGGGAGCTGCCGGGGGTAGC
GCTATTGCTGCTCTTGGTGGTGGGCTTATTCCTGCGGCGACGGTGGCCACAGCATATCCTCGGCCTGATCAG
TTCTTGCGGGACTACTTGGCCCGGTATGATCAAATGTATCCTAGTGGGTCCCGGTATCCCCCGCGATGGGAG
CAGCTAAAATCCTTATATGAGAAGGGGATGACAGTTAAGGAGGTCTGGGACCTCCTTAACAAAAATTCTAAT
AATTCTAACTTACAGGTAAAGGATACCGACCAAAAACAGACGGCCCCGTCCTCGGTCAGTGCTCCTCAAGAG
AGTGCAGCGGTCATGGCTTCGGGAGATAAGGCGGGCGTGAACCCTAGCGGTGGGAGTGCCCCTTTATCGGCC
ACCGTATGGGCCTCCGGAGCTCAATTCGAGGCTGATCACGTGGTCACTCACATGAGCCGCACCGTCTTCATC
CCCTTTCAGCAAGCACACCGCTATGAGCCTATAGTTTGGCGCGGGAGACGCACCGCGGATGGCTGGCTGTCA
TTCTGGCCCGATCACCCTGTCATCGGATATAAAACTCCGTGGTTTTACTTGGACGTCAATGCCATCAATCGC
CACTTTTCTCCTGGCGAATGGCAAGAGGTACTAGAAAGATATGGTAGCATTGTTCCAGAGAGTATGGAAATA
ATACTCTCTGACTTTTGCATCAAAGATGTGAGTGTAGTGGATGGGAAAACCACCGTGACGGACAGCGGCACG
GGCGGAGTATGTGTGTTTGTAGATGACAGCTATAAATTTCCCTATGTGCTAGGCCATAGTCAAAACACATTG
CCCGGCCCACTACCCACAGACATTTATTCCCCGCCTCAGTATGCTTATCTTACGACAGGGAAAAAAACCAAG
GTGAATGCTTACGCCTCGGGAGAAGGTCCCATGCCTCAGGATTCCATTGCGATCCCCTCTCAAGAAACTGCC
TTTTATGTTTTAGAAAACTCTTTTTACACCATCCAGAGAGCAGGAGGGGGATTCGCCCACTCTTACAATTTT
CCTTCTTTAAAGCCCATTTCCCTGGAAGGCTTTTCTCAGCATTGGATGCTCATGGATAACCCCTTATATCCT
TCCCGTCTGTGGGTGCCTGAAAAGGTGGGCGGCGCTTCTAAATGGGGAGCAGTAAAAAATGATGATTACGGC
AAAAAGCCATTAAACTGGATGCCCGGCCCTAATATTCCCTCCCACACTATAGAACACAGTGAGCAGGCTGGG
CAGAGGGTTGAATTAGATCGAGATGTCGAGGGCCAAAAAGTCTGGACGGGAACCTCTTTTGGCAGCCGTCCA
GAAAACCGCTGGTCCATGCGGCCACTGGGCGTTAATCAGCCCTATGCCTACGATGCATATGAAGATGAAACA
GATAAAATAGTTACAGTGGATGCCATTGGCTACGGAACAGCTAAGGCATCCGCGGCTCTAGGCCAGGATACG
GGGGAAGTTCCAGAAAATGCATCTATAGGCCGCGTTCCGGATGACACTGAATGCAACAAACAGGGGGGCGGG
GGAAATCACCTATTTCAGGTTAAATCCTTGGCCCATAACAACTTCACAGAGCAAATGAAAAATCAAACTGTG
CCTCTGATGCCTGGCAGCGTGTGGCAGAACCGCGCCTTGCATTATGAGTCGCAAATTTGGGCTAAAATCCCA
AATGTGGACGGCGAGTTCATGTGTGAGCGGCCAGCACTGGGAGGCTGGGGTATGCATGACCCCCCTCCTCAA
ATATTCCTGAAAATGCAGCCTGTCCCGGCTCCCAAATCACTAAATTCTACCACAGAGGCAGGGTTTCCCTCG
GAACACTATCTGCACCAGTATGCGTACTGTGTGATGACAGTGCGAATGCGGTGGAAGACTACATCTCGCACA
GGGCCTACCCGTTGGAACCCTCAACCTACCTTTGGACCCCCAGAGGCTACCGATCATATCCCTTATATTTTG
TATGACCGGCTGTCAACTATACATAAAACCCGAGGGCAGTTTACTAATGCTTATTATGAAGAGCCAGAGAGT
GTATGGACCGCTCGGGGGCGGGTGCGCCACCTGTAA
>lcl|OM836172.1_cds_WCA46660.1_2/1-2844 [protein=structural protein] [protein_id=WCA46660.1] [location=2346..5189] [gbkey=CDS]
ATGGCGTTCAACCCCTTGACTATGTCTTCTCGCTTGCTAATACCTGTCACGCCTGTAAGCAAATTAGACCTG
CTGAAAAAAAAGTGGTTTGCTTTTCCGAGCGTGTCAAAAATTTTACTGGAGGCATTGTCGCATTCGGGGTTT
GGGGATCCTAAAAAGTGGAAAGAGGCTGATGCCGATATTATTGAGGCCCTGCTTGATGAAGCGTTGCGTTTG
GGGCCGAGCTTAGAGAAGCCAAGTTGGTTTTATGACTTGCAAAGGGCTATTGGGTTGGCTAGATTTTCTGCA
TCTTTAGAACAAACTGTGTTTTTAAATGAAATGCTAATAAAGCTTACGCGTGGTCCTGTTGTACCAAAATAT
CCGGAGCCAGATATCATCATTCGGGACCCTGCCCCTGTGAGCCAGGATGTCGAGGCTTCAACCCCGACATCT
GAAAATCACTCAGATGAGTCTTCTACTGTATTGAATCCAGTAGAAATGGAAGAAGACCCCCCTAACCCGGTT
CCCGTCCTAACACCCCAGTCAGAAGATATGGAGACAGAGGAAGCTGCCGCCCCCCCCGAGACCCCTCCCCCC
TCTCCCGAAAATGTAGACGAGGTAGAGGACATGACGGTGGGAGTAGAAGACCTTTCTATTTTAGAAGATGCC
TCCGAGCAACACCAGCCATCTGCAGGGGAGCCTGCCTCAGATATCACATCTTCTGTCGGAAACAGAGATGAT
GAATCTAGAGAAGAGTCTAGAGAGGCTGATTTACAAGATCTGTCTGCTGGCCTGGGAGCTGCCGGGGGTAGC
GCTATTGCTGCTCTTGGTGGTGGGCTTATTCCTGCGGCGACGGTGGCCACAGCATATCCTCGGCCTGATCAG
TTCTTGCGGGACTACTTGGCCCGGTATGATCAAATGTATCCTAGTGGGTCCCGGTATCCCCCACGATGGGAG
CAGCTAAAATCCTTGTATGACAAGGGGATGACAGTTAAGGAGGTCTGGGACCTCCTTAACAAAAATTCTAAT
AATTCTAACTTACAGGTAAAGGATACCGACCAAAAACAGACGGCCCCGTCCTCGGTCAGTGCTCCTCAAGAG
AGTGCAGCGGTCATGGCTTCGGGAGATAAGGCGGGCGTGAACCCTAGCGGTGGGAGTGCCCCTTTATCGGCC
ACCGTATGGGCCTCCGGAGCTCAATTCGAGGCTGATCACGTGGTCACTCACATGAGCCGCACCGTCTTCATC
CCCTTTCAGCAAGCACACCGCTATGAGCCTATAGTTTGGCGCGGGAGACGCACCGCGGACGGCTGGCTGTCA
TTCTGGCCGGATCACCCTGTCATCGGTTATAAAACTCCGTGGTTCTACTTGGACGTCAACGCCATCAACCGC
CACTTTTCTCCTGGCGAATGGCAAGAGGTACTAGAAAGATATGGCAGTATTGTTCCGGAGAGTATGGAAATA
ATACTCTCTGACTTTTGTATCAAAGATGTAAGTGTAGTGGATGGGAAAACCACCGTGACGGACAGCGGCACG
GGCGGAGTGTGCGTGTTTGTAGATGACAGCTATAAGTTTCCCTATGTGCTGGGTCATAGTCAAAATACATTG
CCCGGTCCATTACCCACAGACATTTATTCCCCGCCTCAGTATGCTTATCTTACTACAGGGAAAAAAACCAAG
GTAAATGCCTACGCCTCGGGAGAAGGTCCCATGCCCCAAGACTCCATTGCAATTCCTTCTCAAGAAACCGCC
TTTTATGTTTTAGAAAACTCTTTTTACACCATTCAGCGAGCAGGGGGGGGATTCGCCCACTCTTACAATTTT
CCCTCTTTAAAGCCAATTTCTCTGGAAGGCTTTTCTCAGCATTGGATGCTCATGGATAACCCGTTATATCCC
TCCCGTCTATGGGTGCCTGAAAAAGTGGGTGGCGCTTCTAAATGGGGAGCAGTGAAAAATGATGATTACGGC
AAAAAGCCATTAAATTGGATGCCCGGCCCCAATATTCCCTCCCACACCATAGAGCATAGTGACCAGGCTGGG
CAGAGGGTTGAATTAGATCGAGATGTTGAAGGCCAAAAAGTGTGGACAGGAACCTCTTTTGGCAGCCGTCCA
GAAAACCGCTGGTCCATGCGGCCACTGGGTGTTAATCAACCCTATGCTTACGATGCATATGAAGATGAGACA
GATAAAATAGTCACAGTGGATGCCATTGGCTACGGAACAGCTAAGGCATCCGCAGCTCTAGGCCAAGATACA
GGGGAAGTTCCAGAAAATGCTTCTATAGGCCGTGTTCCGGATGACACTGAATGTAACAAACAGGGGGGCGGG
GGAAATCACCTATTTCAGGTCAAATCCCTGGCCCATAACAACTTCACAGAGCAAATGAAAAATCAAACTGTG
CCTCTGATGCCTGGCAGCGTTTGGCAGAACCGTGCATTGCACTATGAGTCGCAAATTTGGGCTAAAATCCCA
AATGTGGATGGCGAGTTCATGTGTGAACGGCCAGCACTGGGAGGGTGGGGCATGCATGACCCTCCTCCTCAA
ATATTTCTGAAAATGCAGCCTGTCCCGGCCCCCAAATCACTCAACTCTACCACAGAGGCAGGGTTTCCCTCG
GAACATTATCTGCACCAGTATGCGTACTGTGTGATGACAGTGCGAATGCGGTGGAAGACCACTTCTCGCACA
GGGCCTACCCGTTGGAACCCTCAACCTACTTTTGGACCCCCAGAAGYCACAGATCACATCCCCTACATTTTG
TATGACCGGCTGTCAACTATACATAAAACCCGAGGGCAGTTCACCAATGCTTATTATGAAGAGCCAGAGAGT
GTATGGACCGCTCGGGGGCGGGTGCGCCACCTGTAA
