# Supplementary material for: Parvovirus B19 and Human Parvovirus 4 Encode Similar Proteins in a Reading Frame Overlapping the VP1 Capsid Gene
Source: Viruses. 2024 Jan 26;16(2):191. doi: 10.3390/v16020191 (PMC10891878; doi:10.3390/v16020191)
Supplement: Supplementary file 1 [file viruses-16-00191-s001.zip › S4 Alignment Fig Porcine parvovirus2 VP1 codon alignment.txt]

S4 Alignment. Codon alignment of all pPARV2 VP1 coding sequences used in this work

>PorcineParvovirus2|NC_035180_1/1-3099
ATGAGCGCTGCCGACGCGTGGAAGCCGGGTGACCGGCCCCCGCTGGAGAACCTCATGGATGCCATGGACAGA
TCCATTTGGGGCAATAGAAGAAACAACTCTGGCGGGCGGAGAGGGATCAATGCCCTTCTGAGGCCTGGCTAT
GACCCGCGCATGCGCCAGGCTCTCTTACAGCTTTACAAGTTTTTTATCTCAATAAACAAACACGGTGGTTTC
TGGGATAAAATTAAGGAGGTGGCGAAGCAATGGTGGATGGCGGGACACCAGACCTCCAAGGGAGACGAGCTA
GCGCGAACGGTGCTCGATCTGGGAAGGCTCTTTATGGCCGTCGTAGATGACTATAGGGAGGACCCAGAGATA
GATAGCGTCAGGCGGAGCATGATAGATTTTCTTTACGGGGACAACGATGCCACTAGGGCCTTCTTTGGACTG
CAGCGGTTCGCTGACACGGTCCGTTTACCTCAGAGAGACGTGATGAGGGTGTGGATAACGGGCGGGTATAGA
CCTCAGCCCCCGAAAGGAAGTCCCTGGGGTACCTGGGCAGAGCTTGACCTAGACATTCGTAATTCCTTAGAT
GCCTCCTACAAGGCAGAAGAGGAAGACCGCCCGAAAGAGATTCAGGTCGCTCGTATCGACAATCCTGGGTCT
GCAGCCGGAGAGCGATCTCGGCCGGCACCTGAAGAGAGGCCTGCTGAGAGTGCTGAGGCTGTTGGCACAGGG
TCTGATGGACAGTCTGGACGGGCTGATACGGGGGCCGAACGGGAACGAGATTCCACGTCTACCGAAGTGGGA
GGATCAGATGGAGCTGAGTCAGATGGAAAAGGGGGAGGACTCACCCTGCCTGGATATAGGTATGTAGGGCCC
GGCAATCCCTTGGATGCGGGGGAGCCGAGGGGACCCGTAGATGCCATAGCTAAGAAACACGATGAGCGGTAC
GACGAGCTCATCAAGCATGGCCACATACCCTATATTCACGGGAGGGGGGCGGACACGATGATGGGGAAAGAG
CTTGCAGATGCCGAGGAAGCGGGGAAGATCCTCGATAGTTATGATCAGTTAGTGGCGAATGCCGCTAGGGGG
CTGTGGAGAGCTAAGGACACGTTAGCGGATCTCATTGGTGGGGAGCTGGACAAAGTCTTACCGCCCGATCCT
CCCGTACAGAGCGAGGGGGAGGAGTCCCAGAAGAGACCTCGTGAGGAGGCGGATCCTCCGGAGAGCGCCGAC
TCCGCCCCCAAAGCCCCGCCCGCCCAAAAACCAAGACTAGACGTTCCGGAGTACTTCTGGACGGAGGAGGAA
GAGGGCGCCGGAGACGGGTCGGGTGACGACGAGGGTGGTGGGATTGTGCGCATTAATATACCAATAAAAATG
GAGAGTGCTGACAGCACCCAACATCAACCTCAAGGTCATGGGGGGGGGCCGAGAGCATCCGGGCATTGGCGC
GCAGGCACCGTGTTTGGGACTCATGGGGTGACGACTACTCAGACGAGAATGGTTATACTGAGCCCTAAGACT
GACTACAAGCCGCTGTTCCTGGACGCTGATACCAGTAAATTTGACTCTGAACCAGGCATGGGGTTTTTGACA
CCGTGGCAGTACTTTGATTTCAACTGCTACATGAACCACTTTACCCCCTCTGATTGGCAAGAGTTAGGGAGG
CGATACGACTCCATTAGGCCCAAGTCCTTGACTATCTCAGTAGAAAACGTCGTAATCAAAGACGTACATCAG
ACGAACAACGAGACCAACGTGCATGACTCGGGTACAGGTGGCATCATGATATTCGAGGACTCAGATTATACG
TTCCCGTATGTCATTGGGCATGCTCAAGAGGGAAACCCGGGTGCACTGAGTATTCAGTGGTACAACCCTCCG
CAGTACGCCTATTTCACAGGTTTTAATCCAATTGCTTGGGATCATGCAAACGGTACTACTAAGTATCGGGTA
CATCCCAGTGCGGACACGGAATTCTTTGTTCTAGAGGAACACGCTGCCCAAATACTGCGCAGCGGAGATGCT
ACTTCCTTTGCTTACGAGTTTCCCAGTCTCGAGCCTAAGCGACTGGGTACCCGTATGGGCACGTTGAACCTC
CGTCATAACCCTGTACTGCCTAGTAGACTGGCCATTTATTTGGGAGAGGATTCAAGTAATGGGCCAACATTT
TATCAGCCTCAGGGGACTGATCTGGACATATTTCCTCAGGGGTTTATACCGGGGCCAAGACCGTGTCTTCCG
GTTTCCACACAACTAAGAGCTAGCAGCGATTTCGATGAGATGTCGGCGATCGCCTACGGTGATCCCACAAGT
AACAACAGGCACTCTCTCATGCCATTTACCAGACAGGCGACAACAATGTCCACTCAAAGCTATAATCGCCAG
GGGGAGGTGCAGAGAAATGTACACTTCCAATTGGGTGACATGGCCTTTGCGCGGTCCTCTGCTGAAGATTCT
TTTTATGAAAGATTTGATGAGGACAAAGACTACCGCAATCCTGGTGGCTATGTCAAAAAACCGCGACCCCTG
GTAACAGCAGAGAGGGAAGGCCTCGGAGAACGACCAGGAGACGCCCTTATGGTGCCCACCTGGGGAGCGCAC
CTACCTGGCAGCAGTACAGGACCTGGCACCACAAAAACGGAGAAGGTATCCCTGCCCTTCATTCCTCCTATG
CCTGGTGCTTGCTGGGACGAGCGTCCCCTGTGTTACGAGGACGATATCTGGTGTAAAAAACCATACACTGAT
TGCTCTTTCATGTCTGAGAAGAATAATCTCGGTGCCTGGGCGCTGGTAGATCCTCCGCCCCAAGTGTTTTTT
CGCATGCAACCGCAGGTGGGTCCGCCACCGGCGGACTTGGACCAACGAACCTTTCTGCCGCCTGCTTTGAAC
CAGTATGCCATGTTCACTGTGAGCTACACCATGGAGTGGGTGTGCGAACCGCGGAAGCACACTAAACGGCAT
AATTTGGAACCTCCGGCTCCGATGCCTTACACGGAGTCCGGCGACCCCCCGTTTCTCCTTACTCGTTCGCAT
GCTTCCAATGATTACCCTCGCTATTCTTTACCTGTAGAGGCGTTTCGCCCAGAGGGACGTGCTCACCGTGTA
TAA---------------
>lcl|KC701300_1_cds_AGM20588_1_1/1-3099_lcl|KC701300.1_cds_AGM20588.1_1/1-3099_protein=structural_protein_protein_id=AGM20588.1_location=1..3099_gbkey=CDS/1-3099
ATGAGCGCTGCCGACGCGTGGAAGCCGGGTGACCGGCCCCCGCTGGAGAACCTCATGGATGCCATGGACAGA
TCCATTTGGGGCAATAGAAGAAACAACTCTGGCGGGCGGAGAGGGATCAATGCCCTTCTGAGGCCTGGCTAT
GACCCGCGCATGCGCCAAGCTCTCTTACAGCTTTACAAGTTTTTTAGCTCAATAAACAAACACGGTGGTTTC
TGGGATAAAATTAAGGAGGTGGCGAAGCAATGGTGGATGGCGGGACACCAGACCTCCAAGGGAGACGAGCTA
GCGCGAACAGTGCTCGATCTGGGAAGGCTCTTTATGGCCGTCGTAGATGACTATAGGGAGGACCCAGAGATA
GATAGCGTCAGGCGGAGCATGATAGATTTTCTTTACGGGGACAATGATGCCACTAGGGCCTTCTTTGGACTA
CAGCGTTTCGCTGACAAGGTCCGTTTACCTCAGAGAGACGTGATGAGGGTGTGGATTACGGGCGGGTATAGA
CCTCAACCCCCGAAAGGAAGTCCCTGGGGTACCTGGGCAGAGCTTGACCTAGACATTCGTAATTCCTTAGAT
GCCTCCTACAAGGCAGAAGAGGAAGACCGTCCGAAAGAGATTCAGGTCGCTCGTATCGACAATCCTGGGTCT
GCAGCCGGAGAGCGATCTCGGCCGGCACCTGAAGAGAGGCCTGCTGAGAGTGCTGAGGCTGTTGGCCCAGGG
TCTGATGGACAGTCTGGACGGGCTGATACGGGGGCCGAACGGGAACGAGATTCCACGTCTACCGAAGTGGGA
GGATCAGATGGAGCAGAGTCAGATGGAAAAGGGGGAGGACTCACCCTGCCTGGATATAGGTATGTAGGGCCC
GGCAATCCCTTGGATGCGGGGGAGCCGAGGGGACCCGTAGATGCCATAGCTAAGAAACACGATGAGCGGTAC
GACGAGCTCATCAAGCATGGCCACATACCCTATATTCACGGGAGGGGGGCGGACAGTCTGATGGGGAAAGAG
CTTGCAGATGCCGAGGAAGCGGGGAAGATACTCGATAGTTATGATCAGTTAGTGGCGAATGCCGCTAGGGGG
CTGTGGAGAGCTAAGGACACGTTAGCGGATCTCATTGGTGGGGAGCTGGACAAAGTCTTACCGCCCGATCCT
CCCGTACAGAGCGAGGGGGAGGAGTCCCAGAAGAGACCTCGTGAGGAGGCGGATCCTCCGGAGAGCGCCGAC
TCCGCCCCCAAAGCCCCGCCCGCCCAAAAACCAAGACTAGACGTTCCGGAGTACTTCTGGACGGAGGAGGAA
GAGGGCGCCGGAGACGGGTCGGGAGACGACGAGGGTGGTGGGATTGTGCGCATTAATATACCAATAAAAATG
GAGAGTGCCGACAGCACCCAACATCAACCTCAAGGGCATGGGGGGGGGCCGAGAGCATCCGGGCATTGGCGC
GCAGGCACCGTGTTTGGGACTCATGAGGTGACGACTACTCAAACGCGAATGGTTATATTGAGCCCTAAGACT
GACTACAAGCCTCTGTTCCTGGACGCTGACACCAGTAAATTTGACTCTGAACCAGGCATGGGGTTCCTGACA
CCATGGCAGTACTTTGATTTCAACTGCTACATGAACCACTTTACCCCCTCTGATTGGCAAGAGTTAGGGAGG
CGATACGACTCCATTAGGCCCAAGTCCTTGACTATATCAGTGGAGAACGTAGTGATTAAGGACGTGCATCAG
ACGAACAACGAGACAAACGTGCATGACTCCGGTACAGGTGGCATCATGATATTCGAGGACTCAGATTATACG
TTCCCGTATGTCATTGGGCATGCTCAAGAGGGAAACCCGGGTGCACTGAGTATTCAGTGGTACAACCCTCCG
CAGTACGCCTATTTCACAGGTTTTAATCCAATTGCTTGGGATCATGCAAACGGTACTACTAAGTATCGGGTA
CATCCCAGTGCGGACACGGAATTCTTTGTTTTAGAGGAACACGCTGCCCAAATACTGCGCAGCGGTGATGCT
ACTTCCTTTGCTTACGAGTTTCCCAGTCTCGAGCCTAAGCGACTGGGTACCCGTATGGGCACGTTGAACCTC
CGTCATAACCCTGTACTGCCTAGTAGACTGGCCATTTATTTGGGAGAGGATTCAAGTAATGGGCCAACATTT
TATCAGCCTCAGGGGACTGATCTGGACATATTTCCTCAGGGGTTTATACCGGGGCCAAGACCATGTCTTCCA
GTGTCCACACAACTAAGAGCTAGCAGCGATTTCGATGAGATGTCGGCGATCGCCTACGGTGATCCCACAAGT
AACAACAGGCACTCTCTCATGCCATTTACCAGACAGGCGACAACAATGTCCACTCAAAGCTATAATCGCCAG
GGGGAGGTGCAGAGAAATGTACACTTCCAATTGGGTGACATGGCCTTTGCGCGGTCCTCTGCTGAAGACTCT
TTTTATGAAAGATTTGATGAGGACAAAGACTACCGCAATCCTGGTGGCTATGTCAAAAAACCGCGACCCCTG
GTGACAGCAGAGAGGGAAGGCCTCGGAGAACGACCAGGAGACGCCCTTATGGTGCCCACCTGGGGAGCGCAC
TTACCTGGCAGCAGTACAGGACCTGGCACCACAAAAACGGAGAAGGTATCCCTGCCCTTCATTCCTCCTATG
CCTGGTGCTTGCTGGGACGAGCGTCCCCTCTGTTACGAAGACGATATCTGGTGTAAAAAACCATACACTGAT
TGCTCTTTCATGTCTGAGAAGAATAATCTCGGTGCCTGGGCGCTGGTAGATCCTCCGCCCCAAGTGTTTTTT
AGGATGCAACCGCAGGTGGGTCCGCCACCGGCGGACTTGGACCAACGAACCTTTCTGCCGCCTGCTTTGAAC
CAGTATGCCATGTTCACTGTGAGCTACACGATGGAGTGGGTGTGCGAACCGCGGAAGCACACTAGACGGCAT
AATTTGGAACCTCCGGCTCCGATGCCTTACACGGAGTCCGGCGATCCCCCGTTTCTCCTTACTCGTTCGCAT
GCTTCCAATGATTACCCTCGCTATTCGTTACCTGTAGAGGCGTTTCGCACAGAGGGACGCGCTCATCGTGTA
TAA---------------
>lcl|KP245946_1_cds_AJT39533_1_1/1-3099_lcl|KP245946.1_cds_AJT39533.1_1/1-3099_gene=ORF2_protein=capsid_protein_protein_id=AJT39533.1_location=1..3099_gbkey=CDS/1-3099
ATGAGCGCTGCCGACGCGTGGAAGCCGGGTGACCGGCCCCCGCTGGAGAACCTCATGGATGCCATGGACAGA
TCCATTTGGGGCAATAGAAGAAACAACTCTGGCGGGCGGAGAGGGATCAATGCCCTTCTGAGGCCTGGCTAT
GACCCGCGCATGCGCCAGGCTCTCTTACAGCTTTACAAGTTTTTTATCTCAATAAACAAACACGGTGGTTTC
TGGGATAAAATTAAGGAGGTGGCGAAGCAATGGTGGATGGCGGGACACCAGACCTCCAAGGGAGACGAGCTA
GCGCGAACAGTGCTCGATCTGGGAAGGCTCTTTATGGCCGTCGTAGATGACTATAGGGAGGACCCAGAGATA
GATAGCGTCAGGCGGAGCATGATAGATTTTCTTTACGGGGACAATGATGCCACTAGGGCCTTCTTTGGACTA
CAGCGGTTCGCTGACAAGGTCCGTTTACCTCAGAGAGACGTGATGAGGGTGTGGATTACGGGCGGGTATAGA
CCTAAGCCCCCGAAAGGAAGTCCCTGGGGTACCTGGGCAGAGCTTGACCTAGACATTCGTAATTCCTTAGAT
GCCTCCTACAAGGCAGAAGAGGAAGACCGTCCGAAAGAGATTCAGGTCGCTCGTATCGACAATCCTGGGTCT
GCAGCCGGAGAGCGATCTCGGCCGGCACCTGAAGAGAGGCCTGCTGAGAGTGCTGAGGCTGTTGGCCCAGGG
TCTGATGGACAGTCTGGACGGGCTGATACGGGGGCCGAACGGGAACGAGATCCCACGTCTACCGAAGTGGGA
GGATCAGATGGAGCAGAGTCAGATGGAAAAGGGGGAGGACTCACCCTGCCTGGATATAGGTATGTAGGGCCC
GGCAATCCCTTGGATGCGGGGGAGCCGAGGGGACCCGTAGATGCCATAGCTAAGAAACACGATGAGCGGTAC
GACGAGCTCATCAAGCATGGCCACATACCCTATATTCACGGGAGGGGGGCGGACAGTCTGATGGGGAAAGAG
CTTGCAGATGCCGAGGAAGCGGGGAAGATACTCGATAGTTATGATCAGTTAGTGGCGAATGCCGCTAGGGGG
CTGTGGAGAGCTAAGGACACGTTAGCGGATCTCATTGGTGGGGAGCTGGACAAAGTCTTACCGCCCGATCCT
CCCGTACAGAGCGAGGGGGAGGAGTCCCAGAAGAGACCTCGTGAGGAGGCGGATCCTCCGGAGAGCGCCGAC
TCCGCCCCCAAAGCCCCGCCCGCCCAAAAACCAAGACTAGACGTTCCGGAGTACTTCTGGACGGAGGAGGAA
GAGGGCGCCGGAGACGGGTCGGGAGACGACGAGGGTGGTGGGATTGTGCGCATTAATATACCAATAAAAATG
GAGAGTGCCGACAGCACCCAACATCAACCTCAAGGTCATGGGGGGGGGCCGAAAGCATCCGGGCATTGGCGC
GCAGGCACCGTGTTTGGGACTCATGAGGTGACGACTACTCAGACGCGAATGGTTATACTGAGCCCTAAGACT
GACTACAAGCCTCTGTTCCTGGACGCTGACACCAGTAAATTTGACTCTGAACCAGGCATGGGGTTCCTGACA
CCATGGCAGTACTTTGATTTCAACTGCTACATGAACCACTTTACCCCCTCTGATTGGCAAGAGTTAGGGAGG
CGATACGACTCCATTAGGCCCAAGTCCTTGACTATATCAGTCGAAAACGTAGTGATTAAGGACGTGCATCAG
ACGAACAACGAGACAAACGTGCATGACTCGGGTACAGGTGGCATCATGATTTTCGAGGACTCAGATTATACG
TTCCCGTATGTCATTGGGCATGCTCAAGAGGGAAACCCGGGTGCACTGAGTATTCAGTGGTACAACCCTCCA
CAGTACGCCTATTTCACAGGTTTTAATCCAATTGCTTGGGATCATGCATCCGGTACCACCAAGTATCGGGTA
CATCCCAGCGCGGACACGGAGTTCTTTGTTCTAGAAGAACACGCTGCCCAAATACTGCGCAGCGGTGATGGT
ACCTCCTTTGCTTACGAGTTTCCCAGTCTCGAGCCTAAGCGACTGGGTACCCGTATGGGCACGTTGAACCTA
CGTCATAACCCTGTACTGCCCAGTAGACTGGCCATTTATTTGGGAGAGGATAACACCAAGGGGCCAACATTT
TATCAGCCTCAGGGGACTGATCTGGACATATTTCCTCAGGGGTTTATACCGGGGCCAAGACCGTGTCTTCCG
GTGTCCACACAGCTAAGAGCTAGCAGCGATTTCGATGAGATGGCGGCGATCGCCTACGGTGATCCCACAAGT
AACAACAGGCACTCTCTCATGCCATTTACCAGACAAGCGACAACAATGTCCACTGAAAGCTATAATCGCCAG
GGGGAGGTGCAGAGAAATGTACACTTCCAACTGGGTGATATGGCCTTTGCCCGGTCCTCTGCTGAAGATTCT
TTTTATGAAAGATTTGACGAGGACAAAGACTACCGCAATCCTGGTGGCTATGTCAAAAAACCGCGACCCCTG
GTGACAGCAGAGCGAGAAGGTCTCGGAGAAAGACCTGGAGATGCCCTTATGGTGCCCACCTGGGGAGCGCAC
TTACCTGGCAGCAGCACAGGACCTGGAACCACAAAAACGGAGAAAGTTTCCCTGCCGTTCATTCCCCCCATG
CCTGGTGCTTGCTGGGACGAGCGCCCCCTCTGTTACGAGGACGATATCTGGTGTAAAAAACCATACACTGAT
TGCTCTTTCATGTCTGAGAAAAATAATCTCGGTGCCTGGGCGTTGGTGGATCCTCCGCCCCAAGTGTTTTTC
AGGATGCAACCGCAGGTGGGTCCGCCACCGGCGGACTTGGACCAACGAACCTTTCTCCCGCCGGCTTTGAAC
CAGTATGCCATGTTCACTGTGAGCTACACGATGGAGTGGGTGTGCGAACCGCGGAAGCACACTAGACGGCAT
AATTTGGAACCTCCGGCTCCGATGCCTTACACGGAGTCCGGCGACCCCCCGTTTCTCCTTACTCGTTCGCAT
GCTTCCAATGATTACCCTCGCTATTCTTTACCTGTAGAGGCGTTTCGCCCAGAGGGACGCGCTCATCGTGTA
TAA---------------
>lcl|MK378187_1_cds_QBA84508_1_2/1-3099_lcl|MK378187.1_cds_QBA84508.1_2/1-3099_protein=structural_protein_protein_id=QBA84508.1_location=2056..5154_gbkey=CDS/1-3099
ATGAGCGCTGCCGACGCGTGGAAGCCGGGTGACCGGCCCCCGCTGGAGAACCTCATGGATGCCATGGACAGA
TCCATTTGGGGCAATAGAAGAAACAACTCTGGCGGGCGGAGAGGGATCAATGCCCTTCTGAGGCCTGGCTAT
GACCCGCGCATGCGCCAGGCTCTCTTACAACTTTACAAGTTTTTTATCTCAATAAACAAACACGGTGGTTTC
TGGGATAAAATTAAGGAGGTGGCGAAGCAATGGTGGATGGCGGGACACCAGACCTCCAAGGGAGACGAGCTA
GCGCGAACAGTGCTCGATCTGGGAAGGCTCTTTATGGCAGTCGTAGATGACTATAGGGAGGACCCAGAGATA
GATAGCGTCAGGCGGAGCATGATAGATTTTCTTTACGGGGACAATGATGCCACGAGGGCCTTCTTTGGACTA
CAGCGGTTCGCTGACAAGGTCCGTTTACCTCAGAGAGATGTGATGAGGGTGTGGATTACGGGCGGGTATAGA
CCTCAGCCCCCGAAAGGAAGTCCCTGGGGTACCTGGGCAGAGCTTGACCTAGACATCCGTAATTCCTTAGAT
GCCTCCTACAAGGCAGAAGAGGAGGACCGTCCGAAAGAGATTCAGGTCGCTCGTATCGACAATCCTGGGTCT
GCAGCCGGAGAGCGATCTCGGCCGGCACCTGAAGAGAGGCCTGCTGAGAGTGCTGAGGCTGTTGGCCCAGGG
TCTGATGGACAGTCTGGACGGGCTGATACGGGGGCCGAACGGGAACGAGATCCCACGTCTACCGAAGTGGGA
GGATCAGATGGAGCAGAGTCAGATGGAAAAGGGGGAGGACTCACCCTGCCTGGATATAGGTATGTAGGGCCC
GGCAATCCCTTGGATGCGGGGGAGCCGAGGGGACCCGTAGATGCCATAGCTAAGAAACACGATGAGCGGTAC
GACGAGCTCATCAAGCATGGCCACATACCGTATATTCACGGGAGGGGGGCAGACACTATGATGGGAAAAGAG
CTTGCAGATGCCGAGGAAGCGGGGAAGATCCTCGATAGTTATGATCAGTTAGTGGCGAATGCCGCTAGGGGG
CTGTGGAGAGCTAAGGACACGTTAGCGGATCTCATTGGTGGGGAGCTGGACAAAGTCTTACCGCCCGATCCT
CCCGTACAGAGCGAGGGGGAGGAGTCCCAGAAGAGACCTCGTGAGGAGGCGGATCCTCCGGAGAGCGCCGAC
TCCGCCCCCAAAGCCCCGCCCGCCCAAAAACCAAGACTAGACGTTCCGGAGTACTTCTGGACGGAGGAGGAA
GAGGGCGCCGGAGACGGGTCGGGAGACGACGAGGGTGGTGGGATTGTGCGCATTAATATACCAATAAAAATG
GAGAGCGCTGACAGCACCCAACATCAACCTCAAGGTCATGGGGGGGGGCCGAGAGCATCCGGCCATTGGCGC
GCAGGCACCATGTTTGGGACTCACGGGGTGACGACTACTCAGACGCGAATGGTTATACTGAGCCCTAAGACT
GACTACAAGCCCCTGTTCCTGGACGCTGACACCAGTAAATTTGACTCTGAACCAGGCATGGGGTTCCTGACA
CCGTGGCAGTACTTTGATTTCAACTGCTACATGAACCACTTTACCCCCTCTGATTGGCAAGAGTTAGGGAGG
CGATACGATTCCATTAGGCCCAAGTCCCTGACTATAGCAGTCGAGAACGTAGTGATTAAGGACGTTCATCAG
ACGAACAACGAGACAAACGTGCATGACTCCGGTACAGGTGGCATCATGATATTCGAGGACTCAGATTATACG
TTCCCGTATGTCATTGGGCATGCTCAAGAGGGAAACCCGGGTGCACTGAGTATTCAGTGGTACAACCCTCCG
CAGTACGCCTATTTCACAGGTTTTAATCCAATTGCTTGGGATCATGCAACCGGTACTACTAAGTATCGGGTA
CATCCCAGTGCGGACACTGAATTCTTTGTTCTAGAGGAACACGCTGCCCAAATACTGCGCAGCGGTGATGCT
ACTTCCTTTGCTTACGAGTTTCCCAGTCTCGAGCCTAAGCGACTGGGTACCCGTATGGGCACGTTGAACCTC
CGTCATAACCCTGTACTGCCTAGTAGACTGGCTATTTATTTGGGAGAGGATTCAAGTAATGGACCAACATTT
TATCAGCCTCAGGGGACTGATCTGGACATATTTCCTCAGGGGTTTATACCGGGGCCAAGACCCTGTCTTCCG
GTTTCCACACAACTAAGAGCTAGTAGCGATTTCGATGAGATGTCGGCAATTGCCTACGGTGATCCCACAAGT
AACAACAGGCACTCTCTCATGCCATTTACCAGACAGGCGACAACAATGTCCACTCAAAGCTATAATCGCCAG
GGGGAGGTACAGAGAAATGTGCACTTCCAATTGGGTGACATGGCCTTTGCGCGGTCCTCTGCTGAAGATTCT
TTTTATGAAAGATTTGACGAGGACAAAGACTACCGCAATCCTGGTGGGTATGTCAAAAAACCACGACCCCTG
GTGACAGCAGAGAGGGAAGGCCTCGGAGAAAGACCAGGAGACGCCCTTATGGTGCCCACCTGGGGAGCGCAC
TTACCTGGCAGCAGTACAGGACCTGGAGCCACTAAAACGGAGAAAGTTTCCCTGCCGTTCATTCCCCCCATG
CCCGGTGCTTACTGGGACGAGCGCCCGCTCTGTTACGAGGACGATATCTGGTGTAAGAAGCCATACACTGAT
TGCTCTTTCATGTCTGAGAAAAATAATCTCGGTGCTTGGGCGCTGGTCGATCCTCCGCCCCAAGTGTTTTTT
CGTATGCAGCCGCAGGTGGGTCCTCCACCGGCGGACTTGGACCAACGGACCTTTCTGCCGCCTGCTTTGAAC
CAGTATGCCATGTTCACTGTGAGCTACACTATGGAGTGGGTGTGCGAACCGCGGAAGCACACTAGACGGCAT
AATTTGGAACCTCCGCCTCCCATGCCTTACACGGAGTCCGGCGACCCCCCGTTTCTCCTTACTCGTTCGCAT
GTTTCCAATGATTACCCTCGCTATTCTTTACCTGTAGAGGCGTTTCGCCCAGAGGGACGCGCGCATCGTGTC
TAA---------------
>lcl|KC767891_1_cds_AGM20663_1_1/1-3099_lcl|KC767891.1_cds_AGM20663.1_1/1-3099_protein=structural_protein_protein_id=AGM20663.1_location=1..3099_gbkey=CDS/1-3099
ATGAGCGCTGCCGACGCGTGGAAGCCGGGTGACCGGCCCCCGCTGGAGAACCTCATGGATGCCATGGACAGA
TCCATTTGGGGCAATAGAAGAAACAACTCTGGCGGGCGGAGAGGGATCAATGCCCTTCTGAGGCCTGGCTAT
GACCCGCGCATGCGCCAGGCTCTCTTACAGCTTTACAAGTTTTTTATCTCAATAAACAAACACGGTGGTTTC
TGGGATAAAATTAAGGAGGTGGCGAAGCAATGGTGGATGGCGGGACACCAGACCTCCAAGGGAGACGAGCTA
GCGCGAACAGTGCTCGATCTGGGAAGGCTCTTTATGGCAGTCGTAGATGACTATAGGGAGGACCCAGAGATA
GATAGCGTCAGGCGGAGCATGATAGATTTTCTTTACGGGGACAATGATGCCACGAGGGCCTTCTTTGGACTA
CAGCGGTTCGCTGACAAGGTCCGTTTACCTCAGAGAGATGTGATGAGAGTGTGGATTACGGGCGGGTATAGA
CCTCAGCCCCCGAAAGGAAGTCCCTGGGGTACCTGGGCAGAGCTTGACCTAGACATCCGTAATTCCTTAGAT
GCCTCCTACAAGGCAGAAGAGGAAGACCGTCCGAAAGAGATTCAGGTCGCTGGTATCGACAATCCTGGGTCT
GCAGCCGGAGAGCGATCTCGGCCGGCACCTGAAGAGAGGCCTGCTGAGAGTGCTGAGGCTGTTGGCCCAGGG
TCTGATGGACAGTCTGGACGGGCTGATACGGGGGCCGAACGGGAACGACATCCCACGTCTACCGAAGTGGGA
GGATCAGATGGAGCAGAGTCAGATGGAAAAGGGGGAGGACTCACCCTGCCTGGATATAGGTATGTAGGGCCC
GGCAATCCCTTGGATGGGGGGGAGCCGAGGGGACCCGTAGATGCCATAGCTAAGAAACACGATGAGCGGTAC
GACGAGCTTATCAAGCATGGCCACATACCCTATATTCACGGGAGGGGGGCGGACAGTCTGATGGGGAAAGAG
CTTGCAGATGCCGAGGAAGCGGGGAAGATACTCGATCGGTACGATCAGTTAGTGGCGAATGCGGCTAGGGGG
CTGTGGAGAGCTAAGGACACGTTAGCGGATCTCATTGGTGGGGAGCTGGACAAAGTCTTACCGCCCGATCCT
CCTGTACAGAGCGAGGGGGAGGAGTCCCAGAAGAGACCTCGTGAGGAGGAGGATCCTCCGGAGAGCGCCGAC
TCCGCCCCCAAAGCCCCGCCCGCCCAAAAACCAAGACTAGACGTTCCGGAGTACTTCTGGACGGAGGAGGAA
GAGGGCGCCGGAGACGGGTCGGGTGACGACGAGGGTGGTGGGATTGTGCGCATTAATATACCAATAAAAATG
GAGAGTGCTGACAGCACCCAACATCAACCTCAAGGTCATGGGGGGGGGCCGAGAGCATCCGGGCATTGGCGC
GCAGGCACCGTGTTTGGGACTCATGGGGTGACGACTACTCAGACGAGAATGGTTATACTGAGCCCTAAGACT
GACTACAAGCCGCTGTTCCTGGACGCTGACACCAGTAAATTTGACTCTGAACCAGGCATGGGGTTTTTGACA
CCGTGGCAGTACTTTGATTTCAACTGCTACATGAACCACTTTACCCCGTCTGATTGGCAAGAGCTAGGGAGA
CGATACGACTCCATTAGGCCCAAGTCCCTGAGTATATCAGTAGAGAACGTGGTGATCAAAGACGTACATCAG
ACGAACAACGAGACAAACGTGCATGACTCCGGAACAGGTGGCATCATGATATTCGAGGACTCAGATTATACG
TTCCCGTATGTCATTGGGCATGCTCAAGAGGGAAACCCGGGTGCGCTGAGTATTCAGTGGTACAACCCTCCG
CAGTACGCCTATTTTACAGGTTTCAATCCTATTGCTTGGGACCATGCAAGCGGTACCACTAAGTATCGGGTA
CATCCCAGCGCGGACACTGAGTTCTTTGTTCTAGAAGAACACGCTGCCCAAATACTGCGCAGCGGTGATGGT
ACCTCCTTTGCTTACGAGTTTCCCAGTCTCGAGCCTAAACGCCTGGGCAGCCGTATGGGCACGTTGAACCTC
CGTCATAACCCTGTACTGCCTAGTAGACTGGCCATTTATTTGGGAGAGGATCAAACCAATGGGCCAACATTT
TATCAGCCTCAGGGGACAGATCTGGACATATTTCCTCAGGGGTTTATACCGGGGCCAAGACCGTGTCTTCCG
GTTTCCACACAACTAAGAGCGAGCAGCGATTTCGACGAGATGTCTGCGATCGCCTACGGTGATCCCACAAGT
AACAACAGGCACTCGCTCATGCCGTTTACCAGACAGGCGACAACAATGTCCACTCAAAGCTATAATCGCCAG
GGGGAGGTGCAGAGAAATGTACACTTCCAATTGGGTGACATGGCCTTTGCGCGGTCCTCTGCTGAAGATTCT
TTTTATGAAAGATTTGACGAGGACAAAGACTACCGCAATCCTGGTGGCTATGTTAAAAAACCGCGACCCCTG
GTGACAGCAGAGAGGGAAGGCCTCGGAGAAAGACCAGGAGACGCCCTTATGGTGCCCACCTGGGGAGCGCAC
TTACCTGGCAGCAGTACAGGACCTGGCACCACAAAAACGGAGAAGGTATCCCTGCCCTTCATTCCTCCTATG
CCTGGTGCTTGCTGGGACGAGCGCCCCCTCTGTTACGAGGACGATATCTGGTGTAAAAAACCATACACTGAT
TGCTCTTTCATGTCTGAGAAGAATAACCTCGGCGCCTGGGCGCTGGTGGATCCTCCGCCACAAGTGTTTTTT
CGGATGCAACCGCAGGTGGGACCGCCACCGGCGGACTTGGACCAACGAACCTTTCTGCCGCCTGCTTTGAAT
CAGTATGCCATGTTCACTGTGAGCTACACTATGGAGTGGGTGTGCGAACCGCGGAAGCACACTAGACGGCAT
AATTTGGAACCTCCGCCTCCTATGCCTTACACGGAGTCCGGCGACCCCCCGTTTCTCCTTACTCGTTCGCAT
GTTACCAATGATTACCCTCGATATTCTTTACCTGTAGAAGCGTTTCGCCCAGAGGGACGCGCTCATCGTGTA
TAA---------------
>lcl|KC701301_1_cds_AGM20589_1_1/1-3099_lcl|KC701301.1_cds_AGM20589.1_1/1-3099_protein=structural_protein_protein_id=AGM20589.1_location=1..3099_gbkey=CDS/1-3099
ATGAGCGCTGCCGACGCGTGGAAGCCGGGTGACCGGCCCCCGCTGGAGAACCTCATGGATGCCATGGACAGA
TCCATTTGGGGCAATAGAAGAAACAACTCTGGCGGGCGGAGAGGGATCAATGCCCTTCTGAGGCCTGGCTAT
GACCCGCGCATGCGCCAGGCTCTCTTACAGCTTTACAAGTTTTTTATCTCAATAAACAAACACGGTGGTTTC
TGGGATAAAATTAAGGAGGTGGCGAAGCAATGGTGGATGGCGGGACACCAGACCTCCAAGGGAGACGAGCTA
GCGCGAACAGTGCTCGATCTGGGAAGGCTCTTTATGGCCGTCGTAGATGACTATAGGGAGGACCCAGAGATA
GATAGCGTCAGGCGGAGCATGATAGATTTTCTTTACGGGGACAATGATGCCACTAGGGCCTTCTTTGGACTA
CAGCGGTTCGCTGACAAGGTCCGTTTACCTCAGAGAGACGTGATGAGGGTGTGGATTACGGGCGGGTATAGA
CCTCAGCCCCCGAAAGGAAGTCCCTGGGGTACCTGGGCAGAGCTTGACCTAGACATTCGTAATTCCTTAGAT
GCCTCCTACAAGGCAGAAGAGGAAGACCGTCCGAAAGAGATTCAGGTCGCTCGTATCGACAATCCTGGGTCT
GCAGCCGGAGAGCGATCTCGGCCGGCACCTGAAGAGAGGCCTGCTGAGAGTGCTGAGGCTGTTGGCCCAGGG
TCTGATGGACAGTCTGGACGGGCTGATACGGGGGCCGAACGGGAACGAGATCCCACGTCTACCGAAGTGGGA
GGATCAGATGGAGCAGAGTCAGATGGAAAAGGGGGAGGACTCACCCTGCCTGGATATAGGTATGTAGGGCCC
GGCAATCCCTTGGATGCGGGGGAACCGAGGGGAGCCGTAGATGCCATAGCTAAGAAGCACGATGAGTGGTAC
GACGAGCTCATCAAGCATGGACACATACCCTATATTCACCGGAGGGGGGCGGACACGTTGATGGGGAAAGAG
CTTGCAGATGCCGAGGAAGCGGGGAAGATCCTCGATAGTTATGATCAGTTAGTGGCGAATGCCGCTAGGGGG
CTGTGGAGAGCTAAGGACACGTTAGCGGATCTCATTGGTGGGGAGCTGGACAAAGTCTTACCGCCCGATCCT
CCCGTACAGAGCGAGGGGGAGGAGTCCCAGAAGAGACCTCGTGAGGAGGCGGATCCTCCGGAGAGCGCCGAC
TCCGCCCCCAAAGCCCCGCCCGCCCAAAAACCAAGACTAGACGTTCCGGAGTACTTCTGGACGGAGGAGGAA
GAGGGCGCCGGAGACGGGTCGGGAGACGAAGAGGGCGGTGGGATTGTGCGCATTAATATACCAATAAAAATG
GAGAGTGCCGACAGCACCCAACATCAACCTCAAGGTCATGGGGGGGGGCCGAGAGCATCCGGGCATTGGCGC
GCAGGCACCGTGTTTGGGACTCATGGGGTGACGACTACTCAGACGCGAATGGTTATACTGAGCCCTAAGACT
GACTACAAGCCTCTGTTCTTGGACGCTGACACCAGTAAATTTGACTCTGAACCAGGCATGGGGTTCCTGACA
CCGTGGCAGTACTTTGATTTCAACTGTTACATGAACCACTTTACCCCCTCTGATTGGCATGAACTACGACTG
CGGTACGACTCCATTAGGCCCAAGTCCCTGACTATATCAGTCGAGAACGTAGTGATTAAGGACGTGCATCAG
ACGAACAACGAGACAAACGTGCATGACTCGGGTACAGGTGGCATCATGATATTCGAGGACTCAGATTATACG
TTCCCGTATGTCATTGGGCATGCTCAAGAGGGAAACCCGGGCGCACTGAGTATTCAGTGGTACAACCCTCCG
CAGTACGCCTATTTCACAGGTTTTAATCCAATTGCTTGGGATCATGCATCCGGTACCACCAAGTATCGGGTA
CATCCCAGCGCGGACACGGAGTTCTTTGTTCTAGAGGAACACGCTGCCCAAATACTGCGCAGCGGTGATGGC
ACCTCCTTTGCTTACGAGTTTCCCAGTCTCGAGCCTAAGCGACTGGGTACCCGTATGGGCACGTTGAACCTC
CGTCATAACCCTGTACTGCCTAGTAGATTGACCATTTATTTAGGAGAGGATACCAACAATGGGCCAACATTT
TATCAGCCTCAGGGGACTGATCTGGACATATTTCCTCAGGGGTTTATACCGGGGCCACGACCATGTCTGCCG
GTTTCCACACAACTAAGAGCTAGCAGCGATTTCGATGAGATGTCTGCGATCGCCTACGGTGATCCCACAAGT
AACAACAGGCACTCTCTCATGCCATTTACCAGACAGGCGACAACAATGTCCACTCAAAGCTATAATCGCCAG
GGGGAGGTGCAGAGAAATGTACACTTCCAATTGGGGGATATGGCCTTTGCTCGGTCCTCTGCTGAAGATTCT
TTTTATGAAAGATTTGACGAGGACAAAGACTACCGCAATCCTGGTGGCTATGTCAAAAAACCGCGACCCCTG
GTGACAGCAGAGAGAGAAGGTCTCGGAGAAAGACCTGGAGATGCCCTTATGGTGCCCACCTGGGGAGCGCAC
TTACCTGGCAGCAGTACAGGACCTGGCACCACAAAAACGGAGAAGGTATCCCTGCCCTTCATTCCCCCCATG
CCTGGTGCTTGCTGGGACGAGCGCCCCCTCTGTTACGAGGACGATATCTGGTGTAAAAAACCATACACTGAT
TGCTCTTTCATGTCTGAGAAAAATAATCTCGGTGCCTGGGCGCTGGTGGATCCTCCGCCCCAAGTGTTTTTC
AGGATGCAACCGCAGGTGGGTCCGCCACCGGCGGACTTGGACCAACGAACCTTTCTCCCGCCGGCTTTGAAC
CAGTATGCCATGTTCACTGTGAGCTACACGATGGAGTGGGTGTGCGAACCGCGGAAGCACACTAGACGGCAT
AATTTGGAACCTCCGGCTCCGATGCCTTACACGGAGTCCGGCGACCCCCCGTTTCTCCTTACTCGTTCGCAT
GCTTCCAATGATTACCCTCGCTATTCTTTACCTGTAGAGGCGTTTCGCCCAGAGGGACGCGCTCATCGTGTA
TAA---------------
>lcl|MK378179_1_cds_QBA84495_1_2/1-3099_lcl|MK378179.1_cds_QBA84495.1_2/1-3099_protein=structural_protein_protein_id=QBA84495.1_location=2190..5288_gbkey=CDS/1-3099
ATGAGCGCTGCCGACGCGTGGAAGCCGGGTGACCGGCCCCCGCTGGAGAACCTCATGGATGCCATGGACAGA
TCCATTTGGGGCAATAGAAGAAACAACTCTGGCGGGCGGAGAGGGATCAATGCCCTTCTGAGGCCTGGCTAT
GATCCGCGCATGCGCCAGGCTCTCTTACAGCTTTACAAGTTTTTTATCTCAATAAAGAAACACGGTGGTTTC
TGGGATAAAATTAAGGAGGTGGCGAAGCAATGGTGGATGGCGGGACACCAGACCTCCAAGGGAGACGAGCTA
GCGCGAACAGTGCTCGATCTGGGAAGGCTCTTTATGGCCGTGGTAGATGACTATAGGGAGGACCCAGAGATA
GATAGCGTCAGGAGGAGCATGATAGATTTTCTTTACGGGGACAATGATGCCACTAGGGCCTTCTTTGGATTA
CAGCGGTTCGCTGACAAGGTCCGTCTACCTCAGAGAGACGTGATGAGGGTGTGGATCACGGGCGGGTATAGA
CCGCAGCCCCCGAAAGGGAGTCCTTGGGGTACCTGGGCGGAACTTGACCTAGACATTCGTAATTCCTTAGAT
GCCTCCTATAAGGCAGAAGAGGAAGACCGTTCGAAAGCGATTCAGGTCCCTCGTGTCGACCATCCTGGGCCT
GAATCCGGAGAGCAACCTCAGCCGGCACCTGAAGAGAGGCCTGCTGAGAGTGCTGAGGCTGTTGGCCCAGGG
TCTGATGGACAGTCTGGACGGGCTGATACGGGGGCCGGACGGGAAGGAGATTCCCCCTCTACCGAAGTGGGA
GGATCAGATGGACCAGAGTCAGATGGAAAAGGGGGAGGACTCACCCTGCCTGGATATAGGTATGTAGGGCCC
GGCAATCCCTTGGATGCGGGGGAGCCGAGGGGACCCGTAGATGCCATAGCTAAGAAACACGATGAGCGGTAC
GACGAGCTCATCAAGCATGGCCACATACCGTATATTCACGGGAGGGGGGCAGACACTATGATGGGAAAAGAG
CTTGCAGATGCCGAGGAAGCGGGGAAGATCCTCGATAGTTATGATCAGTTAGTGGCGAATGCCGCTAGGGGG
CTGTGGAGAGCTAAGGACACGTTAGCGGATCTCATTGGTGGGGAGCTGGACAAAGTCTTACCGCCCGATCCT
CCCGTACAGAGCGAGGGGGAGGAGTCCCAGAAGAGACCTCGTGAGGAGGCGGATCCTCCGGAGAGCGCCGAC
TCCGCCCCCAAAGCCCCGCCCGCCCAAAAACCAAGACTAGACGTTCCGGAGTACTTCTGGACGGAGGAGGAA
GAGGGCGCCGGAGACGGGTCGGGAGACGACGAGGGTGGTGGGATTGTGCGCATTAATATACCAATAAAAATG
GAGAGCGCTGACAGCACCCAACATCAACCTCAAGGTCATGGGGGGGGGCCGAGAGCATCCGGCCATTGGCGC
GCAGGCACCATGTTTGGGACTCACGGGGTGACGACTACTCAGACGCGAATGGTTATACTGAGCCCTAAGACT
GACTACAAGCCTCTGTTCCTGGACGCTGACACCAGTAAATTTGACTCTGAACCAGGCATGGGGTTCCTGACA
CCGTGGCAGTACTTTGATTTCAACTGCTACATGAACCACTTTACCCCCTCTGATTGGCAAGAGTTAGGGAGG
CGATACGATTCCATTAGGCCCAAGTCCCTGACTATAGCAGTCGAGAACGTAGTGATTAAGGACGTTCATCAG
ACGAACAACGAGACAAACGTGCATGACTCCGGTACAGGTGGCATCATGATATTCGAGGACTCAGATTATACG
TTCCCGTATGTCATTGGGCATGCTCAAGAGGGAAACCCGGGTGCACTGAGTATTCAGTGGTACAACCCTCCG
CAGTACGCCTATTTCACAGGTTTTAATCCAATTGCTTGGGATCATGCAACCGGTACTACTAAGTATCGGGTA
CATCCCAGTGCGGACACTGAATTCTTTGTTCTAGAGGAACACGCTGCCCAAATACTGCGCAGCGGTGATGCT
ACTTCCTTTGCTTACGAGTTTCCCAGTCTCGAGCCTAAGCGACTGGGTACCCGTATGGGCACGTTGAACCTC
CGTCATAACCCTGTACTGCCTAGTAGACTGGCTATTTATTTGGGAGAGGATTCAAGTAATGGACCAACATTT
TATCAGCCTCAGGGGACTGATCTGGACATATTTCCTCAGGGGTTTATACCGGGGCCAAGACCCTGTCTTCCG
GTTTCCACACAACTAAGAGCTAGTAGCGATTTCGATGAGATGTCGGCAATTGCCTACGGTGATCCCACAAGT
AACAACAGGCACTCTCTCATGCCATTTACCAGACAGGCGACAACAATGTCCACTCAAAGCTATAATCGCCAG
GGGGAGGTACAGAGAAATGTGCACTTCCAATTGGGTGACATGGCCTTTGCGCGGTCCTCTGCTGAAGATTCT
TTTTATGAAAGATTTGACGAGGACAAAGACTACCGCAATCCTGGTGGGTATGTCAAAAAACCACGACCCCTG
GTGACAGCAGAGAGGGAAGGCCTCGGAGAAAGACCAGGAGACGCCCTTATGGTGCCCACCTGGGGAGCGCAC
TTACCTGGCAGCAGTACAGGACCTGGTATCACAAAAACGGAGAAGGTATCCCTGCCCTTCATTCCTCCTATG
CCTGGTGCTTGCTGGGACGAGCGCCCCCTCTGCTACGAGGACGATATCTGGTGTAAAAAACCATACACTGAT
TGCTCTTTCATGTCTGAGAAGAATAATCTCGGTGCCTGGGCGCTGGTGGATCCTCCCCCCCAAGTGTTTTTT
CGGATGCAACCGCAGGTGGGTCCGCCACCGGCGGACTTGGACCAACGAACCTTTCTGCCTCCTGCTTTGAAC
CAGTATGCCATGTTCACTGTGAGCTACACGATGGAGTGGGTGTGCGAACCGCGGAAGCACACGAGACGGCAT
AATTTGGAACCTCCGGCTCCGATGCCTTACACGGAGTCCGGCGATCCCCCGTTTCTCCTTACTCGTTCGCAC
GCTTCCAATGATTACCCTCGCTATTCTTTACCTGTAGAGGCGTTTCGCCCAGAGGGACGCGCGCATCGTGTC
TAA---------------
>3096_gbkey=CDS/1-3096
ATGAGCGCTGCCGACGCGTGGAAGCCGGGTGACCGGCCCCCGCTGGAGAACCTCATGGATGCCATGGACAGA
TCCATTTGGGGCGATAGAAGAAACAACTCTGGCGGGCGGAGAGGGATCAATGCACTTCTGAGGGCTGGCTAT
GACCCGCGCATGCGGCAGGCTCTGTTACAGCTTTACAAGTTTTTTATCTCAATAAAGAAACAAGGGGGATTC
TGGGATAAAATTAAGGAGGTGGCCAAGCAGTGGTGGATGGCGGGACACCAGACCTCGAAGGGAGACGAGCTC
GCACGAACAGTGCTCGATCTGGGCAGGCTCTTTATGGCCGTCGTAGATGACTATAGGGAAGACCCAGAGATA
GATAGCGTCAGAAGGAGCATGATTGACTTCCTTTACGGGGACAATGATGCCACTAGGGCCTTCTTTGGACTA
CAGCGGTTTGCTGACAAGGTGCATTTACCTCAGAGAGACGTGATGAGAGTGTGGATCACGGGCGGGTATAGA
CCGCAGCCCCCGAAAGGGAGTCCTTGGGGTACCTGGGCGGAGCTTGACCTAGATATTCGTAATTCCTTAGAT
GCCTCCTATAAGGCAGAAGAGGAAGACCGTTCGAAAGCGATTCAGGTCCCTCGTATCAACGATCCTGGGTCT
GAATCAGGAGAGCAACCTCAGCCGGCACCTGAAGAGAGGCCTGCTGAGAGTGCTGAGGCTGCTGGCCCAGGG
TCTGATGGACAGTCTGGACGGGCTGATACGGGGGCCGGACGGGAACGAGATTCCCCCTCTACCGAAGTGGGA
GGATCAGATGGACCAGAGTCAGATGGAAAAGGGGGAGGACTCACCCTGCCTGGATATAGGTATGTAGGGCCC
GGCAATCCCTTGGATGCGGGGGAGCCGAGGGGACCCGTAGATGCCATAGCTAAGAAACACGATGAGCGGTAC
GACGAGCTCATCAAGCATGGCCACATACCCTATATTCAGGGGAGGGGGGCGGACAGTCTGATGGGGAAAGAG
CTTGCAGATGCCGAGGAAGCGGGGAAGATACTCGATAGGTATGACCAGTTAGTGGCGAATGCCGCTAGGGGG
CTGTGGAGAGCTAAGGACACGTTAGCGGATCTCATTGGTGGGGAGCTGGACAAAGTCTTACCGCCCGATCCT
CCCGTACAGAGCGAGGGGGAGGAGTCCCAGAAGAGACCTCGTGAGGAGGAGGATCCTCCAGAGAGCGCCAAC
TCCGCCCCCCAAGTCCCGCCCGCCCAGAAACCAAGACTAGACGTTCCGGAGTACTTCTGGACGGACGAGGAA
GAGGGCGCCGGAGAGGGGTCGGGAGACGACGAGGGGGGTGGGATTGTGCGCATTAATATACCAATAAAAATG
CAGAGTGCCGACAGCACCCAACATCAACCTCAAGGTCATGGGGGGGGACCGAGAGCATCCGGGCATTGGCGC
GCAGGCACCGTGTTTGGGACTCATGGGGTGACGACCACTCACACGCGAATGGTTATACTGAGCCCTAAGACT
GACTACAAGCCTCTGTTCCTGGACGCTGACACTAGTAAATTTGACTCTGAACCGGGCATGGGGTTCCTGACA
CCGTGGCAGTACTTTGATTTTAACTGCTACATGAACCACTTTACCCCGTCCGATTGGCAAGAGCTAGGGAGA
CGATACGACTCCATTAGGCCCAAATCCCTGACTATATCAGTAGAGAACGTGGTGATCAAAGACGTACATCAG
ACGAACAACGAGACAAACGTGCATGACTCCGGAACAGGTGGCATCATGATATTCGAAGACTCCGAGTACACC
TTTCCGTATGTCATTGGGCATGCTCAAGAGGGCAACCCCGGTGCACTCAGTATTCAGTGGTACAACCCTCCG
CAATACGCCTATTTTACAGGTTTTAATCCTATTGCTTGGGACCATGCAAACGGTACCACTAAGTATCGGGTA
CATCCTAGTGCGGACACGGAGTTCTTTGTTCTAGAAGAACACGCTGCCCAAATCCTGCGCAGCGGTGATGGT
ACCTCCTTTGCTTACGAGTTTCCCAGTCTCGAACCTAAGCGACTGGGCAGCCGTATGGGCACGTTGAACCTC
CGTCATAACCCTGTTCTGCCCAGTAGACTGGCGATTTATTTGGGACAGGATGGGTCCGATGCTCCTACATTT
TATCAGCCTCAGGGGACTGATCTGGATATATTTCCTCAGGGGTTTATACCGGGCCCAAGACCTTGCCTGCCG
GTTTCCACACAGCTAAAAGCTAGCAGCGACTTCGATGAGATGTCTGCGATCGCCTACGGTGATCCCACTAAT
AATAATCGGCTCTCTCTAATGCCGTTTACCAGACAGGCTACAACCATCTCCACTCAAAACTATAATCGCCAG
GGGGAGGTAGAGAGAAATGTACATTTCCAATTGGGTGATATGGCCTTTGCTCGGTCCTCTGCTGAAGATTCT
TTTTATGAAAGGTTTGAGGAGGACAAAGACTACCGTAATCCTGGTGGTTACGTCAAAAAACCTCGACCCCTG
GTGACAGCCGAGAGAGAAGGTCTTGGAGAAAGACCTGGAGATGCCCTTATGGTGCCCACCTGGGGAGCGCAC
TTACCTGGCAGCAGTACAGGACCTGGAACCACCAAAACGGAGAAAGTTTCCCTGCCGTTCATTCCCCCCATG
CCCGGTGCTTGCTGGGACGAGCGCCCCCTCTGTTACGAGGACGATATCTGGTGTAAGAAACCATACACTGAT
TGTTCCTTCATGTCTGAGAAAAATAACCTCGGTGCCTGGGCGCTGGTGGATCCTCCGCCCCAAGTGTTTTTT
CGTATGCAGCCGCAGGTGGGTCCGCCACCGGCGGACTTGGACCAACGAACCTTTCTGCCGCCTGCTTTGAAC
CAGTATGCCATGTTCACTGTGAGCTACACTATGGAGTGGGTGTGCGAACCGCGGAAGCACACGAGACGGCAT
AATTTGGAACCTCCGCCTCCCATGCCTTACACGGAGTCCGGCGACCCCCCGTTTCTCCTTACTCGTTCGCAT
GCTTCCAATGATTACCCTCGCTATTCTTTACCTGTCGAGGCGTTTCGCCCAGAGGGACGCGCTCATCGTGTA
------------------
>lcl|KC701298_1_cds_AGM20586_1_1/1-3099_lcl|KC701298.1_cds_AGM20586.1_1/1-3099_protein=structural_protein_protein_id=AGM20586.1_location=1..3099_gbkey=CDS/1-3099
ATGAGCGCTGCCGACGCGTGGAAGCCGGGTGACCGGCCCCCGCTGGAGAACCTCATGGATGCCATGGACAGA
TCCATTTGGGGCAATAGAAGAAACAACTCTGGCGGGCGGAGAGGGATCAATGCCCTTCTGAGGCCTGGCTAT
GACCCGCGCATGCGCCAGGCTCTCTTACAGCTTTACAAGTTTTTTGTCTCAATAAACAAACACGGTGGTTTC
TGGGATAAAATTAAGGAGGTGGCGAAGCAATGGTGGATGGCGGGACACCAGACCTCCAAGGGAGACGAGCTA
GCCCGAACAGTGCTCGATCTGGGAAGGCTCTTTATGGCCGTCGTAGATGACTATAGGGAGGACCCAGAGATA
GATAGCGTCAGGCGGAGCATGATAGATTTTCTTTACGGGGACAATGATGCCACTAGGGCCTTCTTTGGACTA
CAGCGGTTCGCTGACAAGGTCCGTTTACCTCAGAGAGACGTGATGAGGGTGTGGATTACGGGCGGGTATAGA
CCTCAGCCCCCGAAAGGAAGTCCCTGGGGTACCTGGGCAGAGCTTGACCTAGACATTCGTAATTCCTTAGAT
GCCTCCTACAAGGCAGAAGAGGAAGACCGTCCGAAAGAGATTCAGGTCGCTCGTATCGACAATCCTGGGTCT
GCAGCCGGAGAGCGATCTCGGCCGGCACCTGAAGAGAGGCCTGCTGAGAGTGCTGAGGCTGTTGGCCCAGGG
TCTGATGGACAGTCTGGACGGGCTGATCCGGGGGCCGAACGGGAACGAGATTCCACGTCTACCGAAGTGGGA
GGATCAGATGGAGCAGAGTCAGATGGAAAAGGGGGAGGACTCACCCTGCCTGGATATAGGTATGTAGGGCCC
GGCAATCCCTTGGATGCGGGGGAGCCGAGGGGACCCGTAGATGCCATAGCTAAGAAACACGATGAGCGGTAC
GACGAGCTCATCAAGCATGGCCACATACCCTATATTCACGGGAGGGGGGCGGACAGTCTGATGGGGGAAAAC
CTTGCAGATGCCGAGGAAGCGGGGAACATACTCGATAGTTATGATCAGTTAGTGGCGAATGCCGCTAGGGGG
CTGTGGAGAGCTAAGGACACGTTAGCGGATCTCATTGGTGGGGAGCTGGACAAAGTCTTACCGCCCGATCCT
CCCGTACAGAGCGAGGGGGAGGAGTCCCAGAAGAGACCTCGTGAGGAGGCGGATCCTCCGGAGAGCGCCGAC
TCCGCCCCCAAAGCCCCGCCCGCCCAAAAACCAAGACTAGACGTTCCGGAGTACTTCTGGACGGAGGAGGAA
GAGGGCGCCGGAGACGGGTCGGGAGAGGACGAGGGTGGTGGGATTGTGCGCATTAATATACCAATAAAAATG
GAGAGTGCCGATAGCACACAACATCAACCTCAAGGGCATGGGGGGGGGCCGAGAGCATCCGGGCATTGGCGC
GCAGGCACCGTGTTTGGGACTCATGAGGTGACGACTACTCAGACGCGAATGGTTATACTGAGCCCTAAGACT
GACTACAAGCCTCTGTTCCTGGACGCTGACACGAGTAAATTTGACTCTGAACCAGGCATGGGGTTCCTGACT
CCATGGCAGTACTTTGATTTCAACTGCTACATGAATCACTTTACTCCCTCTGATTGGCAAGAGTTAGGGAGG
CGATATGACTCCATTAGGCCCAAGTCCTTGACTATATCAGTCGAAAACGTAGTGATTAAGGACGTGCATCAG
ACGAACAACGAGACAAACGTGCATGACTCCGGTACAGGTGGCATCATGATATTCGAGGACTCAGAATATACG
TTCCCCTATGTCATTGGGCATGCTCAAGAGGGAAACCCGGGTGCACTGAGTATTCAGTGGTACAACCCTCCA
CAGTACGCCTATTTCACAGGTTTTAATCCAATCGCTTGGGATCATGCATCCGGTACAACTAAGTATCGAGTA
CATCCCAGTGCGGACACGGAATTCTTTGTTCTAGAGGAACACGCTGCCCAAATACTGCGCAGCGGTGATGCT
ACTTCTTTTGCTTACGAGTTTCCCAGTCTCGAGCCTAAACGCCTGGGCAGCCGTATGGGCACGTTGAATCTC
CGTCATAACCCTGTACTGCCTAGTAGACTGGCCATTTATTTGGGAGAGGATACAACCAATGGGCCAACATTT
TATCAGCCTCAGGGGACTGATCTGGACATATTTCCTCAGGGGTTTATACCGGGGCCAAGACCGTGTCTTCCG
GTTTCCACACAACTAAGAGCTAGCAGCGATTTCGATGAGATGGCGGCGATCGCCTACGGTGATCCCACAAGT
AACAACAGGCACTCTCTCATGCCATTTACCAGACAGGCGACAACAATGTCCACTCAGAGCTATAATCGCCAG
GGGGAGGTGCAGAGAAATGTACACTTCCAATTGGGTGACATGGCCTTTGCGAGGTCCTCTGCAGAAGATTCT
TTTTATGAAAGATTTGACGAGGACAAAGACTACCGCAATCCTGGTGGCTACGTCAAAAAACCGCGACCCCTG
GTGACAGCAGAGAGGGAAGGTCTTGGAGAAAGACCAGGAGATGCTCTTATGGTGCCCACCTGGGGAGCGCAC
TTACCTGGCAGCAGTACAGGTCCTGGCACCACAAAAACGGAGAAGGTATCCCTGCCCTTCATTCCCCCCATG
CCTGGTGCTTGCTGGGACGAGCGCCCCCTCTGTTACGAGGACGATATCTGGTGTAAAAAACCATACACAGAT
TGCTCTTTCATGTCAGAGAAAAACAATCTCGGTGCCTGGGCGCTGGTGGATCCTCCRCCCCAAGTGTTTTTT
CGGATGCAACCACAGGTGGGTCCGCCACCGGCGGATTTGGACCAACGAACCTTTCTGCCGCCTGCTTTGAAC
CAGTATGCCATGTTTACTGTGAGCTACACTATGGAGTGGGTGTGCGAACCGCGGAAGCACACTAGACGGCAT
AATTTGGAACCTCCGCCTCCCATGCCTTACACGGAGTCCGGCGACCCTCCGTTTCTCCTTACTCGTTCGCAT
CATAGCAATGATTACCCTCGCTATTCTTTACCTGTAGAGGCATTTCGCCCAGAGGGACGCGCTCATCGTGTA
TAA---------------
>lcl|KP765690_1_cds_AKR53679_1_2/1-3099_lcl|KP765690.1_cds_AKR53679.1_2/1-3099_protein=capsid_protein_protein_id=AKR53679.1_location=2239..5337_gbkey=CDS/1-3099
ATGAGCGCTGCCGACGCGTGGAAGCCGGGTGACCGGCCCCCGCTGGAGAACCTCATGGATGCCATGGACAGA
TCCATTTGGGGCAATAGAAGAAACAACTCTGGCGGGCGGAGAGGGATCAATGCCCTTCTGAGGCCTGGCTAT
GACCCGCGCATGCGCCAGGCTCTCTTACAGCTTTACAAGTTTTTTATCTCAATAAACAAACACGGTGGTTTC
TGGGATAAAATTAAGGAGGTGGCGAAGCAATGGTGGATGGCGGGACACCAGACCTCCAAGGGAGACGAGCTA
GCGCGAACAGTGCTCGATCTGGGAAGGCTCTTTATGGCAGTCGTAGATGACTATAGGGAGGACCCAGAGATA
GATAGCGTCAGGCGGAGCATGATAGATTTTCTTTACGGGGACAATGATGCCACGAGGGCCTTCTTTGGACTA
CAGCGGTTCGCTGACAAGGTCCGTTTACCTCAGAGAGATGTGATGAGGGTGTGGATTACGGGCGGATATAGA
CCTCAGCCCCCGAAAGGAAGTCCCTGGGGTACCTGGGCGGAGCTTGACCTTGACATTCGTAATTCCTTAGAT
GCCTCCTACAAGGCAGAAGAGGAAGACCGTTCGAAAGCGATTCAGGTCCCTCGTATCGACCATCCTGGGCCT
GAATCAGGAGAGCAACCTCAGCCGGCACCTGAAGAGAGGCCTGCTGAGAGTGCTGAGGCTGTTGGCCCAGGG
TCTGATGGACAGTCTGGACGGGCTGATACGGGGGCCGGACGGGCCGGAGATTCCACCTCTACCGAAGTGGGA
GGATCAAATGAACCAGAGTCAGATGGAACAGGGGGAGGACTCACCCTGCCTGGATATAGGTATGTAGGGCCC
GGCAATCCCTTAGATGCGGGGGAGCCGAGGGGACCCGTAGATGCCATAGCTAAGAAACATGATGAGCGGTAC
GACGAGCTCATCAAGCATGGCCACATACCCTATATTCACGGGAGGGGGGCGGACACTATGATGGGAAAAGAG
CTTGCAGATGCTGAGGAAGCGGGGAAGATCCTTGATAGTTATGATCAGTTAGTGGCGAATGCCGCTAGGGGG
CTGTGGAGAGCTAAGGACACGTTAGCGGATCTCATTGGTGGGGAGCTGGACAAAGTCTTACCGCCCGATCCT
CCCGTGCAGAACGAGGGGGAGGAGTCCCAGAAGAGACCTCGTGAGGAGGCGGATCTTCCGGAGAGCGCCGAC
TCCGCCCCCAAAGCCCCGCCCGCCCAAAAACCAAGACTAGACGTTCCGGAGTACTTCTGGACGGAGGAGGAA
GAGGGCGCCGGAGACGGGTCGGGAGACGACGAGGGTGGTGGGATTGTGCGCATTAATATACCAATAAAAATG
GAGAGTGCTGACAGCACCCAACATCAACCTCAAGGTCATGGGGGGGGGCCGAGAGCATCCGGCCATTGGCGC
GCAGGCACCATGTTTGGGACTCACGGGGTGACGACTACTCAGACGCGAATGGTTATACTGAGCCCTAAGACT
GATTATAAGCCTCTGTTCCTGGACGCTGACACCAGTAAATTTGACTCTGAGCCAGGCATGGGGTTCCTGACA
CCCTGGCAGTACTTTGATTTCAACTGCTACATGAATCACTTTACCCCCTCTGATTGGCAAGAGTTAGGGAGG
CGATACGATTCCATTAGGCCCAAGTCCCTGACTATATCAGTCGAGAACGTAGTGATTAAGGACGTGCATCAG
ACGAACAACGAGACAAACGTGCATGACTCCGGTACAGGTGGCATCATGATATTCGAGGACTCAGATTATACG
TTCCCGTATGTCATTGGGCATGCTCAAGAGGGAAACCCGGGTGCGCTGAGTATTCAGTGGTACAACCCTCCG
CAGTACGCATATTTTACAGGTTTTAATCCAATTGCCTGGGATCATGCATCCGGTACTACTAAGTATCGGGTA
CATCCCAGTGCGGACACGGAATTCTTTGTTCTAGAGGAACACGCTGCCCAAATACTGCGCAGCGGTGATGCT
ACTTCCTTTGCTTACGAGTTTCCCAGTCTCGAGCCTAAGCGACTGGGTACCCGTATGGGCACGTTGAACCTC
CGCCATAACCCTGTATTGCCTAGTAGACTGGCCATTTATTTGGGAGAGGATCAAAGTAATGGGCCAACATTT
TATCAGCCTCAGGGGACTGATCTGGACATATTTCCTCAGGGGTTTATACCGGGGCCAAGACCGTGTCTTCCG
GTTTCCACACAACTAAGAGCTAGCAGCGATTTCGATGAGATGTCTGCGATCGCCTACGGTGATCCAACAAGT
AACAACAGGCACTCTCTCATGCCTTTTACCAGACAGGCGACAACCATGTCCACTCAAAGCTATAATCGCCAG
GGGGAGGTGCAGAGAAATGTACACTTCCAATTGGGTGACATGGCCTTTGCGCGGTCCTCTGCTGAAGATTCT
TTTTATGAAAGATTTGACGAGGACAAAGACTACCGCAATCCTGGTGGCTATGTCAAAAAACCTCGACCCCTG
GTGACAGCAGAGAGGGAAGGTCTCGGAGAAAGACCAGGAGACGCCCTTATGGTGCCCACCTGGGGAGCGCAC
TTACCTGGCAGCAGTACAGGACCTGGCACCACAAAAACGGAGAAGGTATCCCTACCCTTCATTCCTCCTATG
CCTGGTGCTTGCTGGGACGAGCGCCCCCTTTGTTACGAAGACGATATCTGGTGTAAAAAACCATACACTGAT
TGCTCTTTCATGTCTGAGAAGAATAACCTCGGTGCGTGGGCGCTGGTGGATCCTCCGCCCCAAGTGTTTTTT
CGGATGCAACCACAGGTGGGTCCGCCACCGGCGGACTTGGACCAACGAACCTTTCTGCCGCCTGCCTTGAAC
CAGTATGCCATGTTCACTGTGAGCTACACTATGGAGTGGGTGTGCGAACCGCGGAAGCACACTAGACGGCAT
AATTTGGAACCTCCGGCTCCGATGCCTTACACGGAGTCCGGCGACCCCCCGTTTCTCCTTACTCGTTCGCAT
GCTACCAATGATTACCCTCGCTATTCTTTACCTGTAGAGGCGTTTCGCCCAGAGGGACGCGCTCATCGTGTA
TAA---------------
>lcl|KC701296_1_cds_AGM20584_1_1/1-3099_lcl|KC701296.1_cds_AGM20584.1_1/1-3099_protein=structural_protein_protein_id=AGM20584.1_location=1..3099_gbkey=CDS/1-3099
ATGAGCGCTGCCGACGCGTGGGAGCCGGGTGACCGGCCCCCGCTGGAGAACCTCATGGATGCCATGGACAGA
TCCATTTGGGGCAATAGAAGAAACAACTCTGGCGGGCGGAGAGGGATCAATGCCCTTCTGAGGCCTGGCTAT
GATCCGCGCATGCGCCAGGCTCTCTTACAGCTTTACAAGTTTTTTATCTCAATAAAGAAACACGGTGGTTTC
TGGGATAAAATTAAGGAGGTGGCCAAGCAGTGGTGGATGGCGGGACACCAGACCTCCAAGGGAGACGAGCTA
GCGCGAACAGTGCTCGATCTGGGAAGGCTCTTTATGGCCGTCGTAGATGACTATAGGGAGGACCCAGAGATA
GATAGCGTCAGGAGAAGCATGATAGATTTTCTTTACGGGGACAATGATGCCACTAGGGCCTTCTTTGGATTA
CAGCGGTTCGCTGACAAGGTCCGTTTACCTCAGAGAGACGTGATGAGGGTGTGGATCACGGGCGGGTATAGA
CCGAAGCCCCCGAAAGGGAGTCCTTGGGGTACCTGGGCGGAGCTTGACCTAGACATTCGTAATTCCTTAGAT
GCCTCCTACAAGGCAGAAGAGGAAGACCGTTCGAAAGCGATTCAGGTCCCTCGTATCGACCATCCTGGGCCT
GAATCAGGAGAGCAACCTCAGCCGGCACCTGAAGAGAGGCCTGCTGAGAGTGCTGAGGCTGTTGGCCCAGGG
GCTGATGGACAGTCTGGACGGACTGATACGGGGGCCGGACGGGAACGAGATTCCCCCTCTACCGAAGTGGGA
GGATCAGATGGACCAGAGTCAGATGGAACAGGGGGAGGACTCACCCTGCCTGGATATAGGTATGTAGGGCCC
GGCAACCCCTTGGATGCGGGGGAGCCGAGGGGACCCGTAGATGCCATAGCTAAGAAACACGATGAGCGGTAC
GACGAGCTCATCAAGCATGGCCACATACCCTATATTCACCGGAGGGGGGCGGACACGTTGATGGGGGAAGAG
CTTGCAGATGCCGAGGAAGCGGGGAAGATCCTCGATAGTTATGATCAGTTAGTGGCGAATGCCGCTAGGGGG
CTGTGGAGAGCTAAGGACACGTTAGCGGATCTCATTGGTGGGGAGCTGGACAAAGTCTTACCGCCCGATCCT
CCCGTACAGAGCGAGGGGGAGGAGTCCCAGAAGAGACCTCGTGAGGAGGCGGATCCTCCGGAGAGCGCCGAC
TCCGCCCCCAAAGCCCCGCCCGCCCAAAAACCAAGACTAGACGTTCCGGAGTACTTCTGGACGGAGGAGGAA
GAGGGCGCCGGAGACGGGTCGGGTGACGACGAGGGTGGTGGGATTGTGCGCATTAATATACCAATAAAAATG
GAGAGTGCTGACAGCACCCAACATCAACCTCAAGGTCATGGGGGGGGGCCGAGAGCATCCGGGCATTGGCGC
GCAGGCACCGTGTTTGGGACTCATGGGGTGACGACTACTCAGACGAGAATGGTTATACTGAGCCCTAAGACT
GACTACAAGCCGCTGTTCCTGGACGCTGATACCAGTAAATTTGACTCTGAACCAGGCATGGGGTTTTTGACA
CCGTGGCAGTACTTTGATTTCAACTGCTACATGAACCACTTTACCCCGTCTGATTGGCAAGAGTTAGGGAGG
CGATACGACTCCATTAGGCCCAAGTCCTTGACTATCTCAGTAGAAAACGTCGTAATCAAAGACGTACATCAG
ACGAACAACGAGACCAACGTGCATGACTCCGGTACAGGTGGCATCATGATATTCGAGGACTCAGATTATACG
TTCCCGTATGTGATTGGGCATGCTCAAGAGGGAAACCCGGGTGCACTGAGTATTCAGTGGTACAACCCTCCA
CAGTACGCCTATTTCACAGGTTTTAATCCAATTGCTTGGGATCATGCATCCGGTACTACCAAGTATCGGGTA
CATCCCAGCGCGGACACGGAGTTCTTTGTTCTAGAGGAACACGCTGCCCAAATACTGCGCAGCGGTGATGGT
ACCTCCTTTGCTTACGAGTTTCCCAGTCTCGAGCCTAAACGCCTGGGCAGCCGTATGGGCACGTTGAATCTC
CGTCATAACCCTGTGCTGCCTAGTAGACTGGCTATTTATTTGGGAGAGGATAACAACAATGGGCCAACATTT
TATCAGCCTCAGGGGACTGATCTGGACATATTTCCTCAGGGGTTTATACCGGGGCCCAGACCGTGTCTTCCG
GTTTCCACACAGCTAAGAGCTAGCAGCGATTTCGATGAGATGTCGGCGATCGCCTACGGTGATCCCACAAGT
AACAACAGGCACTCTCTCATGCCATTTACCAGACAAGCGACAACAATGTCCACTGAAAGCTATAATCGCCAG
GGGGAGGTGCAGAGAAATGTACACTTCCAATTGGGTGACATGGCCTTTGCGCGGTCCTCTGCTGAAGATTCT
TTTTATGAAAGATTTGACGAGGACAAAGACTACCGCAATCCTGGTGGTTATGTCAAAAAACCGCGACCCCTG
GTGACAGCAGAGCGAGAAGGTCTCGGAGAAAGACCTGGAGATGCCCTTATGGTGCCCACCTGGGGAGCGCAC
TTACCTGGCAGCAGTACAGGACCTGGAATCACAAAAACGGAGAAAGTTTCCCTGCCCTTCATTCCCCCCATG
CCTGGTGCCTGCTGGGACGAGCGCCCCCTCTGTTACGAGGACGATATCTGGTGTAAAAAACCATACACTGAT
TGCAGTTTCATGTCTGAGAAAAATAATCTCGGTGCCTGGGCGCTGGTGGATCCTCCCCCCCAAGTGTTTTTT
AGGATGCAACCGCAGGTGGGTCCGCCACCGGCGGACTTGGACCAACGAACCTTTCTCCCGCCGGCTTTGAAC
CAGTATGCCATGTTCACTGTGAGCTACACGATGGAGTGGGTGTGCGAACCGCGGAAGCACACTAGACGGCAT
AATTTGGAACCTCCGGCTCCGATGCCTTACACGGAGTCCGGCGACCCCCCGTTTCTCCTTACTCGTTCGCAT
GCTTCCAATGATTACCCTCGCTATTCTTTACCTGTAGAAGCGTTTCGCCCAGAGGACCGCGCTCATCGTGTA
TAA---------------
>lcl|KC701291_1_cds_AGM20579_1_1/1-3099_lcl|KC701291.1_cds_AGM20579.1_1/1-3099_protein=structural_protein_protein_id=AGM20579.1_location=1..3099_gbkey=CDS/1-3099
ATGAGCGCTGCCGACGCGTGGAAGCCGGGTGACCGGCCCCCGCTGGAGAACCTCATGGATGCCATGGACAAA
TCCATTTGGGGCAATAGAAGAAACAACTCTGGCGGGCGGAGAGGGATCAATGCCCTTCTGAGGCCTGGCTAT
GACCCGCGCATGCGCCAGGCTCTCTTACAGCTTTACAAGTTTTTTATCTCAATAAAGAAACACGGTGGTTTC
TGGGATAAAATTAAGGAGGTGGCAAAGCAGTGGTGGATGGCCGGACACCAGACCTCCAAGGGAGACGAGCTA
GCGCGAACAGTGCTCGATCTGGGAAGGCTCTTTATGGCCGTCGTAGATGACTATAGGGAGGACCCAGAGATA
GATAGCGTCAGGCGGAGCATGATAGATTTTCTTTACGGGGATAATGATGCCACGAGGGCCTTCTTTGGATTG
CAGCGGTTCGCTGACAAAGTCCGTTTACCTCAGAGAGACGTGATGAGGGTGTGGATCACGGGCGGGTATAGA
CCGCAGCCCCCCAAAGGGAGTCCTTGGGGTACCTGGGCGGAGCTTGACCTAGACATTCGTAATTCCTTAGAT
GCCTCCTACAAGGCAGAAGAGGAAGACCGTTCGAAAGCGATTCAGGTCCCTCGTATCGACCATCCTGCGCCT
GAATCAGGAGAGCAACCTCAGCCGGCACCTGAAGAGAGGTCTGCTGAGAGTGCTGAGGCTGTTGGCCCAGGG
TCTGATGGACAGTCTGGACGGGCTGATACGGGGGCCGGACGGGAAGGAGATTCCCCCTCTGCCGAAGTGGGA
GGATCAGATGGACCAGAGTCAGATGGAAAANGGGGAGGACTCACCCTGCCTCGATATAGGTATGTAGGACCC
TGCAACCCCTTGGATGCGGGGGAGCCGAGGGGACCCGTAGATGCCATAGCTAAGAAACACGATGAGCGGTAC
GACGAACTCATCAAGCATGGGCACATACCTTATATTCACCGGAGGGGGGCGGACAGTATGATGGGAAAAGAG
CTTGCAGATGCCGAGGAAGCGGGAAAGATCCTCGATAGTTATGATCAGTTAGTGGCGAATGCCGCTAGGGGG
CTGTGGAGAGCTAAGGACACGTTAGCGGATCTCATTGGTGGGGAGATGGACAAAGTCTTACCGCCCGATCCT
CCCGTACAGAGCGAGGGGGAGGAGTCCCAGAAGAGACCTCGTGAGGAGGCGGATCCTCCGGAGAGCGCCGAC
TCCGCCCCCAAAGCCCCGCCCGCCCAAAAACCAAGACTAGACGTTCCGGAGTACTTCTGGACGGAGGAGGAA
GAGGGCGCCGGAGACGGGTCGGGAGACGACGAGGGTGGTGGGATTGTGCGCATTAATATACCAATAAAAATG
GAGAGTGCTGACAGCACCCAACATCAACCTCAAGGTCATGGGGGGGGGCCGAGAGCATCCGGCCATTGGCGC
GCAGGCACCATGTTTGGGACTCACGGGGTGACAACTACTCAGACGCGAATGGTTATACTGAGCCCTAAAACC
GACTACAAGCCTTTATTCCTGGACGCAGACACCAGTAAATTTGACTCTGAACCAGGCATGGGGTTCCTGACA
CCGTGGCAGTACTTTGATTTCAACTGCTACATGAACCACTTTACCCCCTCTGATTGGCAAGAGTTAGGGAGG
CGATACGATTCCATTAGGCCCAAGTCTCTGACTATATCAGTCGAGAACGTAGTGATTAAGGACGTGCATCAG
ACGAACAACGAGACAAACGTGCATGACTCCGGTACAGGTGGCATCATGATATTCGAGGACTCAGATTATACG
TTCCCGTATGTCATTGGGCATGCTCAAGAGGGAAACCCGGGTGCACTGAGTATTCAGTGGTACAACCCTCCG
CAGTACGCCTATTTCACAGGTTTTAATCCAATTGCTTGGGATCATGCATCCGGTACTACTAAGTATCGGGTA
CATCCCAGTGCGGACACGGAATTCTTTGTTCTAGAGGAACATGCTGCCCAAATACTGCGCAGCGGTGATGCT
GCTTCCTTTGCGTACGAGTTTCCCAGTCTCGAGCCTAAGCGACTGGGTACCCGTATGGGCACGTTGAACCTC
CGTCATAACCCTGTACTGCCGAGTAGACTGGCCATTTATTTGGGAGAGGATCAAAGTAATGGGCCAACATTT
TATCAGCCTCAGGGGACTGATCTGGACATATTTCCTCAGGGGTTTATACCGGGGCCAAGACCGTGTCTTCCG
GTTTCCACACAACTAAGAGCTAGCAGCGATTTCGATGAGATGTCGGCGATCGCCTACGGTGATCCCACAAGT
AACAACAGGCACTCTCTCATGCCATTTACCAGACAGGCGACAACAATGTCCACTCAAAGCTATAATCGACAG
GGGGAGGTGCAGAGAAATGTACACTTCCAATTGGGTGACATGGCCTTTGCGCGGTCCTCTGCTGAAGATTCT
TTTTATGAAAGATTTGACGAGGACAAAGACTACCGCAATCCTGGTGGCTATGTGAAAAAACCGCGACCCTTG
GTGACAGCAGAGAGGGAAGGCCTCGGAGAAAGACCAGGAGACGCCCTTATGGTGCCCACCTGGGGAGCGCAC
TTACCTGGCAGCAGTACAGGACCTGGCACCACAAAAACGGAGAAGGTATCCCTGCCCTTCATTCCTCCTATG
CCTGGTGCTTGCTGGGACGAGCGCCCCCTCTGTTACGAGGACGATATCTGGTGTAAAAAACCATACACTGAT
TGCTCTTTCATGTCTGAGAAGAATAATCTCGGTGCCTGGGCGCTGGTGGATCCTCCGCCCCAAGTGTTTTTT
CGGATGCAACCACAGGTGGGTCCGCCACCGGCGGACTTGGACCAACGAACCTTTCTGCCGCCTGCTTTGAAC
CAGTATGCCATGTTCACGGTGAGCTACACGATGGAGTGGGTGTGCGAACCGCGTAAGCACACTAGACGGCAT
AATTTGGAACCTCCGGCTCCGATGCCTTACACGGAGTCCGGCGACCCCCCGTTTCTCCTTACTCGTTCGCAT
GCTTCCAATGATTACCCTCGCTATTCTTTACCTGTAGAGGCGTTTCGCCCGGAGGGACGCGCTCATCGTGTA
TAA---------------
>lcl|KC701303_1_cds_AGM20591_1_1/1-3099_lcl|KC701303.1_cds_AGM20591.1_1/1-3099_protein=structural_protein_protein_id=AGM20591.1_location=1..3099_gbkey=CDS/1-3099
ATGAGCGCTGCCGACGCGTGGAAGCCGGGTGACCGGCCCCCGCTGGAGAACCTCATGGATGCCATGGACAGA
TCCATTTGGGGCAATAGAAGAAACAACTCTGGCGGGCGGAGAGGGATCAATGCCCTTCTGAGGCCTGGCTAT
GACCCGCGCATGCGCCAGGCTCTCTTACAGCTTTACAAGTTTTTTATCTCAATAAACAAACACGGTGGTTTC
TGGGATAAAATTAAGGAGGTGGCGAAGCAATGGTGGATGGCGGGACACCAGACCTCCAAGGGAGACGAGCTA
GCGCGAACAGTGCTCGATCTGGGAAGGCTCTTTATGGCAGTCGTAGATGACTATAGGGAGGACCCAGAGATA
GATAGCGTCAGGCGGAGCATGATAGATTTTCTTTACGGGGACAATGATGCCACGAGGGCCTTCTTTGGACTA
CAGCGGTTCGCTGACAAGGTCCGTTTACCTCAGAGAGATGTGATGAGAGTGTGGATTACGGGCGGGTATAGA
CCTCAGCCCCCGAAAGGAAGTCCCTGGGGTACCTGGGCAGAGCTTGACCTAGACATCCGTAATTCCTTAGAT
GCCTCCTACAAGGCAGAAGAGGAAGACCGTCCGAAAGAGATTCAGGTCGCTGGTATCGACAATCCTGGGTCT
GCAGCCGGAGAGCGATCTCGGCCGGCACCTGAAGAGAGGCCTGCTGAGAGTGCTGAGGCTGTTGGCCCAGGG
TCTGATGGACAGTCTGGACGGGCTGATACGGGGGCCGAACGGGAACGACATCCCACGTCTACCGAAGTGGGA
GGATCAAATGGAGCAGAGTCAGATGGAAAAGGGGGAGGACTCACCCTGCCTGGATATAAGTATGTAGGGCCC
GGCAACCCCTTGGATGCGGGGGAGCCTAGGGGACCCGTAGATGCCATAGCTAAGAAACACGATGAGCGGTAC
GATGAGCTCATCAAGCATGGCCACATACCCTATATTCACGGGAGGGGGGCGGACAGTCTGATGGGGAAAGAG
CTTGCAGATGCCGAGGAAGCGGGGAAGATACTCGATCGGTACGATCAGTTAGTGGCGAATGCGGCTAGGGGG
CTGTGGAGAGCTAAGGACACGTTAGCGGATCTCATTGGTGGGGAGCTGGACAAAGTCTTACCGCCCGATCCT
CCTGTACAGAGCGAGGGGGAGGAGTCCCAGAAGAGACCTCGTGAGGAGGAGGATCCTCCGGAGAGCGCCGAC
TCCGCCCCCAAAGCCCCGCCCGCCCAAAAACCAAGACTAGACGTTCCGGAGTACTTCTGGACGGAGGAGGAA
GAGGGCGCCGGAGACGGGTCGGGTGACGACGAGGGTGGTGGGATTGTGCGCATTAATATACCAATAAAAATG
GAGAGTGCTGACAGCACCCAACATCAACCTCAAGGTCATGGGGGGGGGCCGAGAGCATCCGGGCATTGGCGC
GCAGGCACCGTGTTTGGGACTCATGGGGTGACGACTACTCAGACGAGAATGGTTATACTGAGCCCTAAGACT
GACTACAAGCCGCTGTTCCTGGACGCTGACACCAGTAAATTTGACTCTGAACCAGGCATGGGGTTTTTGACA
CCGTGGCAGTACTTTGATTTCAACTGCTACATGAACCACTTTACCCCGTCTGATTGGCAAGAGCTAGGGAGA
CGATACGACTCCATTAGGCCCAAGTCCCTGAGTATATCAGTAGAGAACGTGGTGATCAAAGACGTACATCAG
ACGAACAACGAGACAAACGTGCATGACTCCGGAACAGGTGGCATCCTGATATTCGAAGACTCCGAGTACACC
TTTCCGTATGTCATTGGGCATGCTCAAGAGGGAAACCCTGGTGCACTGAGTATTCAGTGGTACAACCCTCCC
CAATACGCCTATTTTACGGGTTTTAATCCTATTGCTTGGGACCATGCAAACGGTACAATTAAGTATCAGGTA
CATCCTAGCGCGGACACGGAGTTCTTTGTTCTGGAGGAACACGCTGCCCAAATACTGCGCAGCGGTGATGGT
ACCTCCTTTGCTTACGAGTTTCCCAGTCTCGAGCCTAAACGCCTGGGCAGCCGTATGGGCACGTTGAACCTC
CGTCATAACCCTGTACTGCCTAGTAGACTGGCCATTTATTTGGGAGAGGATCAAACCAATGGGCCAACATTT
TATCAGCCTCAGGGGACAGATCTGGACATATTTCCTCAGGGGTTTATACCGGGGCCAAGACCGTGTCTTCCG
GTTTCCACACAACTAAGAGCGAGCAGCGATTTCGACGAGATGTCTGCGATCGCCTACGGTGATCCCACAAGT
AACAACAGGCACTCGCTCATGCCGTTTACCAGACAGGCGACAACAATGTCCACTCAAAGCTATAATCGCCAG
GGGGAGGTGCAGAGAAATGTACACTTCCAATTGGGTGACATGGCCTTTGCGCGGTCCTCTGCTGAAGATTCT
TTTTATGAAAGATTTGACGAGGACAAAGACTACCGCAATCCTGGTGGCTATGTTAAAAAACCGCGACCCCTG
GTGACAGCAGAGAGGGAAGGCCTCGGAGAAAGACCAGGAGACGCCCTTATGGTGCCCACCTGGGGAGCGCAC
TTACCTGGCAGCAGTACAGGACCTGGCACCACAAAAACGGAGAAGGTATCCCTGCCCTTCATTCCTCCTATG
CCTGGTGCTTGCTGGGACGAGCGCCCCCTCTGTTACGAGGACGATATCTGGTGTAAAAAACCATACACTGAT
TGCTCTTTCATGTCTGAGAAGAATAACCTCGGCGCCTGGGCGCTGGTGGATCCTCCGCCACAAGTGTTTTTT
CGTATGCAGCCGCAGGTGGGTCCGCCACCGGCGGACTTGGACCAACGAACCTTTCTGCCGCCTGCTTTGAAT
CAGTATGCCATGTTCACTGTGAGCTACACTATGGAGTGGGTGTGCGAACCGCGGAAGCACACTAGACGGCAT
AATTTGGAACCTCCGCCTCCTATGCCTTACACGGAGTCCGGCGACCCCCCGTTTCTCCTTACTCGTTCGCAT
GTTACCAATGATTACCCTCGATATTCTTTACCTGTAGAAGCGTTTCGCCCAGAGGGACCTCCGGGGGGTATA
TAA---------------
>lcl|KC687098_1_cds_AGM46814_1_1/1-3099_lcl|KC687098.1_cds_AGM46814.1_1/1-3099_gene=VP_protein=structural_protein_protein_id=AGM46814.1_location=1..3099_gbkey=CDS/1-3099
ATGAGCGCTGCCGACGCGTGGAAGCCGGGTGACCGGCCCCCGCTGGAGAACCTCATGGATGCCATGGACAGA
TCCATTTGGGGCAATAGAAGAAACAACTCTGGCGGGCGGAGAGGGATCAATGCACTTCTGAGGCCTGGCTAT
GATCCGCGCATGCGCCAGGCTCTCTTACAGCTTTACAAGTTTTTTGTCTCAATAAAGAAACACGGTGGATTC
TGGGATAAAATTAAGGAGGTGGCCAAGCAGTGGTGGATGGCGGGACGGGAGACCTCCAAGGGAGACGAGCTA
GCGCGAACAGTGCTCGATCTGGGAAGGCTCTTTATGGCAGTCGTAGATGACTATAGGGAGGACCCAGAGATA
GATAGCGTCAGGAGGAGCATGATAGATTTTCTTTACGGGGACAATGATGCCACTAGGGCCTTCTTTGGAATA
CAGCGGTTCGCTGACAAGGTCCGTTTACCTCAGAGAGACGTGATGAGGGTGTGGATCACGGGCGGGTATAGA
CCGCAGCCCCCGAAAGGGAGTCCTTGGGGTACCTGGGCGGAGCTTGACCTAGACATTCGTAATTCCTTAGAT
GCCTCCTACAGGGCAGAAGAGGAAGACCGTTCGAAAGAGATTCAGGTCCCTCGTATCGACCATCCTGGGCCT
GAATCAGGAGAGCAACCTCAGCCGGCACCTGAAGAGAGGCCTGCTGAGAGTGCTGAGGCTGTTGGCCCAGGG
TCTGATGGACAGTCTGGACGGGCTGATACGGGGGCCGGACGGGAACGAGATTCCCCTTCTACCGAAGTGGGA
GGATCAGATGGACCAGAGTCAAATGGAAAAGGGGGAGGACTCACCCTGCCTGGATATAGGTATGTAGGGCCC
GGCAACCCCTTGGATGCGGGGGAGCCGAGGGGACCCGTAGATGCCATAGCTAAGAAACACGATGAGCGGTAC
GACGAGCTCATCAAGCATGGCCACATACCCTATATTCACGGGAGGGGGGCGGACAGTATGATGGGGAAAGAG
CTTGCAGATGCCGAGGAAGCGGGGAAGATCCTCGATAGTTATGATCAGTTAGTGGCGAATGCCGCTAGGGGG
CTGTGGAGAGCTAAGGACACGTTAGCGGATCTCATTGGTGGGGAGCTGGACAAAGTCTTACCGCCCGATCCT
CCCGTACAGAGCGAGGGGGAGGAGTCCCAGAAGAGACCTCGTGAGGAGGCGGATCCTCCGGAGAGCGCCGAC
TCCGCCCCCAAAGCCCCGCCCGCCCAAAAACCAAGACTAGACGTTCCGGAGTACTTCTGGACGGAGGAGGAA
GAGGGCGCCGGAGACGGGTCGGGAGACGACGAGGGTGGTGGGATTGTGCGCATTAATATACCAATAAAAATG
GAGAGTGCTGACAGCACCCAACATCAACCTCAAGGTCATGGGGGGGGGCCGAGAGCATCCGGGCATTGGCGC
GCAGGCACCATGTTTGGGACTCATGGGGTGACGACCACTCAGACGCGAATGGTTATACTGAGCCCTAAGACT
GACTACAAGCCGCTATTCCTGGACGCTGACACCAGTAAATTTGACTCTGAACCAGGCATGGGGTTTTTGACA
CCGTGGCAGTACTTTGATTTCAACTGCTACATGAACCACTTTACCCCCTCTGATTGGCAAGAGTTAGGGAGG
CGATACGATTCCATTAGGCCCAAGTCCCTGACTATATCAGTCGAGAACGTAGTGATTAAGGACGTGCATCAG
ACGAACAACGAGACAAACGTGCATGACTCCGGTACAGGTGGCATCATGATATTCGAGGACTCAGATTATACC
TTTCCGTATGTCATTGGGCATGCTCAAGAGGGAAACCCGGGTGCACTGAGTATTCAGTGGTACAACCCTCCG
CAGTACGCCTATTTCACAGGTTTTAATCCTATTGCTTGGGACCATGCAAACGGTACTACTAAGTATCGGGTA
CATCCCAGTGCGGACACGGAGTTCTTTGTTCTAGAGGAACATGCTGCCCAAATACTGCGCAGCGGTGATGGT
ACTTCCTTTGCGTACGAGTTTCCCAGTCTCGAGCCTAAGCGACTGGGTACCCGTATGGGCACGTTGAACCTC
CGTCATAACCCTGTTCTGCCGAGTAGACTGGCCATTTATTTGGGACAGGATGGGAACAATGCACCTACATTT
TATCAGCCTCAGGGGACTGATCTGGACATATTTCCTCAGGGGTTTATACCGGGGCCAAGACCGTGTCTGCCG
GTTTCCACACAGCTAAGAGCTAGCAGCGATTTCGATGAGATGTCGGCGATCGCCTACGGTGATCCCACTAGT
AACAATCGGCACTCTCTCATGCCATTTACCAGACAGGCGACAACAATGTCCACTCAAAACTATAATCGACAG
GGGGAGGTAGAGAGAAATGTACACTTCCAATTGGGTGACATGGCCTTTGCGCGGTCCTCTGCTGAAGATTCT
TTTTATGAAAGATTTGACGAGGACAAAGACTACCGCAATCCTGGTGGCTATGTCAAAAAACCGCGACCCTTG
GTGACAGCAGAGAGGGAAGGCCTCGGAGAAAGACCAGGAGACGCCCTTATGGTGCCCACCTGGGGAGCGCAC
TTACCTGGCAGCAGTACAGGACCTGGCACCACAAAAACGGAGAAGGTATCCCTGCCCTTCATTCCTCCTATG
CCTGGTGCTTGCTGGGACGAGCGCCCCCTCTGTTACGAGGACGATATCTGGTGTAAAAAACCATACACTGAT
TGCTCTTTCATGTCTGAGAAGAATAATCTCGGTGCCTGGGCGCTGGTGGATCCTCCGCCCCAAGTGTTTTTT
CGGATGCAACCACAGGTGGGTCCGCCACCGGCGGACTTGGACCAACGAACCTTTCTGCCGCCTGCTTTGAAT
CACTATGCCATGTTCACTGTGAGCTACACTATGGAGTGGGTGTGCGAACCGCGGAAGCACACTAGACGGCAT
AATTTGGAACCTCCGCCTCCTATGCCTTACACGGAGTCCGGCGACCCCCCGTTTCTCCTTACTCGTTCGCAT
GTTACCAATGATTACCCTCGATATTCTTTACCTGTAGAAGCGTTTCGCCCAGAGGGACGCGCTCATCGTGTA
TAA---------------
>lcl|KC687099_1_cds_AGM46815_1_1/1-3099_lcl|KC687099.1_cds_AGM46815.1_1/1-3099_gene=VP_protein=structural_protein_protein_id=AGM46815.1_location=1..3099_gbkey=CDS/1-3099
ATGAGCGCTGCCGACGCGTGGAAGCCGGGTGACCGGCCCCCGCTGGAGAACCTCATGGATGCCATGGACAGA
TCCATTTGGGGCAATAGAAGAAACAACTCTGGCGGGCGGAGAGGGATCAATGCCCTTCTGAGGCCTGGCTAT
GACCCGCGCATGCGCCAGGCTCTCTTACAGCTTTACAAGTTTTTTATCTCAATAAAGAAACAAGGGGGATTC
TGGGATAAAATTAAGGAGGTGGCCAAGCAGTGGTGGATGGCGGGACACCAGACCTCCAAGGGAGACGAGCTA
GCGCGAACAGTGCTCGATCTGGGAAGGCTCTTTATGGCCGTCGTAGATGACTATAGGGAGGACCCAGAGATA
GATAGCGTCAGGCGGAGCATGATAGATTTTCTTTACGGGGACAATGATGCCACTAGGGCCTTCTTTGGACTA
CAGCGGTTCGCTGACAAGGTCCGTTTACCTCAGAGAGACGTGATGAGGGTGTGGATCACGGGCGGGTATAGA
CCGCAGCCCCCGAAAGGGAGTCCTTGGGGTACCTGGGCGGAGCTTGACCTAGACATTCGTAATTCCTTAGAT
GCCTCCTACAAGGCAGAAGAGGAAGACCGTTCGAAAGCGATTCAGGTCCCTCGTATCGACCATCCTGGGCCT
GAATCAGGAGAGCAACCTCAGCCGGCACCTGAAGAGAGGCCTGCTGAGAGTGCTGAGGCTGTTGGCCCAGGG
TCTGATGGACAGTCTGGACGGGCTGATACGGGGGCCGGACGGGAACGAGATTCCCCCTCTACCGAAGTGGGA
GGATCAGATGGACCAGAGTCAGATGGAAAAGGGGGAGGACTCACCCTGCCTGGATATAGGTATGTAGGGCCC
GGCAATCCCTTGGATGCGGGGGAGCCGAGGGGACCCGTAGATGCCATAGCTAAGAAACACGATGAGCGGTAC
GACGAGCTCATCAAGCATGGCCACATACCCTATATTCACGGGAGGGGGGCGGACACGTTGATGGGGAAAGAG
CTTGCAGATGCCGAGGAAGCGGGGAAGATCCTCGATAGTTATGATCAGTTAGTGGCGAATGCCGCTAGGGGG
CTGTGGAGAGCTAAGGACACGTTAGCGGATCTCATTGGTGGGGAGCTGGACAAAGTCTTACCGCCCGATCCT
CCCGTACAGAGCGAGGGGGAGGAGTCCCAGAAGAGACCTCGTGAGGAGGCGGATCCTCCGGAGAGCGCCGAC
TCCGCCCCCAAAGCCCCGCCCGCCCAGAAACCAAGACTAGACGTTCCGGAGTACTTCTGGACGGAGGAGGAA
GAGGGCGCCGGAGACGGGTCGGGAGACGACGAGGGTGGTGGGATTGTGCGCATTAATATACCAATAAAAATG
GAGAGTGCCGACAGCACCCAACATCAACCTCAAGGTCATGGGGGGGGGCCGAGAGCATCCGGGCATTGGCGC
GCAGGCACCGTGTTTGGGACTCATGGGGTGACGACCACTCAGACGCGAATGGTTATACTGAGCCCTAAGACT
GACTACAAGCCGCTATTCCTGGACGCTGACACCAGTAAATTTGACTCTGAACCAGGCATGGGGTTTTTGACA
CCGTGGCAGTACTTTGATTTTAACTGCTACATGAACCACTTTACCCCGTCTGATTGGCAAGAGCTAGGGAGA
CGATACGACTCCATTAGGCCCAAGTCCCTGAGTATATCAGTAGAGAACGTGGTGATCAAAGACGTACATCAG
ACGAACAACGAGACAAACGTGCATGACTCCGGAACAGGTGGCATCATGATATTCGAGGACTCAGATTACACC
TTTCCGTATGTCATTGGGCATGCTCAAGAGGGAAACCCGGGTGCACTGAGTATTCAGTGGTACAACCCTCCG
CAGTACGCCTATTTCACAGGTTTTAATCCTATTGCTTGGGACCATGCAAACGGTACTATTAAGTATCGGGTA
CATCCCAGTGCGGACACGGAGTTCTTTGTTCTGGAGGAACATGCTGCCCAAATACTGCGCAGCGGTGATGGT
ACTTCCTTTGCGTACGAGTTTCCCAGTCTCGAGCCTAAGCGACTGGGTACCCGTATGGGCACGTTGAACCTC
CGTCATAACCCTGTTCTGCCCAGTAGACTGGCGATTTATTTGGGACAGGATGGGAACTATGCACCTACATTT
TATCAGCCTCAGGGGACTGATCTGGACATATTTCCTCAGGGGTTTATACCGGGCCCAAGACCGTGTCTGCCG
GTTTCCACACAGCTAAGTGCTAGCAGCGATTTCGATGAGATGTCGGCGATCGCCTACGGTGATCCCACTAGT
AACAATCGGCACTCTCTCATGCCATTTACCAGACAGGCTACAACAATGTCCACTCAAAACTATAATCGACAG
GGGGAGGTAGAGAGAAATGTACACTTCCAATTGGGTGACATGGCCTTTGCGCGGTCCTCTGCTGAAGATTCT
TTTTATGAAAGATTTGACGAGGACAAAGACTACCGCAATCCTGGTGGCTACGTCAAAAAACCGCGACCCTTG
GTGACAGCAGAGAGGGAAGGCCTCGGAGAAAGACCAGGAGACGCCCTTATGGTGCCCACCTGGGGAGCGCAC
TTACCTGGCAGCAGTACAGGACCTGGCACCACAAAAACGGAGAAGGTATCCCTGCCCTTCATTCCTCCTATG
CCTGGTGCTTGCTGGGACGAGCGCCCCCTCTGTTACGAGGACGATATCTGGTGTAAAAAACCATACACTGAT
TGCTCTTTCATGTCTGAGAAGAATAATCTCGGTGCCTGGGCGCTGGTGGATCCTCCGCCCCAAGTGTTTTTT
CGGATGCAACCACAGGTGGGTCCGCCACCGGCGGACTTGGACCAACGAACCTTTCTGCCGCCTGCTTTGAAT
CAGTATGCCATGTTCACTGTGAGCTACACTATGGAGTGGGTGTGCGAACCGCGGAAGCACACTAGACGGCAT
AATTTGGAACCTCCGCCTCCTATGCCTTACACGGAGTCCGGCGACCCCCCGTTTCTCCTTACTCGTTCGCAT
GTTACCAATGATTACCCTCGATATTCTTTACCTGTAGAAGCGTTTCGCCCAGAGGGACGCGCTCATCGTGTA
TAA---------------
>lcl|KC687100_1_cds_AGM46816_1_1/1-3099_lcl|KC687100.1_cds_AGM46816.1_1/1-3099_gene=VP_protein=structural_protein_protein_id=AGM46816.1_location=1..3099_gbkey=CDS/1-3099
ATGAGCGCTGCCGACGCGTGGAAGCCGGGTGACCGGCCCCCGCTGGAGAACCTCATGGATGCCATGGACAAA
TCCATTTGGGGCAATAGAAGAAACAACTCTGGCGGGCGGAGAGGGATCAATGCCCTTCTGAGGCCTGGCTAT
GACCCGCGCATGCGCCAGGCTCTCTTACAGCTTTACAAGTTTTTTATCTCAATAAAGAAACACGGTGGTTTC
TGGGATAAAATTAAGGAGGTGGCAAAGCAGTGGTGGATGGCCGGACACCAGACCTCCAAGGGAGACGAGCTA
GCGCGAACAGTGCTCGATCTGGGAAGGCTCTTTATGGCCGTCGTAGATGACTATAGGGAGCGCCCAGAGATA
GATAGCGTCAGGCGGAGCATGATAGATTTTCTTTACGGGGATAATGATGCCACGAGGGCCTTCTTTGGATTG
CAGCGGGTCGCTGACAAAGTCCGTTTACCTCATAGAGACTTGATGAGTGTGTGGATCACAGGCGGGTATAGA
CCGAAGCCCCCGCAAGGGAGTCCTTGGAGTACCTGGGCGGAGATTGACCTAGACATTCGTAATTCCTTAGAT
GCCTCCTACACGGCAGAAAAGGAAGACAGTTCGAAAGGGATTCAGGTCCCTCGTATCGACCATCCTGGGCCT
GAATCAGGAGAGCAACCTCAGCCGGCACCTGAAGAGAGGCCTGCTGAGAGTGCTGAGGCTGTTGGCCCAGGG
TCTGATGGACAGTCTGGACGGACTGATACGAGGGCAGGACGGGCACGAGATTCTCCCTCTACCGAAGTGGGA
GGATCAGATGGACCAGAGTCAGATGGAAAAGGGGGAGGACTCACCCTGCCTGGATATAGGTATGTAGGACCC
CGCAACCACTTGGATGCGGGAGAGCCGAGCGGACCCGTAGATGCCATAGCTAAGAAACACGATGAGCGGTAC
GACGAGCTCATCAAGCATGGCCACATACCCTATATTCACGGGAGGGGGGCGGACAGTATGATGGGAAAAGAG
CTTGCAGATGCCGAGGAAGCGGGAAAGATCCTCGATAGTTATGATCAGTTAGTGGCGAATGCCGCTAGGGGG
CTGTGGAGAGCTAAGGACACGTTAGCGGATCTCATTGGTGGGGAGATGGACAAAGTCTTACCGCCCGATCCT
CCCGTACAGAGCGAGGGGGAGGAGTCCCAGAAGAGACCTCGTGAGGAGGCGGATCCTCCGGAGAGCGCCGAC
TCCGCCCCCAAAGCCCCGCCCGCCCAAAAACCAAGACTAGACGTTCCGGAGTACTTCTGGACGGAGGAGGAA
GAGGGCGCCGGAGACGGGTCGGGAGACGACGAGGGTGGTGGGATTGTGCGCATTAATATACCAATAAAAATG
GAGAGTGCTGACAGCACCCAACATCAACCTCAAGGTCATGGGGGGGGGCCGAGAGCATCCGGCCATTGGCGC
GCAGGCACCATGTTTGGGACTCACGGGGTGACAACTACTCAGACGCGAATGGTTATACTGAGCCCTAAAACC
GACTACAAGCCTTTATTCCTGGACGCAGACACCAGTAAATTTGACTCTGAACCAGGCATGGGGTTCCTGACA
CCGTGGCAGTACTTTGATTTCAACTGCTACATGAACCACTTTACCCCCTCTGATTGGCAAGAGTTAGGGAGG
CGATACGATTCCATTAGGCCCAAGTCTCTGACTATATCAGTCGAGAACGTAGTGATTAAGGACGTGCATCAG
ACGAACAACGAGACAAACGTGCATGACTCCGGTACAGGTGGCATCATGATATTCGAGGACTCAGATTATACG
TTCCCGTATGTCATTGGGCATGCTCAAGAGGGAAACCCGGGTGCACTGAGTATTCAGTGGTACAACCCTCCG
CAGTACGCCTATTTCACAGGTTTTAATCCAATTGCTTGGGATCATGCATCCGGTACTACTAAGTATCGGGTA
CATCCCAGTGCGGACACGGAATTCTTTGTTCTAGAGGAACATGCTGCCCAAATACTGCGCAGCGGTGATGCT
GCTTCCTTTGCGTACGAGTTTCCCAGTCTCGAGCCTAAGCGACTGGGTACCCGTATGGGCACGTTGAACCTC
CGTCATAACCCTGTACTGCCGAGTAGACTGGCCATTTATTTGGGAGAGGATCAAAGTAATGGGCCAACATTT
TATCAGCCTCAGGGGACTGATCTGGACATATTTCCTCAGGGGTTTATACCGGGGCCAAGACCGTGTCTTCCG
GTTTCCACACAACTAAGAGCTAGCAGCGATTTCGATGAGATGTCGGCGATCGCCTACGGTGATCCCACAAGT
AACAACAGGCACTCTCTCATGCCATTTACCAGACAGGCGACAACAATGTCCACTCAAAGCTATAATCGACAG
GGGGAGGTGCAGAGAAATGTACACTTCCAATTGGGTGACATGGCCTTTGCGCGGTCCTCTGCTGAAGATTCT
TTTTATGAAAGATTTGACGAGGACAAAGACTACCGCAATCCTGGTGGCTATGTGAAAAAACCGCGACCCTTG
GTGACAGCAGAGAGGGAAGGCCTCGGAGAAAGACCAGGAGACGCCCTTATGGTGCCCACCTGGGGAGCGCAC
TTACCTGGCAGCAGTACAGGACCTGGCACCACAAAAACGGAGAAGGTATCCCTGCCCTTCATTCCTCCTATG
CCTGGTGCTTGCTGGGACGAGCGCCCCCTCTGTTACGAGGACGATATCTGGTGTAAAAAACCATACACTGAT
TGCTCTTTCATGTCTGAGAAGAATAATCTCGGTGCCTGGGCGCTGGTGGATCCTCCGCCCCAAGTGTTTTTT
CGGATGCAACCACAGGTGGGTCCGCCACCGGCGGACTTGGACCAACGAACCTTTCTGCCGCCTGCTTTGAAC
CAGTATGCCATGTTCACGGTGAGCTACACGATGGAGTGGGTGTGCGAACCGCGGAAGCACACTAGACGGCAT
AATTTGGAACCTCCGGCTCCGATGCCTTACACGGAGTCCGGCGACCCCCCGTTTCTCCTTACTCGTTCGCAT
GCTTCCAATGATTACCCTCGCTATTCTTTACCTGTAGAGGCGTTTCGCCCGGAGGGACGCGCTCATCGTGTA
TAA---------------
>4377_gbkey=CDS/1-3072
ATGAGCGCTGCCGACGCGTGGAAGCCGGGTGACCGGCCCCCGCTGGAGAACCTCATGGATGCCATGGACAGA
TCCATTTGGGGCAATAGAAGAAACAACTCTGGCGGGCGGAGAGGGATCAATGCCCTTCTGAGGCCTGGCTAT
GACCCGCGCATGCGCCAGGCTCTCTTACAGCTTTACAAGTTTTTTATCTCAATAAAGAAACACGGTGGTTTC
TGGGATAAAATTAAGGAGGTGGCGAAGCAATGGTGGATGGCGGGACACCAGACCTCCAAGGGAGACGAGCTA
GCGCGAACAGTGCTCGATCTGGGAAGGCTCTTTATGGCCGTGGTAGATGACTATAGGGAGGACCCAGAGATA
GATAGCGTCAGGCGGAGCATGATAGATTTTCTTTACGGGGACAATGATGCCACTAGGGCCTTCTTTGGACTA
CAGCGGTTCGCTGACAAGGTCCGTTTACCTCAGAGAGACGTGATGAGGGTGTGGATTACGGGTGGGTATAGA
CCTCAGCCCCCGAAAGGAAGTCCCTGGGGTACTTGGGCAGAGCTTGACCTAGACATTCGTAATTCCTTAGAT
GCCTCCTACAAGGCAGAAGAGGAAGACCGTCCGAAAGAGATTCAGGTCGCTCGTATCGACAATCCTGGGTCT
GCAGCCGGAGAGCGATCTCGGCCGGCACCTGAAGAGAGGCCTGCTGAGAGTGCTGAGGCTGTTGGCCCAGGG
TCTGATGGACAGTCTGGACGGGCTGATACGGGGGCCGGACGGGAAGGAGATTCCCCCTCTACCGAAGTGGGA
GGATCAGATGGACCAGAGTCAGATGGAAAAGGGGGAGGACTCACCCTGCCTGGATATAGGTATGTAGGGCCC
GGCAATCCCTTGGATGCGGGGGAGCCGAGGGGACCCGTAGATGCCATAGCTAAGAAACACGATGAGCGGTAC
GACGAGCTCATCAAGCATGGCCACATACCGTATATTCACGGGAGGGGGGCAGACACTATGATGGGAAAAGAG
CTTGCAGATGCCGAGGAAGCGGGGAAGATCCTCGATAGTTATGATCAGTTAGTGGCGAATGCCGCTAGGGGG
CTGTGGAGAGCTAAGGACACGTTAGCGGATCTCATTGGTGGGGAGCTGGACAAAGTCTTACCGCCCGATCCT
CCCGTACAGAGCGAGGGGGAGGAGTCCCAGAAGAGACCTCGTGAGGAGGCGGATCCTCCGGAGAGCGCCGAC
TCCGCCCCCAAAGCCCCGCCCGCCCAAAAACCAAGACTAGACGTTCCGGAGTACTTCTGGACGGAGGAGGAA
GAGGGCGCCGGAGACGGGTCGGGAGACGACGAGGGTGGTGGGATTGTGCGCATTAATATACCAATAAAAATG
GAGAGCGCTGACAGCACCCAACATCAACCTCAAGGTCATGGGGGGGGGCCGAGAGCATCCGGCCATTGGCGC
GCAGGCACCATGTTTGGGACTCACGGGGTGACGACTACTCAGACGCGAATGGTTATACTGAGCCCTAAGACT
GACTACAAGCCGCTGTTCCTGGACGCTGACACCAGTAAATTTGACTCCGAACCAGGCATGGGGTTCCTGACA
CCGTGGCAGTACTTTGATTTCAACTGCTACATGAACCACTTTACCCCCTCTGATTGGCAAGAGTTAGGGAGG
CGATACGATTCCATTAGGCCCAAGTCCCTGACTATAGCAGTCGAGAACGTAGTGATTAAGGACGTTCATCAG
ACGAACAACGAGACAAACGTGCATGACTCCGGTACAGGTGGCATCATGATATTCGAGGACTCAGATTATACG
TTCCCGTATGTCATTGGGCATGCTCAAGAGGGAAACCCTGGTGCACTGAGTATTCAGTGGTACAACCCTCCC
CAATACGCCTATTTTACGGGTTTTAATCCTATTGCTTGGGACCATGCAAACGGTACAATTAAGTATCAGGTA
CATCCTAGCGCGGACACGGAGTTCTTTGTTCTGGAGGAACACGCTGCCCAAATACTGCGCAGCGGTGATGGT
ACTTCCTTTGCTTACGAGTTTCCCAGTCTCGAACCTAAGCGACTGGGCACCCGTATGGGCACGTTGAACCTC
CGTCATAACCCTGTTCTGCCCAGTAGACTGGCGATTTATTTGGGACAGGATGGGTCCGATGGACCAACATTT
TATCAGCCTCAGGGGACTGATCTGGACATATTTCCTCAGGGGTTTATACCGGGGCCAAGACCCTGTCTTCCG
GTTTCCACACAACTAAGAGCTAGTAGCGATTTCGATGAGATGTCGGCAATTGCCTACGGTGATCCCACAAGT
AACAACAGGCACTCTCTCATGCCATTTACCAGACAGGCGACAACAATGTCCACTCAAAGCTATAATCGCCAG
GGGGAGGTAGAGAGAAATGTACATTTCCAATTGGGTGATATGGCCTTTGCTCGGTCCTCTGCTGAGGATTCT
TTTTATGAAAGATTTGACGAGGACAAAGACTACCGTAATCCTGGTGGTTACGTCAAAAAACCGCGCCCTCTG
GTGACAGCAGAGAGAGAAGGTCTTGGAGAAAGACCTGGAGATGCCCTTATGGTCCCCACCTGGGGAGCGAAA
TTACCTGGCAGCAGTACAGGACCTGGTATCACAAAAACGGAGAAGGTATCCCTGCCCTTCATTCCCCCCATG
CCCGGTGCTTGCTGGGACGAGCGCCCCCTCTGTTACGAGGACGATATCTGGTGTAAGAAGCCATACACTGAT
TGCTCTTTCATGTCTGAGAAAAATAATCTCGGTGCCTGGGCGCTGGTGGATCCTCCGCCCCAAGTGTTTTTT
CGTATGCAGCCGCAGGTGGGTCCGCCACCGGCGGACTTGGACCAACGAACCTTTCTGCCTCCTGCTTTGAAC
CAGTATGCCATGTTCACTGTGAGCTACACGATGGAGTGGGTGTGCGAACCGCGGAAGCACACGAGACGGCAT
AATTTGGAACCTCCGGCTCCGATGCCTTACACGGAGTCCGGCGATCCCCCGTTTCTCCTTACTCGTTCGCAC
GCTTCCAATGATTACCCTCGCTATTCTTTACCTGTAGAGGCGTTTCGC------------------------
------------------
>lcl|KF725662_1_cds_AHC72379_1_1/1-3099_lcl|KF725662.1_cds_AHC72379.1_1/1-3099_protein=structural_protein_protein_id=AHC72379.1_location=48..3146_gbkey=CDS/1-3099
ATGAGCGCTGCCGACGCGTGGAAGCCGGGTGACCGGCCCCCGCTGGAGAACCTCATGGATGCCATGGACAGA
TCCATATGGGGCAATAGAAGAAACAACTCTGGCGGGCGGAGAGGGATCAATGCCTTTCTGAGGCCTGGCTAT
GACCCGCGCATGCGCCAGGCTCTCTTACAGCTTTACAAGTTTTTTATCTCAATAAACAAACACGGTGGTTTC
TGGGATAAAATTAAGGAGGTGGCAAAGCAATGGTGGATGGCTGGACACCAGACCTCCAAGGGAGACGAGCTA
GCGCGGACAGTGCTCGATCTGGGAAGGCTCTTTATGGCCGTCGTAGATGACTATAGGGAAGACCCAGAGATA
GATAGCGTCAGGAGGAGCATGATAGATTTTCTTTACGGGGATAATGATGCCACGAGGGCCTTCTTTGGATTA
CAGCGGTTCGCTGACAAGGTCCGTTTACCTCAGAGAGACGTGATGAGGGTGTGGATCACGGGCGGGTATAGA
CCGCAGCCCCCGAAAGGGAGTCCTTGGGGTACCTGGGCGGAGCTTGACCTAGACATTCGTAATTCCTTAGAT
GCCTCCTACAAGGCAGAAGAGGAAGACCGTTCGAAAGCGATTCAGGTCCCTCGTATCGACCATCCTGGGCCT
GAATCAGGAGAGCAATCTCAGCCGGCACCTGAAGAGAGGCCTGCTGAGGGTGCTGAGGCTGTTGGCCCAGGG
TCTGATGGACAGTCTGGACGGGCTGATACGGGGGCCGGACGGGAACGAGATTCCCCCTCTACCGAAGTGGGA
GGATCAGATGGACCAGAATCAGATGGAAAAGGGGGAGGACTCACCCTGCCTGGATATAGGTATGTAGGGCCC
GGCAATCCCTTGGATGCGGGGGAGCCGAGGGGACCCGTAGATGCCATAGCAAAGAAACACGATGAGCGGTAC
GACGAGCTCATCAAGCATGGCCACATACCCTATATTCACGGGAGGGGGGCGGACAGTCTGATGGGGAAAGAG
CTTGCAGATGCCGAGGAAGCGGGGAAGATACTCGATAGTTATGATCAGTTAGTGGCGAATGCCGCTAGGGGG
CTGTGGAGAGCTAAGGACACGTTAGCGGATCTCATTGGTGGGGAGCTGGACAAAGTCTTACCGCCCGATCCT
CCCGTACAGAGCGAGGGGGAGGAGTCCCAGAAGAGACCTCGTGAGGAGGCGGATCCTCCGGAGAGCGCCGAC
TCCGCCCCCAAAGCCCCGCCCGCCCAAAAACCAAGACTAGACGTTCCGGAGTACTTCTGGACGGACGAGGGA
GAGGGTGCCGGAGACGGGTCGGGGGACAACGAGGGTGGTGGGATTGTGCGCATTAATATACCAATAAAAATG
GAGAGTGCTGACAGCACCCAACATCAACCTCAAGGCCATGGGGGGGGGCCGAGAGCATCCGGGCATTGGCGC
GCAGGCACCGTGTTTGGGACTCATGAAGTGACGACTACTCAGACGCGAATGGTTATACTGAGCCCTAAGACT
GACTACAAGCCTCTGTTCCTGGACGCTGACACCAGTAAATTTGACTCTGAACCAGGGATGGGCTTCCTGACA
CCATGGCAGTACTTTGATTTCAACTGCTACATGAACCACTTTACCCCCTCTGATTGGCAAGAGTTAGGGAGG
CGATACGACTCCATTAGGCCCAAGTCCCTGACTATATCAGTCGAGAACGTAGTGATTAAGGACGTGCATCAG
ACGAACAACGAAACAAACGTGCATGACTCCGGTACAGGTGGCATCATGATATTCGAGGACTCAGATTATACG
TTCCCGTATGTCATTGGGCATGCTCAAGAGGGAAACCCGGGTGCACTGAGTATTCAGTGGTACAACCCTCCG
CAGTACGCCTATTTTACAGGTTTTAATCCTATTGCTTGGGACCATGCAAGTGGTACTACTAAGTATAGGGTG
CATCCCAGCGCGGACACGGAGTTCTTTGTTCTGGAGGAACACGCTGCCCAAATACTACGCAGCGGTGATGGT
ACCTCCTTTGCTTACGAGTTTCCCAGTCTCGAGCCTAAACGTCTGGGCAGCCGTATGGGCACGTTGAACCTC
CGTCATAACCCTGTACTGCCTAGTAGACTGGCCATTTATTTGGGAGAGGATTCAACCAATGGGCCAACATTT
TATCAGCCTCAGGGGACTGATCTGGACATATTTCCTCAGGGGTTTATACCGGGGCCAAGACCGTGTCTTCCG
GTTTCCACACAACTAAGAGCTAGCAGCGATTTCGATGAGGTGTCTGCGATCGCCTACGGTGATCCCACAAGT
AACAACAGGCACTCTCTCATGCCATTTACCAGACAGGCGACCACAATGTCCACTCAAAGCTATAATCGCCAG
GGGGAGGTGCAGAGAAACGTACACTTCCAATTGGGTGACATGGCCTTTGCGCGGTCCTCTGCGGAAGATTCT
TTTTATGAAAGATTTGACGAGGACAAAGACTACCGCAATCCTGGTGGCTATGTCAAAAAACCGCGACCCCTG
GTGACAGCAGAGAGGGAAGGCCTCGGAGAAAGACCAGGAGACGCCCTTATGGTGCCCACCTGGGGAGCGCAC
TTACCTGGCAGCAGTACAGGACCTGGCACCACAAAAACGGAGAAGGTATCCCTGCCCTTCATTCCTCCCATG
CCTGGTGCTTGCTGGGACGAGCGCCCCCTCTGTTACGAGGACGATATCTGGTGTAAAAAACCATACACAGAT
TGCTCCTTTATGTCTGAGAAAAATAATCTCGGTGCTTGGGCGCTGGTGGATCCTCCGCCTCAAGTGTTTTTT
CGGATGCAACCGCAGGTGGGTCCCCCACCGGCGGACTTGGACCAACGAACCTTTCTGCCGCCTGCTTTAAAC
CAGTATGCCATGTTCACTGTGAGCTACACGATGGAGTGGGTGTGCGAACCGCGGAAGCACACTAGACGGCAT
AATTTGGAACCTCCGGCTCCGATGCCGTACACGGAGTCTGGCGACCCTCCGTTTCTCCTTACACGTTCGCAT
GCTACCAATGATTACCCTCGCTATTCTTTACCTGTAGAGGCGTTTCGCCCAGAGGGACGCGCTCACCGTGTA
TAA---------------
>lcl|MK378208_1_cds_QBA84540_1_2/1-3099_lcl|MK378208.1_cds_QBA84540.1_2/1-3099_protein=structural_protein_protein_id=QBA84540.1_location=2215..5313_gbkey=CDS/1-3099
ATGAGCGCTGCCGACGCGTGGAAGCCGGGTGACCGGCCCCCGCTGGAGAACCTCATGGATGCCATGGACAGA
TCCATTTGGGGCGATAGAAGAAACAACTCTGGCGGGCGGAGAGGGATCAATGCCCTTTTGAGGCCTGGCTAT
GATCCGCGCATGCGCCAGGCTCTCTTACAGCTTTACAAGTTTTTTATCTCAATAAAGAAACACGGTGGTTTC
TGGGATAAAATTAAGGAGGTGGCGAAGCAATGGTGGATGGCGGGACACCAGACCTCCAAGGGAGACGAGCTA
GCGCGAACAGTGCTCGATCTGGGAAGGCTCTTTATGGCAGTCGTAGATGACTATAGGGAGGACCCAGAGATA
GATAGCGTCAGAAGGAGCATGATTGACTTCCTTTACGGGGACAATGATGCCACTAGGGCCTTCTTTGGACTA
CAGCGGTTCGCTGACAAGGTCCGTTTACCTCAGAGAGATGTGATGAGGGTGTGGATTACGGGCGGGTATAGA
CCTCAGCCCCCGAAAGGAAGTCCCTGGGGTACCTGGGCAGAGCTTGACCTAGACATCCGTAATTCCTTAGAT
GCCTCCTACAAGGCAGAAGAGGAAGACCGTCCGAAAGAGACTCAGGTCGCTCGTATCGACAATCCTGGGTCT
GCAGCCGGAGAGCGATCTCGGCCGGCACCTGAAGAGAGGCCTGCTGAGGGTGCTGAGGCTGCTGGCCCAGGG
TCTGATGGACAGTCGGGACGGGCTGATACGGGGGCCGGACGGGAACGAGATTCCCCCTCTACCGAAGTGGGA
GGATCAGATGGACCAGAGTCAGATGGAAAAGGGGGAGGATTCACCCTGCCTGGATATAGGTATGTAGGGCCC
GGCAATCCCTTGGATGCGGGGGAGCCGAGGGGACCCGTAGATGCCATAGCTAAGAAACACGATGAGCGGTAC
GACGAGCTCATCAAGCATGGCCACATACCCTATATTCACGGGAGGGGGGCGGACACTCTGATGGGGAAAGAG
CTTGCAGATGCCGAGGAAGCGGGGAAGATACTCGATAGGTATGATCAGTTAGTGGCGAATGCCGCTAGGGGG
CTGTGGAGAGCTAAGGACACGTTAGCTGATCTCATTGGTGGGGAGCTGGACAAAGTCTTACCGCCCGATCCT
CCCGTACAGAGCGAGGGGGAGGAGTCCCAGAAGAGACCTCGTGAGGAGGAGGATCCTCCGGAGAGCGCCGAC
TCCGCCCCCAAAGCCCCGCCCGCCCAAAAACCAAGACTAGACGTTCCGGAGTACTTCTGGACGGAGGAGGAA
GAGGGCGCCGGAGAGGGGTCGGGAGACGACGAGGGGGGTGGGATTGTGCGCATTAATATACCAATAAAAATG
GAGAGCGCTGACAGCACCCAACATCAACCTCAAGGTCATGGGGGGGGACCGAGAGCATCCGGGCATTGGCGC
GCAGGCACCGTGTTTGGGACTCATGGGGTGACGACCACTCAGACGCGAATGGTTATACTGAGCCCTAAGACT
GACTACAAGCCTCTGTTCCTGGACGCTGACACCAGTAAATTTGACTCTGAACCAGGCATGGGGTTTCTGACA
CCGTGGCAGTACTTTGATTTCAACTGCTACATGAACCACTTTACCCCCTCTGATTGGCAAGAGTTAGGGAGG
CGATACGATTCCATTAGGCCCAAGTCCCTGACTATATCAGTCGAGAACGTAGTGATTAAGGACGTTCATCAG
ACGAACAACGAGACAAACGTGCATGACTCCGGAACAGGTGGCATCCTGATATTCGAAGACTCCGAGTACACC
TTTCCGTATGTCATTGGGCATGCTCAAGAGGGAAACCCTGGTGCACTGAGTATTCAGTGGTACAACCCTCCC
CAATACGCCTATTTTACGGGTTTTAATCCTATTGCTTGGGACCATGCAAACGGTTCAATTAAGTATCAGGTA
CATCCTAGCGCGGACACGGAGTTCTTTGTTCTGGAGGAACACGCTGCCCAAATACTGCGCAGCGGTGATGCT
ACTTCCTTTGCTTACGAGTTTCCCAGTCTCGAGCCTAAGCGACTGGGTACCCGCATGGGCACGTTGAACCTC
CGTCATAACCCTGTACTGCCTAGTAGACTGGCCATTTATTTGGGAGAGGATTCAAGCAATGGACCAACATTT
TATCAGCCTCAGGGGACTGATCTGGACATATTTCCTCAGGGGTTTATACCGGGGCCAAGACCCTGTCTTCCG
GTTTCCACACAACTAAGAGCTAGTAGCGATTTCGATGAGATGTCGGCAATTGCCTACGGTGATCCCACAAGT
AACAACAGGCACTCTCTCATGCCATTTACCAGACAGGCTACAACAATCTCCACTCAAAGCTATAATCGCCAG
GGGGAGGTGCAGAGAAATGTACATTTCCAATTGGGTGACATGGCCTTTGCGCGGTCCTCTGCTGAAGATTCT
TTTTATGAAAGATTTGACGAGGACAAAGACTACCGTAATCCTGGTGGTTACGTCAAAAAACCTCGACCTCTG
GTGACAGCAGAGAGGGAAGGTCTCGGAGAAAGACCAGGAGACGCCCTTATGGTGCCCACCTGGGGAGCGCAC
TTACCTGGCAGCAGTACAGGACCTGGTATCACAAAAACGGAGAAGGTATCCCTGCCCTTCATTCCTCCCATG
CCTGGTGCTTGCTGGGACGAGCGCCCCCTCTGCTACGAGGACGATATCTGGTGTAAGAAGCCATACACTGAT
TGCTCTTTCATGTCTGAGAAAAATAATCTCGGTGCCTGGGCGCTGGTCGATCCTCCGCCCCAAGTGTTTTTT
CGTATGCAGCCGCAGGTGGGTCCGCCACCGGCGGACTTGGACCAACGAACCTTTCTGCCGCCTGCTTTGAAC
CAGTATGCCATGTTCACTGTGAGCTACACTATGGAGTGGGTGTGCGAACCGCGGAAGCACACTAGACGGCAT
AATTTGGAACCTCCGCCTCCCATGCCTTACACGGAGTCCGGCGACCCCCCGTTTCTCCTTACTCGTTCGCAT
GTTACCAATGATTACCCTCGCTATTCTTTACCTGTAGAGGCGTTTCGCCCTGAGGGACGCGCGCATCGTGTA
TAA---------------
>lcl|JQ860243_1_cds_AFO62693_1_1/1-3099_lcl|JQ860243.1_cds_AFO62693.1_1/1-3099_protein=structural_protein_protein_id=AFO62693.1_location=1..3099_gbkey=CDS/1-3099
ATGAGCGCTGCCGACGCGTGGAAGCCGGGTGACCGGCCCCCGCTGGAGAACCTCATGGATGCGATGGACAGA
TCCATTTGGGGCAATAGAAGAAACAACTCTGGCGGGCGGAGAGGGATCAATGCCCTTCTGAGGCCTGGCTAT
GATCCGCGCATGCGCCAGGCTCTCTTACAGCTTTACAAGTTTTTTATCTCAATAAAGAAACACGGTGGTTTC
TGGGATAAAATTAAGGAGGTGGCCAAGCAGTGGTGGATGGCGGGACACCAGACCTCCAAGGGAGACGAGCTA
GCGCGAACAGTGCTCGATCTGGGAAGGCTCTTTATGGCCGTCGTAGATGACTATAGGGAGGACCCAGAGATA
GATAGCGTCAGGAGGAGCATGATAGATTTTCTTTACGGGGACAATGATGCCACTAGGGCCTTCTTTGGATTA
CAGCGGTTCGCTGACAAGGTCCGTTTACCTCAGAGAGACGTGATGAGGGTGTGGATCACGGGCGGGTATAGA
CCGAAGCCCCCGAAAGGGAGTCCTTGGGGTACCTGGGCGGAGCTTGACCTAGACATTCGTAATTCCTTAGAT
GCCTCCTACAAGGCAGAAGAGGAAGACCGTTCGAAAGCGATTCAGGTCCCTCGTATCGACCATCCTGGGCCT
GAATCAGGAGAGCAACCTCAGCCGGCACCTGAAGAGAGGCCTGCTGAGAGTGCTGAGGCTGTTGGCCCAGGG
TCTGATGGACAGTCTGGACGGACTGATACGGGGGCCGGACGGGAACGAGATTCCCCCTCTACCGAAGTGGGA
GGATCAGATGGACCAGAGTCAGATGGAAAAGGGGGAGGACTCACCCTGCCTGGATATAGGTATGTAGGGCCC
GGCAACCCCTTGGATGCGGGGGAGCCGAGGGGACCCGTAGATGCCATAGCTAAGAAACACGATGAGCGGTAC
GACGAGCTCATCAAGCATGGCCACATACCCTATATTCACGGGAGGGGGGCGGACACTTTGATGGGGAAAGAG
CTTGCAGATGCCGAGGAAGCGGGGAAGATCCTCGATAGTTATGATCAGTTAGTGGCGAATGCCGCTAGGGGG
CTGTGGAGAGCTAAGGACACGTTAGCGGATCTCATTGGTGGGGAGCTGGACAAAGTCTTACCGCCCGATCCT
CCCGTACAGAGCGAGGGGGAGGAGTCCCAGAAGAGACCTCGTGAGGAGGCGGATCCTCCGGAGAGCGCCGAC
TCCGCCCCCAAAGCCCCGCCCGCCCAAAAACCAAGACTAGACGTTCCGGAGTACTTCTGGACGGAGGAGGAA
GAGGGCGCCGGATACGGGTCGGGAGACCACAAGGGTGGTGGGATTGTGCGCATTAATATACCACTAAAAATG
GAGAGTGCTGACAGCACCCAACATCAACCTCAAGGTCATGGGGGGGGGCCGAGAGCATCCGGGCATTGGCGC
GCAGGCACCGTGTTTGGGACTCATGGGGTGACGACTACTCAGACGAGAATGGTTATACTGAGCCCTAAAACT
GACTACAAGCCGCTGTTCCTGGACGCTGACACCAGTAAATTTGACTCTGAACCAGGCATGGGGTTCCTGACA
CCGTGGCAGTACTTTGATTTCAACTGCTCCATGAACCACTTTACCCCCTCTGATTGGCAAGAGCTAGGGAGA
CGATACGACTCCATTAGGCCCAAATCCCTGAGTATATCAGTGGAGAACGTGGTGATCAAAGACGTACATCAG
ACGAACAACGAGACAAACGTGCATGACTCCGGAACAGGTGGCATCATGATATTCGAGGACTCAGAGTATACG
TTCCCGTATGTGATTGGGCATGCTCAAGAGGGAAACCCGGGTGCACTGAGTATTCAGTGGTACAACCCTCCA
CAGTACGCCTATTTCACAGGTTTTAATCCAATTGCTTGGGATCATGCATCCGGTACTACCAAGTATCGGGTA
CATCCCAGCGCGGACACGGAGTTCTTTGTTCTAGAGGAACACGCTGCCCAAATACTGCGCAGCGGTGATGGT
ACCTCCTTTGCTTACGAGTTTCCCAGTCTCGAGCCTAAACGCCTGGGCAGCCGTATGGGCACGTTGAATCTC
CGTCATAACCCTGTGCTGCCTAGTAGACTGGCTATTTATTTGGGAGAGGATAACAACAATGGGCCAACATTT
TATCAGCCTCAGGGGACTGATCTGGACATATTTCCTCAGGGGTTTATACCGGGGCCCAGACCGTGTCTTCCG
GTTTCCACACAGCTAAGAGCTAGCAGCGATTTCGATGAGATGTCGGCGATCGCCTACGGTGATCCCACAAGT
AACAACAGGCACTCTCTCATGCCATTTACCAGACAAGCGACAACAATGTCCACTGAAAGCTATAATCGCCAG
GGGGAGGTGCAGAGAAATGTACACTTCCAATTGGGTGACATGGCCTTTGCGCGGTCCTCTGCTGAAGATTCT
TTTTATGAAAGATTTGACGAGGACAAAGACTACCGCAATCCTGGTGGTTATGTCAAAAAACCGCGACCCCTG
GTGACAGCAGAGCGAGAAGGTCTCGGAGAAAGACCTGGAGATGCCCTTATGGTGCCCACCTGGGGAGCGCAC
TTACCTGGCAGCAGTACAGGACCTGGAATCACAAAAACGGAGAAAGTTTCCCTGCCCTTCATTCCCCCCATG
CCTGGTGCCTGCTGGGACGAGCGCCCCCTCTGTTACGAGGACGATATCTGGTGTAAAAAACCATACACTGAT
TGCAGTTTCATGTCTGAGAAAAATAATCTCGGTGCCTGGGCGCTGGTGGATCCTCCCCCCCAAGTGTTTTTT
AGGATGCAACCGCAGGTGGGTCCGCCACCGGCGGACTTGGACCAACGAACCTTTCTCCCCCCGGCTTTGAAC
CAGTATGCCATGTTCACTGTGAGCTACACGATGGAGTGGGTGTGCGAACCGCGGAAGCACACTAGACGGCAT
AATTTGGAACCTCCGGCTCCGATGCCTTACACGGAGTCCGGTGACCCCCCGTTTCTCCTTACTCGTTCGCAT
GTTTCCAATGATTACCCTCGCTATTCTTTACCTGTAGAGGCGTTTCGCCCAGAGGGACGCGCTCATCGTGTA
TAA---------------
>lcl|KY586144_1_cds_ATE46004_1_2/1-3099_lcl|KY586144.1_cds_ATE46004.1_2/1-3099_protein=capsid_protein_protein_id=ATE46004.1_location=2109..5207_gbkey=CDS/1-3099
ATGAGCGCTGCCGACGCGTGGAAGCCGGGTGACCGGCCCCCGCTGGAGAACCTCATGGATGCCATGGACAGA
TCCATATGGGGCAATAGAAGAAACAACTCTGGCGGGCGGAGAGGGATCAATGCCCTTCTGAGGCCTGGTTAT
GACCCGCGCATGCGCCAGGCTCTCTTACAGCTTTACAAGTTTTTTATCTCAATAAATAAACACGGTGGTTTC
TGGGATAAAATTAAGGAGGTGGCTAAGCAATGGTGGATGGCGGGACACCAGACCTCCAAGGGAGACGAGCTA
GCGAGAACAGTCCTCGATCTGGGAAGGCTCTTTATGGCCGTCGTAGATGACTATAGGGAGGACCCAGAGATA
GATAGCGTCAGGAGGAGCATGATAGATTTTCTTTACGGGGATAATGATGCCACGAGGGCCTTCTTTGGTTTA
CAGCGGTTCGCTGACAAGGTCCGTTTACCTCAGAGAGACGTGATGAGGGTGTGGATCACGGGCGGGTATAGA
CCGCAGCCCCCGAAAGGGAGTCCTTGGGGTACCTGGGCGGAGCTTGACCTAGACATTCGTAATTCCTTAGAT
GCCTCCTACAAGGCAGAAGAGGAAGACCGTTCGAAAGCGATTCAGGTCCCTCGTATCGACCATCCTGGGCCT
GAATCAGGAGAGCAATCTCAGCCGGCACCTGAAGAGAGGCCTGCTGAGGGTGCTGAGGCTGTTGGCCCAGGG
TCTGATGGACAGTCTCGACGGGCTGATACGGGGGCCGGACGGGAACGAGATTCCCCCTCTACCGAAGTGGGA
GGATCAGATGGACCAGAGTCAGATGGAAAAGGGGGAGGACTCACCCTGCCTGGATATAGGTATGTAGGGCCC
GGCAATCCCTTGGATGCGGGGGAGCCGAGGGGACCCGTAGATGCCATAGCTAAGAAACACGATGAGCGGTAC
GACGAGCTCATCAAGCATGGCCACATACCCTATATTCACGGGAGGGGGGCGGACAGTCTGATGGGGAAAGAG
CTTGCTGATGCCGAGGAAGCGGGGAAGATACTCGATAGTTATGATCAGTTAGTGGCGAATGCCGCTAGGGGG
TTGTGGAGAGCTAAGGACACGTTAGCGGATCTCATTGGCGGGGAGCTGGACAAAGTCTTACCGCCCGATCCT
CCCGTACAGAGCGAGGGGGAGGAGTCCCGGAAGAGACCTCGTGAGGAGGCGGATCCTCCGGAGAGCGCCGAC
TCCGCCCCCAAAGCCCCGCCCGCCTCAAAACCAAGACTAGACGTTCCGGAGTACTTCTGGACGGACGAGGAA
GAGGGTGCCGGAGACGGGTCGGGAGACGACGAGGGTGGTGGGATTGTGCGCATTAATATACCAATAAAAATG
GAGAGTGCTGACAGCACCCAACATCAACCTCAAGGTCATGGGGGGGGGCCGAGAGCGTCCGGGCATTGGCGC
GCAGGCACCGTGTTTGGGACTCATGAGGTGACAACTACTCAGACGCGAATGGTTATACTGAGCCCTAAGACT
GACTACAAGCCTCTGTTCCTGGACGCTGACACCAGTAAATTTGACTCTGAACCAGGCATGGGCTTCCTGACA
CCATGGCAATATTTTGATTTCAACTGCTACATGAACCACTTTACCCCCTCTGATTGGCAAGAGTTAGGGAGG
CGATACGACTCCATTAGGCCCAAGTCCCTGACTATATCAGTCGAGAACGTAGTGATTAAGGACGTGCATCAG
ACGAACAACGAGACAAACGTGCATGACTCCGGTACAGGGGGCATCATGATATTCGAGGACTCAGATTATACG
TTCCCGTATGTCATTGGGCATGCTCAAGAGGGCAACCCGGGTGCACTGAGTATTCAGTGGTACAACCCTCCG
CAGTACGCCTATTTTACAGGTTTTAATCCTATTGCTTGGGACCATGCAAGTGGTACTACTAAGTATAGGGTA
CATCCCAGCGCGGACACGGAGTTCTTTGTTCTAGAGGAACACGCTGCCCAAATACTGCGCAGCGGTGATGGT
ACCTCCTTTGCTTACGAGTTTCCCAGTCTCGAGCCTAAACGTTTGGGCAGCCGTATGGGCACGTTGAACCTC
CGTCATAACCCTGTACTGCCTAGTAGACTGGCCATTTATTTGGGAGAGGATCAAACCAATGGGCCAACATTT
TATCAGCCTCAGGGGACTGATCTGGACATATTTCCTCAGGGGTTTATACCGGGGCCAAGACCGTGTCTTCCG
GTTTCCACACAACTTAGAGCTAGCAGCGATTTCGATGAGATGTCTGCGATCGCCTACGGTGATCCCACAAGT
AACAACAGGCACTCTCTCATGCCATTTACCAGACAGGCGACAACAATGTCCACTCAAAGCTATAATCGCCAG
GGGGAGGTGCAGAGAAACGTACACTTCCAATTGGGTGACATGGCCTTTGCGCGGTCCTCTGCTGAAGATTCT
TTTTATGAAAGATTTGACGAGGAAAAAGACTACCGCAATCCTGGTGGCTATGTCAAAAAACCGCGACCCCTG
GTGACAGCAGAGAGGGAAGGCCTCGGAGAAAGACCAGGAGACGCTCTTATGGTGCCCACCTGGGGAGCGCAC
TTACCTGGCAGCAGTACAGGACCTGGCACCACAAAAACGGAGAAGGTATCTCTGCCCTTCATTCCTCCTATG
CCTGGTGCTTGCTGGGACGAGCGGCCCCTCTGTTACGAGGACGATATCTGGTGTAAAAAACCATACACAGAT
TGCTCCTTCATGTCTGAGAAAAATAATCTCGGTGCCTGGGCGCTGGTGGATCCTCCGCCTCAAGTGTTTTTT
AGAATGCAACCGCAGGTGGGACCGCCACCGGCGGACTTGGACCAACGAACCTTTCTGCCGCCTGCTTTGAAC
CAGTATGCCATGTTCACTGTGAGCTATACAATGGAGTGGGTGTGCGAACCGCGGAAGCACACTAGACGGCAT
AATTTGGAACCTCCGGCTCCGATGCCGTACACGGAGTCTGGCGACCCTCCGTTTCTCCTTACTCGTTCGCAT
GCTAGCAATGATTACCCTCGCTATTCTTTACCTGTAGAGGCGTTTCGCCCAGAGGGACGCGCTCACCGTGTA
TAA---------------
>lcl|KC701302_1_cds_AGM20590_1_1/1-3099_lcl|KC701302.1_cds_AGM20590.1_1/1-3099_protein=structural_protein_protein_id=AGM20590.1_location=1..3099_gbkey=CDS/1-3099
ATGAGCGCTGCCGACGCGTGGAAGCCGGGTGACCGGCCCCCGCTGGAGAACCTCATGGATGCCATGGACAGA
TCCATTTGGGGCAATAGAAGAAACAACTCTGGCGGGCGGAGAGGGATCAATGCCCTTCTGAGGCCTGGCTAT
GACCCGCGCATGCGCCAGGCTCTCTTACAGCTTTACAAGTTTTTTATCTCAATAAACAAACACGGTGGTTTC
TGGGATAAAATTAAGGAGGTGGCGAAGCAATGGTGGATGGCGGGACACCAGACCTCCAAGGGAGACGAGCTA
GCGCGAACAGTGCTCGATCTGGGAAGGCTCTTTATGGCAGTCGTAGATGACTATAGGTACGACCCAGAGATA
GATAGCGTCAGGCGGAGCATGATAGATTTTCTTTACGGGGACAATGATGCCACGAGGGCCTTCTTTGGACTA
CAGCGGTTCGCTGACAAGGTCCGTTTACCTCACAGAGATGTGATGAGAGTGTGGATCACGGGCGGGTATAGA
CCTCAGCACCCGAAAGGAAGTCCCTGGGGTACCTGGGCAGAGCTTGACCTAGACATCCGTAATTCCTTAGAT
GCCTCCTACAAGGCAGAAGAGGAAGACCGTCCGAAAGAGATTCAGGTCGCTGGTATCGACAATCCTGGGTGT
GCAGCCGGAGAGCGATCTCGGCCGCCACCTGAAGAGACGCCTGCTGAGAGTGCTGAGGCTGTTGGCCCAGGG
TCTGATGGACAGTCTGGACGGGCTGATACGGGGGCCGAACGGGAACGACATCCCACGTCTACCGAAGTGGGA
GGATCAGATGGAGCAGAGTCAGATGGAAAAGGGGGAGGACTCACCCTGCCTGGATATAGGTATGTAGGGCCC
GGCAATCCCTTGGATGGGGGGGAGCCGAGCGGACCAGTAGATGCCATAGCTAAGAACCACGATGAGCGGTAC
GACGAGCTTATCAAGCATGGCCACATACCCTATATTCACGGGAGGGGGGCGGACAGTCTGATGGGGAAAGAG
CTTGCAGATGACGAGGAAGCGGGGAAGATCCTCGATCGGTACGATCAGTTAGTGGCGAATGCAGCTAGGGGG
CTGTGGAGAGCTAAGGACACGTTAGCGGATCTCATTGGTGGGGAGCTGGACAAAGTCTTACCGCCCGATCCT
CCCGTACAGAGCGAGGGGGAGGAGTCCCAGAAGAGACCTCGTGAGGAGGAGGATCCTCCGGAGAGCGCCGAC
TCCGCCCCCAAAGCCCCGCCCGCCCAAAAACCAAGACTAGACGTTCCGGAGTACTTCTGGACGGAGGAGGAA
GAGGGCGCCGGAGAGGGGTCGGGAGACGACGAGGGTGGGGGGATTGTGCGCATTAATATACCAATAAAAATG
GAGAGTGCTGACAGCACCCAACATCAACCTCAAGGTCATGGGGGGGGGCCGAGAGCATCCGGGCATTGGCGC
GCAGGCACCGTGTTTGGGACTCATGGGGTGACGACTACTCAGACGAGAATGGTTATACTGAGCCCTAAGACT
GACTACAAGCCTCTGTTCCTGGACGCTGACACCAGTAAATTTGACTCAGAACCAGGCATGGGGTTCCTGACT
CCGTGGCAGTACTTTGATTTCAACTGCTACATGAACCACTTTACCCCCTCTGATTGGCAAGAGTTAGGGAGG
CGATACGACTCCATTAGGCCCAAGTCACTCACTATATCAGTCGAGAACGTAGTGATTAAGGACGTGCATCAG
ACGAACAACGAGACAAACGTGCATGACTCCGGTACAGGTGGCATCATGATATTCGAGGACTCAGATTATACG
TTCCCGTATGTCATTGGGCATGCTCAAGAGGGAAACCCGGGTGCGCTGAGTATTCAGTGGTACAACCCTCCG
CAGTACGCCTATTTTACAGGTTTCAATCCTATTGCTTGGGACCATGCAAGCGGTACCACTAAGTATCGGGTA
CATCCCAGCGCGGACACTGAGTTCTTTGTTCTAGAAGAACACGCTGCCCAAATACTGCGCAGCGGTGATGGT
ACCTCCTTTGCTTACGAGTTTCCCAGTATCGAGCCTAAACGCCTGGGCAGCCGTATGGGCACGTTGAACCTC
CGTCATAACCCTGTACTGCCTAGTAGACTGGCCATTTATTTGGGAGAGGATCAAACCAATGGGCCAACATTT
TATCAGCCTCAGGGGACACTTCTGGACATATTTCCTCAGGGGTTTATACCGTGGCCAAGACCGTGTCTTCCG
GTTTCCACACAACTAAGAGCGAGCAGCGATTTCGACGAGATGTCTGCGATCGCCTACGGTGATCCCACAAGT
AACAACAGGCACTCGCTCATGCCGTTTACCAGACAGGCGACAACAATGTCCACTCAAAGCTATAATCGCCAG
GGGGAGGTGCAGAGAAATGTACACTTCCAATCGGGTGACATGGCCTTTGCCCGGTCCTCTGCTGAAGATTCT
CTTTATGAAAGATTTGACGAGGGCAAAGACTACCGCAATCCTGGTGGCTATGTTAAAAAACCGCGACCCCTG
GTGACAGCAGAGAGGGAAGGCCTCGGAGAAAGACCAGGAGACGCCCTTATCGTGCCCACCTGGGGAGCGCAC
TTACCTGGAAGCAGTACAGGACCTGGCACCACAGAAACGGAGAAGGTATCCCTGCCCTTCATTCCTCCTATG
CCTGGTGCTTGCTGGGACGAGCGCCCCCTCTGTTACGAGGACGATATCTGGTGTAAAAAACCATACACTGAT
TGCTCTTTCATATCTGAGAAGAATAACCTCGGCGCCTGGGCGCTGGTCGATCCTCCGCCACAAGTGTTTTTT
CGGATGCAACCGCAGGTGGGACCGCCACCGGCGGACTTGGACCAACGAACCTTTCTGCCCCCTGCTTTGAAT
CAGTATGCCATGTTCACTGTGAGCTACACTATGGAGTGGGCGTGCGAACCGCGGAAGCACACTAGACGGCGT
AATTTGGAACCTCCGCCTCCTATGCCCTACACGGAGTCCGGCGACCCCCCGTTTCTCCTTACTCGTTCGCAT
GTTACCAATGATTACCCTCGATATTCTATACCTGTAGAAGCGTTTCGCCCAGAGGGACGCGCTCATCGTGTA
TAA---------------
>lcl|KC701292_1_cds_AGM20580_1_1/1-3099_lcl|KC701292.1_cds_AGM20580.1_1/1-3099_protein=structural_protein_protein_id=AGM20580.1_location=1..3099_gbkey=CDS/1-3099
ATGAGCGCTGCCGACGCGTGGAAGCCGGGTGACCGGCCCCCGCTGGAGAACCTCATGGATGCCATGGACAGA
TCCATTTGGGGCAATAGAAGAAACAACTCTGGCGGGCGGAGAGGGATCAATGCCCTTCTGAGGCCTGGCTAT
GATCCGCGCATGCGCCAGGCTCTCTTACAGCTTTACAAGTTTTTTATCTCAATAAAGAAACACGGTGGTTTC
TGGGATAAAATTAACGAGGTGGCCAAGCAGTGGTGGATGGGGGGACACCAGACCTCCAAGGGCGACGAGCTA
GCGCGTACAGTGCTCGAGCTGGGAAGGCTCTTTGTGGCCGTCGTAGATGACTATAGCGAGGACCCAGAGATA
GATAGCGTCAGGAGCAGGATGATAGATTTTCTTTACGGGGACAATGATGCCACTAGGGCCTTCTTTGGACTA
CAGCGGTTTGCTGACAAGGTGCATTTACCTCAGAGAGACGTGATGAGAGTGTGGATCACCGGCGGGTATAGA
CCGCAGCCCCCGAAAGGGAGTCCTTGGGGTACCTGGGCGGAGCTTGACCTAGATATTCGTAATTCCTTAGAT
GCCTCCTATAAGGCAGAAGAGGAAGACCGTTCGAAAGCGATTCAGGTCCCTCGTATCAACGATCCTGGGTCT
GAATCAGGAGAGCAACCTCAGCCGGCACCTGAAGAGAGGCCTGCTGAGAGTGCTGAGGCTGCTGGCCCAGGG
TCTGATGGACAGTCTGGACGGGCTGATAAGGGGACCGGACGGGAACGAGATTCCCCCTCTACCGAAGTGGGA
GGATCAGATGGACCAGAGTCAGATGGAAAAGGGGGAGGACTCACCCTGCCTGGATATAGGTATGTAGGGCCC
GGCAATCCCTTGGATGCGGGGGAGCCTAGGGGACCCGTAGATGCCATAGCTAAGAAACACGATGAGCGGTAC
GACGAGCTCATCAAGCATGGCCACATACCCTATATTCACGGGAGGGGGGCGGACAGTCTGATGGGGAAAGAG
CTTGCAGATGCCGAGGAAGCGGGGAAGATACTCGATAGTTATGATCAGTTAGTGGCGAATGCCGCTAGGGGG
CTGTGGAGAGCTAAGGACACGTTAGCGGATCTCATTGGTGGGGAGCTGGACAAAGTCTTACCGCCCGATCCT
CCCGTACAGAGCGAGGGGGAGGAGTCCCAGAAGAGACCTCGTGAGGAGGAGGATCCTCCGGAGAGCGCCGAC
TCCGCCCCCAAAGCCCCGCCCGCCCAAAAGCCAAGACTAGACGTTCCGGAGTACTTCTGGACGGACGAGGAA
GAGGGCGCCGGAGACGGGTCGGGAGACGACGAGGGTGGTGGGATTGTGCGCATTAACATACCAATAAAAATG
GAGAGTGCTGACAGCACCCAACATCAACCTCAAGGTCATGGGGGCGGGCCGAGAGCATCCGGGCATTGGCGC
GCAGGCACCGTGTTTGGGACTCATGAGGTGACGACTACTCAGACGCGAATGGTTATACTGAGCCCTAAGACT
GACTACAAGCCCCTGTTCCTGGACGCTGACACCAGTAAATTTGACTCTGAACCAGGCATGGGGTTCCTGACA
CCATGGCAGTACTTTGATTTCAACTGCTACATGAACCACTTTACCCCCTCTGATTGGCAAGAGTTAGGGAGG
CGATACGACTCCATTAGGCCCAAGTCCTTGACTATATCAGTCGAAAACGTAGTGATTAAGGACGTGCATCAG
ACGAACAACGAGACAAACGTGCATGACTCCGGTACAGGTGGCATCATGATATTCGAGGACTCAGATTATACG
TTCCCGTATGTTATTGGGCATGCTCAAGAGGGAAACCCGGGTGCACTGAGTATTCAGTGGTACAACCCTCCA
CAGTACGCCTATTTCACAGGTTTTAATCCAATTGCTTGGGATCATGCATCCGGTACTACTAAGTATCGGGTA
CATCCCAGTGCGGACACGGAATTCTTTGTTCTAGAGGAACACGCTGCCCAAATACTGCGCAGCGGTGATGCT
ACTTCCTTTGCTTACGAGTTTCCCAGTCTCGAGCCTAAACGACTGGGCAGCCGTATGGGCACGTTGAATCTC
CGTCATAACCCTGTGCTGCCTAGTAGACTGGCCATTTATTTGGGAGAGGATCAAACCAATGGGCCAACATTT
TATCAGCCTCAGGGGACTGATCTGGACATATTTCCTCAGGGGTTTATTCCGGGGCCAAGACCATGTCTTCCG
GTTTCCACACAACTAAGAGCTAGCAGCGATTTCGATGAGATGTCGGCGATCGCCTACGGTGATCCCACAAGT
AACAACAGGCACTCTCTTATGCCATTTACCAGACAGGCGACAACAATGTCCACTCAAAGCTATAATCGCCAG
GGGGAGGTGCAGAGAAATGTACACTTCCAATTGGGTGACATGGCCTTTGCGCGGTCCTCTGCTGAAGATTCT
TTTTATGAAAGATTTGACGAGGACAAAGACTACCGCAATCCTGGTGGCTACGTCAAAAAACCGCGACCCCTG
GTGACAGCAGAGAGGGAAGGTCTTGGAGAAAGACCAGGAGACGCCCTTATGGTGCCCACCTGGGGAGCGCAC
TTACCTGGCAGCAGTACAGGTCCTGGCACCACAAAAACAGAGAAGGTATCCCTGCCCTTCATTCCCCCCATG
CCTGGTGCTTGCTGGGACGAGCGCCCCCTCTGTTACGAGGACGATATCTGGTGCAAAAAACCATACACAGAT
TGCTCCTTCATGTCTGAGAAAAATAATCTCGGTGCCTGGGCCCTGGTGGATCCTCCGCCCCAAGTGTTTTTT
CGGATGCAACCGCAGGTGGGTCCGCCACCGGCGGACCTGGACCAACGAACCTTTCTGCCGCCTGCTTTGAAC
CAGTATGCCATGTTCACTGTGAGCTACACTATGGAGTGGGTGTGCGAACCGCGAAAGCACACTAGACGGCAT
AATTTGGAACCTCCGGCTCAGATGCCTTACACGGAGTCCGGAGACCCTCCGCTTCTCCTTACTCGTACGCAT
GCTTCTAATGATTACCCTCGATATTCTTTACCTGTAGAAGGGTTTCGCCCAGAGGTACGCGCTCATCGTGTA
TAA---------------
>lcl|MK378197_1_cds_QBA84524_1_2/1-3099_lcl|MK378197.1_cds_QBA84524.1_2/1-3099_protein=structural_protein_protein_id=QBA84524.1_location=2182..5280_gbkey=CDS/1-3099
ATGAGCGCTGCCGACGCGTGGAAGCCGGGTGACCGGCCCCCGCTGGAGAACCTCATGGATGCCATGGACAGA
TCCATTTGGGGCAATAGAAGAAACAACTCTGGCGGGCGGAGAGGGATCAATGCCCTTCTGAGGCCTGGCTAT
GACCCGCGCATGCGCCAGGCTCTCTTACAGCTTTACAAGTTTTTTATCTCAATAAACAAACACGGTGGTTTC
TGGGATAAAATTAAGGAGGTGGCGAAGCAATGGTGGATGGCGGGACACCAGACCTCCAAGGGAGACGAGCTA
GCGCGAACAGTGCTCGATCTGGGAAGGCTCTTTATGGCAGTCGTAGATGACTATAGGGAGGACCCAGAGATA
GATAGCGTCAGGCGGAGCATGATAGATTTTCTTTACGGGGACAATGATGCCACGAGGGCCTTCTTTGGACTA
CAGCGGTTCGCTGAAAAGGTCCGTTTACCTCAGAGAGATGTGATGAGGGTGTGGATTACGGGCGGGTATAGA
CCTCAGCCCCCGAAAGGAAGTCCCTGGGGTACCTGGGCAGAGCTTGACCTAGACATCCGTAATTCCTTAGAT
GCCTCCTACAAGGCAGAAGAGGAAGACCGTCCGAAAGAGATTCAGGTCGCTCGTATCGACAATCCTGGGTCT
GCAGCCGGAGAGCGATCTCGGCCGGCACCTGAAGAGAGGCCTGCTGAGAGTGCTGAGGCTGTTGGCCCAGGG
TCTGATGGACAGTCTGGACGGGCTGATACGGGGGCCGAACGGGAACGAGATCCCACGTCTACCGAAGTGGGA
GGATCAGATGGAGCAGAGTCAGATGGAAAAGGGGGAGGACTCACCCTGCCTGGATATAGGTATGTAGGGCCC
GGCAATCCCTTGGATGCGGGGGAGCCGAGGGGACCCGTAGATGCCATAGCTAAGAAACACGATGAGCGGTAC
GACGAGCTCATCAAGCATGGCCACATACCCTATATTCACGGGAGGGGGGCGGACAGTCTGATGGGGAAAGAG
CTTGCAGATGCCGAGGAAGCGGGGAAGATACTCGATCGGTACGATCAGTTAGTGGCGAATGCGGCTAGGGGG
CTGTGGAGAGCTAAGGACACGTTAGCGGATCTCATTGGTGGGGAGCTGGACAAAGTCTTACCGCCCGATCCT
CCCGTACAGAGCGAGGGGGAGGAGTCCCACAAGAGACCTCGTGAGGAGGAGGATCCTCAAGAGAGCGCCAAC
TCCGCCCCCCAAGTCCCGCCCGCCCAGAAACCAAGACTAGACGTTCCGGAGTACTTCTGGACGGACGAGGAA
GAGGGCGCCGGAGAGGGGTCGGGAGACGACGAGGGGGGTGGGATTGTGCGGATTAATATACCAATAAAAATG
CAGAGTGCCGACAGCACCCAACATCAACCTCAAGGTCATGGGGGGGGGCCGAGAGCATCCGGGCATTGGCGC
GCAGGCACCGTGTTTGGGACTCATGGGGTGACAACCACTCAGACGCGAATGGTTATACTGAGCCCTAAGACT
GACTACAAACCTCTGTTCCTGGACGCTGACACCAGTAAATTTGACTCTGAACCGGGCATGGGGTTCCTGACA
CCGTGGCAGTACTTTGATTTTAACTGTTACATGAACCACTTTACCCCGTCTGATTGGCAAGAGCTAGGGAGA
CGATACGACTCCATTAGGCCCAAATCCCTGAGTATATCAGTAGAGAACGTGGTGATCAAAGACGTACATCAG
ACGAACAACGAGACAAACGTGCATGACTCCGGAACAGGTGGCATCCTGATATTCGAAGACTCAGAGTACACC
TTTCCGTATGTCATTGGGCATGCTCAAGAGGGAAACCCTGGTGCACTGAGTATTCAGTGGTACAACCCTCCC
CAATACGCCTATTTTACAGGTTTTAATCCTATTGCTTGGGACCATGCAAACGGTACAACTAAGTATCGGGTA
CATCCTAGTGCGGACACGGAGTTCTTTGTTCTGGAGGAACACGCTGCCCAAATACTGCGCAGCGGTGATGGT
ACCTCCTTTGCTTACGAGTTTCCCAGTCTCGAACCTAAGCGACTGGGCAGCCGTATGGGCACGTTGAACCTC
CGTCATAACCCTGTACTGCCTAGTAGACTGGCTATTTATTTGGGAGAGGATTCAAGTAATGGACCAACATTT
TATCAGCCTCAGGGGACTGATCTGGACATATTTCCTCAGGGGTTTATACCGGGGCCAAGACCCTGTCTTCCG
GTTTCCACACAACTAAGAGCTAGTAGCGATTTCGATGAGATGTCGGCAATTGCCTACGGTGATCCCACAAGT
AACAACAGGCACTCTCTCATGCCATTTACCAGACAGGCGACAACAATGTCCACTCAAAGCTATAATCGCCAG
GGGGAGGTACAGAGAAATGTGCACTTCCAATTGGGTGACATGGCCTTTGCGCGGTCCTCTGCTGAAGATTCT
TTTTATGAAAGATTTGACGAGGACAAAGACTACCGCAATCCTGGTGGGTATGTCAAAAAACCACGACCCCTG
GTGACAGCAGAGAGGGAAGGCCTCGGAGAAAGACCAGGAGACGCCCTTATGGTGCCCACCTGGGGAGCGCAC
TTACCCGGCAGCAGTACAGGACCTGGTATCACAGAAACGGAGAAGGTATCCCTGCCCTTCATTCCTCCTATG
CCTGGTGCTTGCTGGGACGAGCGCCCGCTCTGCGACGAGGACGACAGCTGGTGTAAGAAACCTTACACTGAT
GGCACCTTCATGTCTGCAGCCTATGACAACGGTGCCTGGGCGCTGGTCGATCCTCCGCCCCAAGTGTTTTTT
CGTATGCAGCCGCAGGTGGGTCCGCCACCGGCGGACTTGGACCAACGAACCTTTCTGCCGCCTGCTTTGAAC
CAGTATGCCATGTTCACTGTGAGCTACACTATGGAGTGGGTGTGCGAACCGCGGAAGCACACTAGACGGCAT
AATTTGGAACCTCCGCCTCCCATGCCTTACACGGAGTCCGGCGACCCCCCGTTTCTCCTTACTCGTTCGCAT
GTTACCAATGATTACCCTCGCTATTCTTTACCTGTAGAGGCGTTTCGCCCTGAGGGACGCGCGCATCGTGTA
TAA---------------
>lcl|JQ860247_1_cds_AFO62697_1_1/1-3099_lcl|JQ860247.1_cds_AFO62697.1_1/1-3099_protein=structural_protein_protein_id=AFO62697.1_location=1..3099_gbkey=CDS/1-3099
ATGAGCGCTGCCGACGCGTGGAAGCCGGGTGACCGGCCCCCGCTGGAGAACCTCATGGATGCCATGGACAGA
TCCATTTGGGGCAATAGAAGAAACAACTCTGGCGGGCGGAGAGGGATCAATGCCCTTCTGAGGCCTGGCTAT
GATCCGCGCATGCGCCAGGCTCTCTTACAGCTTTACAAGTTTTTTATCTCAATAAAGAAACACGGTGGTTTC
TGGGATAAAATTAAGGAGGTGGCCAAGCAGTGGTGGATGGCGGGACACCAGACCTCCAAGGGAGACGAGCTA
GCGCGAACAGTGCTCGATCTGGGAAGGCTCTTTATGGCCGTCGTAGATGACTATAGGGAGGACCCAGAGATA
GATAGCGTCAGGAGGAGCATGATAGATTTTCTTTACGGGGACAATGATGCCACTAGGGCCTTCTTTGGGTTA
CAGCGGTTCGCTGACAAGGTCCGTTTACCTCAGAGAGACGTGATGAGGGTGTGGATCACGGGCGGGTATAGA
CCGAAGCCCCCGAAAGGGAGTCCTTGGGGTACCTGGGCGGAGCTTGACCTAGACATTCGTAATTCCTTAGAT
GCCTCCTATAAGGCAGAAGAGGAAGACCGTTCGAAAGCGATTCAGGTCCCTCGTATCAACGATCCTGGGCCT
GAATCAGGAGAGCAACCTCAGCCGGCACCTGAAGAGAGGCCTGCTGAGGGTGCTGAGACTGCTGGCCCAGGG
TCTGATGGACAGTCTGGACGGACTGATACGGGGGCCGGACGGGAACGAGATTCCCCCTCTACCGAAGTGGGA
GGATCAGATGGACCAGAGTCAGATGGAAAAGGGGGAGGACTCACCCTGCCTGGATATAGGTATGTAGGGCCC
GGCAATCCCTTGGATGCGGGGGAGCCCAGGGGGCCCGTAGATGCCATAGCTAATGAACACGATGAGCGGTAC
GACGAGCTCATCAAGCATGGCCACATACCCTATATTCACGGGAGGGGGGCGGACACTTTGATGGGAAAAGAG
CTTGCAGATGCCGAGGAAGCGGGGAAGATCCTCGATAGTTATGATCAGTTAGTGGCCAATGCCGCTAGGGGG
CTGTGGAGAGCTAAAGACACGTTAGCGGATCTCATTGGTGGGGAACTGGACAAAGTCTTACCGCCCGATCCT
CCCGTACAGAGCGAGGGGGAGGAGTCCCAGAAGAGACCTCGTGAGGAGGCGGATCCTCCGGAGAGCGCCGAC
TCCGCCCCCAAAGCCCCGCCCGCCCAAAAACCAAGACTAGACGTTCCGGAGTACTTCTGGACGGAGGAGGAC
GAGGGCGCCGGAGACGGGTCGGGAGACGACGAGGGTGGTGGGATTGTGCGCATTAATATACCACTCCAAATG
GATAGTGCTGACAGCACCCAAAATGAACCTCATGGGCAGGGGGGAGGGCCGATAGCATCCGGGCATTGGCGC
GCAGGCACCGTGTTTGGGACTCATGGGGTGACGACCACTCAGACGCGAATGGTTATACTGACCCCTAAGAGT
GACTCCAAGCCGCTGTTCCTGGACGGTGACACCAGTAAATTTGACTCTGAACCAGGCATGGGGTTTCTGACA
CCGTGGCAGTACTTTGATTTCAACTGCTACATGAACCACTTTACCCCCTCAGATTGGCAAGAGTTAGGGAGG
CGATACGACTCCATTAGGCCCAAGTCGCTGACTATATCAGTCGAGAACGTAGTGATTAAGGACGTACATCAG
ACGAACAACGAGACAAACGTGCATGACTCCGGTACAGGTGGCATCATGATATTCGAGGACTCAGATTATACG
TTCCCGTATGTCATTGGGCATGCTCAAGAGGGAAACCCGGGTGCACTGAGTATTCAGTGGTACAACCCTCCG
CAGTACGCCTATTTCACAGGTTTTAATCCTATTGCTTGGGACCATGCAACCGGTACCACTAAGTATCGGGTA
CATCCCAGCGCGGACACGGAATTCTTTGTTCTAGAAGAACACGCTGCTCAAATATTGCGCAGCGGTGATGGT
ACCTCCTTTGCTTACGAGTTTCCCAGTCTCGAGCCTAAGCGACTGGGTACCCGTATGGGCACGTTGAACCTC
CGTCATAACCCTGTACTGCCTAGTAGATTGACCATTTATTTAGGAGAGGATGGGAACAATGGGCCAACATTT
TATCAGCCTCAAGGGACTGATCTGGACATATTTCCTCAGGGGTTTATACCGGGGCCAAGACCATGTCTGCCG
GTTTCCACACAACTAAGAGCTAGCAGCGATTTCGATGAGATGTCTGCGATCGCCTACGGTGATCCCACAAGT
AACAACAGGCACTCTCTCATGCCATTTACCAGACAGGCGACAACAATGTCCACTCAAAGCTATAATCGCCAG
GGGGAGGTGCAGAGAAATGTACACTTCCAATTGGGTGACATGGCCTTTGCGCGGTCCTCTGCTGAAGATTCT
TTTTATGAAAGATTTGACGAGGACAAAGACTACCGCAATCCTGGTGGTTATGTCAAAAAACCGCGACCCCTG
GTGACAGCAGAGCGAGAAGGTCTCGGAGAAAGACCTGGAGATGCCCTTATGGTGCCCACCTGGGGAGCGCAC
TTACCTGGCAGCAGTACAGGACCTGGAATCACAAAAACGGAGAAAGTTTCCCTGCCGTTCATTCCCCCCATG
CCTGGTGCCTGCTGGGACGAGCGCCCCCTCTGTTACGAGGACGATATCTGGTGTAAAAAACCATACACTGAT
TGCAGTTTCATGTCTGAGAAAAATAATCTCGGTGCCTGGGCGCTGGTGGATCCTCCCCCCCAAGTGTTTTTT
AGGATGCAACCGCAGGTGGGTCCGCCACCGGCGGACTTGGACCAACGAACCTTTCTCCCGCCGGCTTTGAAC
CAGTATGCCATGTTCACTGTGAGCTACACGATGGAGTGGGTGTGCGAACCGCGGAAGCACACTAGACGGCAT
AATTTGGAACCTCCGGCTCCGATGCCTTACACGGAGTCCGGCGACCCCCCGTTTCTCCTTACTCGTTCGCAT
GCTTCCAATGATTACCCTCGCTATTCTTTACCTGTAGAGGCGTTTCGCCCAGAGGGACGCGCTCATCGTGTA
TAA---------------
>lcl|JQ860248_1_cds_AFO62698_1_1/1-3099_lcl|JQ860248.1_cds_AFO62698.1_1/1-3099_protein=structural_protein_protein_id=AFO62698.1_location=1..3099_gbkey=CDS/1-3099
ATGAGCGCTGCCGACGCGTGGAAGCCGGGTGACCGGCCCCCGCTGGAGAACCTCATGGATGCCATGGACAGA
TCCATTTGGGGCAATAGAAGAAACAACTCTGGCGGGCGGAGAGGGATCAATGCCCTTCTGAGGCCTGGCTAT
GATCCGCGCATGCGCCAGGCTCTCTTACAGCTTTACAAGTTTTTTATCTCAATAAAGAAACACGGTGGTTTC
TGGGATAAAATTAAGGAGGTGGCCAAGCAGTGGTGGATGGCGGGACACCAGACCTCCAAGGGAGACGAGCTA
GCGCGAACAGTGCTCGATCTGGGAAGGCTCTTTATGGCCGTCGTAGATGACTATAGGGAGGACCCAGAGATA
GATAGCGTCAGGAGGAGCATGATAGATTTTCTTTACGGGGACAATGATGCCACTAGGGCCTTCTTTGGATTA
CAGCGGTTCGCTGACAAGGTCCGTTTACCTCAGAGAGACGTGATGAGGGTGTGGATCACGGGCGGGTATAGA
CCGAAGCCCCCGAAAGGGAGTCCTTGGGGTACCTGGGCGGAGCTTGACCTAGACATTCGTAATTCCTTAGAT
GCCTCCTACAAGGCAGAAGAGGAAGACCGTTCGAAAGCGATTCAGGTCCCTCGTATCGACCATCCTGGGCCT
GAATCAGGAGAGCAACCTCAGCCGGCACCTGAAGAGAGGCCTGCTGAGAGTGCTGAGGCTGTTGGCCCAGGG
TCTGATGGACAGTCTGGACGGACTGATACGGGGGCCGGACGGGAACGAGATTCCCCCTCTACCGAAGTGGGA
GGATCAGATGGACCAGAGTCAGATGGAAAAGGGGGAGGACTCACCCTGCCTGGAAATAGGTATGTAGGGCCC
GGCAACCCCTTGGATTCGGGGGAACCAAGGGGACCCGTAAATGCCATAGCTAAGAAACCCGATGAGCGGTAC
GACGAGCTCATCAAGCATGGCCACATACCCTATATTCACGGGAGGGGGGCGGACACGTTGATGGGGAAAGAG
CTTGCAGATGCCGAGGAAGCGGGGAAGATCCTCGATAGTTATGATCAGTTAGTGGCGAATGCCGCTAGGGGG
CTGTGGAGAGCTAAGGACACGTTAGCGGATCTCATTGGTGGGGAGCTGGACAAAGTCTTACCGCCCGATCCT
CCCGTACAGAGCGAGGGGGAGGAGTCCCAGAAGAGACCTCGTGAGGAGGCGGATCCTCCGGAGAGCGCCGAC
TCCGCCCCCAAAGCCCCGCCCGCCCAAAAACCAAGACTAGACGTTCCGGAGTACTTCTGGACGGAGGAGGAA
GAGGGCGCCGGATACGGGTCGGGTGACGACGAGGGTGGTGGGATTGTGCGCATTAATATTCCAATAACTATG
GAGAGTGCTGACAGCACCCAACATCTTCCTCTGGGTCTTGGTGGGGGGCCGAGAGCATCCGGGCATTGGCGC
GCAGGCACCGTGTTTGGGACTCATGGGGTGACGACCACTCAGACGCGAATGGTTATACTGAGCCCTAAGACT
GACTACAAGCCGCTGTTCCTGGACGCTGACACCAGTAAATTTGACTCCGAACCAGGCATGGGGTTCCTGACA
CCGTGGCAGTACTTTGATTTCAACAGATACATGAGCCACTTTACACCCTATGATTGGCAAGAGTTAGAGAGG
CGATACGACTCCATTAGGCCCAAGTCCTTGAGTATCTCAGTAGAAAAAGTCGTAATCAAAGACGTACATCAG
ACGAACAACGAGACCAACGTGCATGACTCCGGTACAGGTGGCATCATGATATTCGAGGACTCAGATTATACG
TTCCCGTATGTGATTGGGCATGCTCAAGAGGGAAACCCGGGTGCACTGAGTATTCAGTGGTACAACCCTCCA
CAATACGCCTATTTCACAGGTTTTAATCCAATTGCTTGGGATCATGCATCCGGTACTACCAAGTATCGGGTA
CATCCCAGCGCGGACACGGAGTTCTTTGTTCTAGAGGAACACGCTGCCCAAATACTGCGCACCGGTGATGGT
ACCTCCTTTGCTTACGAGTTTCCCAGTCTCGAGCCTAAACGCCTGGGCAGCCGTATGGGCACGTTGAATCTC
CGTCATAACCCTGTGCTGCCTAGTATACTGGCTATTTATTTGGGAGAGGATAACAGCAATGGGCCAACATTT
TATCATCCTCAGGGGACAGATCTGGACATATTTTCTCAGGGGTTTATACCGGGGCCAAGACCGTGTCTGCCG
GTTTCCACACAGCTAAGTGCTAGCAGCGACTTCGATGAGATGTCTGCGATCGCCTACGGTGATCGCACTAGT
AATAATAGGCACTCTCTCATGCCATTTACCAGACAAGCGACAACAATGTCCACTGAAAGCTATAATCGCCAG
GGGGAGGTGCAGAGAAACGTACACTTCCAATTGGGTGACATGGCCTTTGCGCGGTCCTCTGCTGAAGATTCT
TTTTATGAAAGATTTGACGAGGACAAAGACTACCGCAATCCTGGTGGTTATGTCAAAAAACCGCGACCACTG
GTGACAGCAGAGCGAGAAGGTCTCGGAGAAAGACCTGGAGATGCCCTTATGGTGCCCACCTGGGGAGCGCAC
TTACCTGGCAGCAGTACAGGACCTGGAATCACAAAAACGGAGAAAGTTTCCCTGCCCTTCATTCCCCCCATG
CCTGGTGCCTGCTGGGACGAGCGCCCCCTCTGTTACGAGGACGATATCTGGTGTAAAAAACCATACACTGAT
TGCAGTTTCATGTCTGAGAAAAATAATCTCGGTGCCTGGGCGCTGGTGGATCCTCCCCCCCAAGTGTTTTTT
AGGATGCAACCGCAGGTGGGTCCGCCACCGGCGGACTTGGACCAACGAACCTTTCTCCCGCCGGCTTTGAAC
CAGTATGCCATGTTCACTGTGAGCTACACGATGGAGTGGGTGTGCGAACCGCGGAAGCACACTAGACGGCAT
AATTTGGAACCTCCGGCTCCGATGCCTTACACGGAGTCCGGCGACCCCCCGTTTCTCCTTACTCGTTCGCAT
GCTTCCAATGATTACCCTCGCTATTCTTTACCTGTAGAGGCGTTTCGCCCAGAGGGACGCGCTCATCGTGTA
TAA---------------
>5063_gbkey=CDS/1-3021
ATGAGCGCTGCCGACGCGTGGAAGCCGGGTGACCGGCCCCCGCTGGAGAACCTCATGGATGCCATGGACAGA
TCCATTTGGGGCAATAGAAGAAACAACTCTGGCGGGCGGAGAGGGATCAATGCCCTTCTGAGGCCTGGCTAT
GATCCGCGCATGCGCCAGGCTCTCTTACAGCTTTACAAGTTTTTTATCTCAATAAACAAACACGGTGGTTTC
TGGGATAAAATTAAGGAGGTGGCCAAGCAGTGGTGGATGGCGGGACACCAGACCTCGAAGGGAGACGAGCTC
GCACGAACAGTGCTCGATCTGGGAAGGCTCTTTATGGCCGTCGTAGATGACTATAGGGAGGACCCAGAGATA
GATAGCGTCAGGAGGAGCATGATAGATTTTCTTTACGGGGACAATGATGCCACTAGGGCCTTCTTTGGACTA
CAGCGGTTTGCTGACAAGGTGCATTTACCTCAGAGAGATGTGATGAGAGTGTGGATCACGGGCGGGTATAGA
CCGCAGCCCCCGAAAGGGAGTCCTTGGGGTACCTGGGCGGAGCTTGACCTAGACATTCGTAATTCCTTAGAT
GCCTCCTACAAGGCAGAAGAGGAAGACCGTCCGAAAGAGATTCAGGTCGCTCGTATCGACAATCCTGGGTCT
GCAGCCGGAGAGCGATCTCGGCCGGCACCTGAAGAGAGGCCTGCTGAGAGTGCTGAGGCTGTTGGCTCAGGG
TCTGATGGACAGTCTGGACGGGCTGATACGGGGGCCGAACGGGAACGAGATCCCACGTCTACAGAAGTGGGA
GGATCAGATGGAGCAGAGTCAGATGGAAAAGGGGGAGGACTCACCCTGCCTGGATATAGGTATGTAGGGCCC
GGCAATCCCTTGGATGCGGGGGAGCCGAGGGGACCCGTAGATGCCATAGCTAAGAAACACGATGAGCGGTAC
GACGAGCTCATCAAGCATGGCCACATACCGTATATTCACGGGAGGGGGGCAGACACTATGATGGGAAAAGAG
CTTGCAGATGCCGAGGAAGCGGGGCAGATACTCGATCGGTACGATCAGTTAGTGGCGAATGCCGCTAGGGGG
CTGTGGAGAGCTAAGGACACGTTAGCGGATCTCATTGGTGGGGAGCTGGACAAAGTCTTACCGCCCGATCCT
CCCGTACAGAGCGAGGGGGAGGAGTCCCAGAAGAGACCTCGTGAGGAGGCGGATCCTCCGGAGAGCGCCGAC
TCCGCCCCCAAAGCCCCGCCCGCCCAAAAACCAAGACTAGACGTTCCGGAGTACTTCTGGACGGAGGAGGAA
GAGGGCGCCGGAGACGGGTCGGGAGACGACGAGGGTGGTGGGATTGTGCGCATTAATATACCAATAAAAATG
GAGAGCGCTGACAGCACCCAACATCAACCTCAAGGTCATGGGGGGGGGCCGAGAGCATCCGGCCATTGGCGC
GCAGGCACCATGTTTGGGACTCACGGGGTGACGACTACTCAGACGCGAATGGTTATACTGAGCCCTAAGACT
GACTACAAGCCGCTGTTCCTGGACGCTGACACCAGTAAATTTGACTCCGAACCAGGCATGGGGTTCCTGACA
CCGTGGCAGTACTTTGATTTTAACTGCTACATGAACCACTTTACCCCCTCTGATTGGCAAGAGTTAGGGAGG
CGATACGATTCCATTAGGCCCAAATCCCTGAGTATATCAGTAGAGAACGTGGTGATCAAAGACGTACATCAG
ACGAACAACGAGACAAACGTGCATGACTCCGGAACAGGTGGCATCCTGATATTCGAAGACTCCGAGTACACC
TTTCCGTATGTCATTGGGCATGCTCAAGAGGGAAACCCTGGTGCACTGAGTATTCAGTGGTACAACCCTCCC
CAATACGCCTATTTTACGGGTTTTAATCCTATTGCTTGGGACCATGCAAACGGTACAATTAAGTATCAGGTA
CATCCTAGCGCGGACACTGAATTCTTTGTTCTAGAGGAACACGCTGCCCAAATACTGCGCAGCGGTGATGCT
ACTTCCTTTGCTTACGAGTTTCCCAGTCTCGAGCCTAAGCGACTGGGTACCCGTATGGGCACGTTGAACCTC
CGTCATAACCCTGTACTGCCTAGTAGACTGGCTATTTATTTGGGAGAGGATTCAAGTAATGGACCAACATTT
TATCAGCCTCAGGGGACTGATCTGGACATATTTCCTCAGGGGTTTATACCGGGCCCAAGACCGTGTCTGCCG
GTTTCCACACAGCTAAGTGCTAGCAGCGACTTCGATGAGATGTCTGCGATCGCCTACGGTGATCGCACTAGT
AATAATCGGCACTCTCTCATGCCGTTTACCAGACAGGCTACAACCATCTCCACTCAAAACTATAATCGCCAG
GGGGAGGTACAGAGAAATGTGCACTTCCAATTGGGTGACATGGCCTTTGCGCGGTCCTCTGCTGAAGATTCT
TTTTATGAAAGATTTGACGAGGACAAAGACTACCGCAATCCTGGTGGTTACGTCAAAAAACCTCGACCTCTG
GTGACAGCAGAGAGAGAAGGTCTTGGAGAAAGACCTGGAGATGCCCTTATGGTCCCCACCTGGGGAGCGAAA
TTACCTGGCAGCAGTACAGGACCTGGACCCACGAAAACGGAGAAAGTTTCCCTGCCGTTCATTCCCCCCATG
CCCGGTGCTTGCTGGGACGAGCGCCCCCTCTGTTACGAGGACGATATCTGGTGTAAGAAGCCATACACTGAT
TGCTCTTTCATGTCTGAGAAAAATAATCTCGGTGCCTGGGCGCTGGTGGATCCTCCGCCCCAAGTGTTTTTT
CGTATGCAGCCGCAGGTGGGTCCGCCACCGGCGGACTTGGACCAACGAACCTTTCTGCCTCCTGCTTTGAAC
CAGTATGCCATGTTCACTGTGAGCTACACTATGGAGTGGGTGTGCGAACCGAGGAAGCACACTAGACGGCAT
AATTTGGAACCTCCGCCTCCCATGCCTTACACGGAGTCCGGCGACCCCCCGTTTCTCCTTACTCGTTCG---
------------------------------------------------------------------------
------------------
>lcl|KC701297_1_cds_AGM20585_1_1/1-3099_lcl|KC701297.1_cds_AGM20585.1_1/1-3099_protein=structural_protein_protein_id=AGM20585.1_location=1..3099_gbkey=CDS/1-3099
ATGAGCGCTGCCGACGCTTGGAAGCCGGGTGAACAGCCCCCGCTGGAGAACCTCACGGATGCGATGGACCGA
TCCATTTGGGGCAGTAGAAGAAAGGACTCTGGCGGGCGGAGAGGGATCGATGACCTTCTGAGGCCTGGCTAT
GACCCGCGCATGCGCCAGGCTCTCTTACAGCTTTACAAGTTTTTTATCTCAATAAACAAACACGGTGGTTTC
TGGGATAAAATTAAGGAGGTGGCGAAGCAATGGTGGATGGCGGGACACCAGACCTCCAAGGGAGACGAGCTA
GCGCGAACAGTGCTCGATCTGGGAAGGCTCTTTATGGCAGTCGTAGATGACTATCGGGAGGACCCAGAGATA
GATAGCGTCAGGCGGAGCATGATAGATTTTCTTTACGGGGACAATGATGCCACGAGGGCCTTCTTTGGACTA
CAGCGGTTCGCTGACAAGGTCCGTTTACCTCAGAGAGATGTGATGAGGGTGTGGATTACGGGCGGGTATAGA
CCTCAGCCCCCGAAAGGGAGTCCGTGGGGTACCTGGGCGGAGCTTGACCTAGACATTCGTAATTCCTTAGAT
GCCTCCTACAAGGCAGAAGAGGAAGACCGTTCGAAAGAGATTCAGGTCCCTGGTATCGACCATCCTGGGTCT
GCATCAGGAGAGCAACCTCAGCCGGCACCTGAAGAGAGGCCTGCTGAGAGTGCTGAGGCTGTTGGCCCAGGG
TCTGATGGACAGTCTGGACGGGCTGATACGGGGGCCGAACGGGAACGAGATTCCCCGTCTACCGAAGTGGGA
GGATCAGATGGACCAGAGTCAGATGGAAAAGGGGGAGGACTCACCCTGCCTGGATATAGGTATGTAGGGCCC
GGCAATCCCTTGGATGCGGGGGAGCCGAGGGGACCCGTAGATGCCATAGCTAAGAAACACGATGAGCAGTAC
GACGATCTCATCAAGCATGGCCTCATACCCTACATTCACGGGAGGGGGGCGGACAGTCTGATGGGGAAAGAG
CTTGCAGATGCCGAGGAAGCGGGGAAGATACTCGATCGGTACGATCAGTTAGTGGCGAATGCGGCTAGGGGG
CTGTGGAGAGCTAAGGACACGTTAGCGGATCTCATTGGTGGGGAGCTGGACAAAGTCTTACCGCCCGATCCT
CCTGTACAGAGCGAGGGGGAGGAGTCCCAGAAGAGACCTCGTGAGGAGGAGGATCCTCCGGAGAGCGCCGAC
TCCGCCCCCAAAGCCCCGCCCGCCCAAAAACCAAGACTAGACGTTCCGGAGTACTTCTGGACGGAGGAGGAA
GAGGGCGCCGGAGACGGGTCGGGAGACGACGAGGGTGGTGGGATTGTGCGCATTAATATACCAATAAAAATG
GAGAGTGCTGACAGCACCCAACATCAACCTCAAGGTCATGGGGGGGGGCCGAGAGCATCCGGGCATTGGCGC
GCAGGCACCGTGTTTGGGACTCATGGGGTGACGACTACTCAGACGAGAATGGTAATACTGAGCCCTAAGACT
GACTACAAGCCGCTGTTCCTGGACGCTGATACCAGTAAATTTGACTCCGAACCAGGCATGGGGTTTTTGACA
CCGTGGCAGTACTTTGATTTTAACTGCTACATGAACCACTTTACCCCCTCTGATTGGCAAGAGTTAGGGAGG
CGATACGACTCCATTAGGCCCAAGTCTTTGACTATCTCAGTGGAAAACGTCGTAATCAAAGACGTACATCAG
ACGAACAACGAAACCAACGTGCATGACTCCGGTACAGGTGGCATCATGATATTCGAGGACTCAGATTATACG
TTCCCGTATGTCATTGGGCATGCTCAAGAGGGAAACCCGGGTGCACTGAGTATTCAGTGGTACAACCCTCCA
CAGTACGCCTATTTCACAGGTTTTAATCCAATTGCTTGGGATCATGCATCCGGTACTACCAAGTATCGGGTA
CATCCTAGCGCGGACACGGAGTTCTTTGTTCTGGAGGAACACGCTGCGCAAATACTGCGCAGCGGTGATGGT
ACCTCCTTTGCTTACGAGTTTCCCAGTGTCGAGCCTAAACGCCTGGGCAGCCGTATGGGCACGTTGAATCTC
CGTCATAACCCTGTCCTGCCCAGCAGACTGGCTATTTATTTGGGAGAGGATGGCAACAACGGGCCAACATTT
TATCAGCCTCAGGGGACTGATCTGGACATATTTCCTCAGGGGTTTATACCGGGGCCCAGACCGTGTCTTCCG
GTTTCCACACAGCTAAGAGCTAGCAGCGATTTCGATGAGATGTCGGCGATCGCCTACGGTGATCCCACAAGT
AATAACAGGCACTCTCTCATGCCCTTTACCAGACAAGCGACAACAATGTCCACTGAAAGCTATAATCGCCAG
GGGGAGGTGAAGAGAAATGTACACTTCCAATTGGGTGACATGGCCTTTGCGCGGTCCTCTGCTGAAGATTCT
TTTTATGAAAGATTTGACGAGGACAAAGACTACCGTAATCCTGGTGGTTATGTCAAAAAACCGCGACCCCTG
GTGACAGCAGAGCGAGAAGGTCTCGGAGAAAGACCTGGAGATACCCTTATGGTGCCCACCTGGGGAGCGCAC
TTACCTGGCAGCAGTACAGGACCTGGAATCACTAAAACGGAGAAAGTTTCCCTGCCCTTCATTCCCCCCATG
CCTGGTGCCTGCTGGGACGAGCGCCCCCTCTGTTACGAGGACGATATCTGGTGTAAAAAACCATACACTGAT
TGCAGTTTCATGTCTGAGAAAAATAATCTCGGTGCCTGGGCGCTGGTGGATCCTCCCCCCCAAGTGTTTTTT
CGGATGCAACCGCAGGTGGGTCCGCCACCGGCGGACTTGGACCAACGGACCTTTCTACCGACTGCTCTGAAC
CAGTCTGCCATGTTCACTCTGAGCTACACTATGGAGTGGGTGTGCGAACCGCGGAAGCACACTAGACGGTAT
AATTTGGACCCTCCGCATCCCATGCCTTACACGGAGTCCGGCGACGCCCCGTATCTCCTTACTCGTTCGCAC
GTTTCCAATGATTACCCTCGATACTCTTTACCTGTAGAGGCGTTTCGCCCAGAGGGACGCGCTCATCGTGTA
TAA---------------
>lcl|KC701295_1_cds_AGM20583_1_1/1-3099_lcl|KC701295.1_cds_AGM20583.1_1/1-3099_protein=structural_protein_protein_id=AGM20583.1_location=1..3099_gbkey=CDS/1-3099
ATGAGCGCTGCCGACGCGTGGAAGCCGGGTGACCGGCCCCCGCTGGAGAACCTCATGGATGCCATGGACAGA
TCCATTTGGGGCGATAGAAGAAACAACTCTGGCGGGCGGAGAGGGATCAATGCCCTTCTGAGGGCTGGCTAT
GACCCGCGCATGCGGAAGGCTCTGTTACAGCTTTACAAGTTTTTTATCTCAATAAAGAAACAAGGGGGATTC
TGGGATAAAATTAAGGAGGTGGCCAAGCAGTGGTGGATGGCGGGACACCAGACCTCGAAGGGAGACGAGCTC
GCACGAACAGTGCTCGATCTGGGAAGGCTCTTTATGGCCGTCGTAGATGACTATAGGGAGGACCCAGAGATA
GATAGCGTCAGAAGGAGCATGATTGACTTCCTTTACGGGGACAATGATGCCACTAGGGCCTTCTTTGGACTA
CAGCGGTTTGCTGACAAGGTGCATTTACCTCAGAGAGACGTGATGAGAGTGTGGATCACGGGCGGGTATAGA
CCGCAGCCCCCGAAAGGGAGTCCTTGGGGTACCTGGGCGGAGCTTGACCTAGATATTCGTAATTCCTTAGAT
GCCTCCTATAAGGCAGAAGAGGAAGACCGTTCGAAAGCGATTCAGGTCCCTCGTATCAACGATCCTGGGTCT
GAATCAGGAGAGCAACCTCAGCCGGCACCTGAAGAGAGGCCTGCTGAGAGTGCTGAGGCTGCTGGCCCAGGG
TCTGATGGACAGTCTGGACGGGCTGATACGGGGGCCGGACGGGAACGAGATTCCCCCTCTACCGAAGTGGGA
GGATCAGATGGACCAGAGTCAGATGGAAAAGGGGGAGGACTCACCCTGCCTGGATATAGGTATGTAGGGCCC
GGCAACCCCTTGGATGCGGGGGAGCCGAGGGGACCCGTAGATGCCATAGCTAAGAAACACGATGAGCGGTAC
GATCAGCTCATCAAGCATGGCCACATACCCTATATTCACGGGAGGGGGGCGGACACTTTGATGGGAAAAGAG
CTTGCAGATGCCGAGGAAGCGGGGAAGATCCTCGATAGTTATGATCAGTTAGTGGCCAATGCCGCTAGGGGG
CTGTGGAGAGCTAAAGACACGTTAGCGGATCTCATTGGTGGGGAGCTGGACAAAGTCTTACCGCCCGATCCT
CCCGTACAGAGCGAGGGGGAGGAGTCCCAGAAGAGACCTCGTGAGGAGGAGGATCCTCCGGAGAGCGCCGAC
TCCGCCCCCAAAGCCCCGCCCGCCCAAAAACCAAGACTAGACGTTCCGGAGTACTTCTGGACGGAGGAGGAA
GAGGGCGCCGGAGAGGGGTCGGGAGACGACGAGGGGGGTGGGATTGTGCGCATTAATATACCAATAAAAATG
GAGAGTGCCGACAGCACCCAACATCAACCTCAAGGTCATGGGGGGGGACCGAGAGCATCCGGGCATTGGCGC
GCAGGCACCGTGTTTGGGACTCAGGGGGTGACGACCACTCAGACGCGAATGGTTATACTGAGCCCTAAGACT
GACTACAAGCCGCTGTTCCTAGACGCTGACACTAGTAAATTTGACTCTGAACCAGGCATGGGGTTTCTGACA
CCGTGGCAGTACTTTGATTTTAACTGCTACATGAACCACTTTACCCCCTCTGATTGGCAAGAGTTAGGGAGG
CGATACGACTCCATAAGGCCCAAGTCGCTGACTATATCAGTAGAGAACGTCGTGATCAAGGACGTGCATCAG
ACGAACAACGAGACAAACGTGCACGACTCCGGTACAGGTGGCATCATGATATTCGAGGACTCAGATTATACG
TTCCCGTATGTCATTGGGCATGCTCAAGAGGGAAACCCGGGTGCACTGAGTATTCAGTGGTACAACCCTCCG
CAGTACGCCTATTTCACAGGTTTCAATCCTATTGCTTGGGACCATGCAACCGGTACCACTAAGTATCGGGTA
CATCCCAGCGCGGACACGGAATTCTTTGTTCTAGAAGAACACGCTGCCCAAATATTGCGCAGCGGTGATGGT
ACCTCCTTTGCTTACGAGTTTCCCAGTCTCGAGCCTAAGCGACTGGGTACCCGTATGGGCACGTTGAACCTC
CGTCATAACCCTGTACTGCCAAGTAGATTGCCCATTTATTTCGGAGAGGATGGGACCAATGGGCCAACATTT
TATCAGCCTCAGGGGACTGATCTGGACATATTTCCTCAGGGGTTTATACCGGGGCCAAGACCGTGTCTGCCG
GTTTCCACACAACTAAGAGCTAGCAGCGATTTCGATGAGATGTCTGCGATCGCCTACGGTGATCCCACAAGT
AATAACAGGCACTCTCTCATGCCATTTACCAGACAGGCGACAACAATCTCCACTCAAAGCTATAATCGCCAG
GGGGAGGTAAAGAGAAATGTACACTTCCAATTGGGTGACATGGCCTTTGCGCGGTCCTCTGCTGAGGATTCT
TTTTATGAAAGATTTGACGAGGACAAAGACTACCGTAATCCTGGTGGCTACGTCAAAAAACCGCGACCCCTG
GTGACAGCAGAGAGGGAAGGCCTCGGAGAAAGACCAGGAGACGCCCTTATGGTGCCCACCTGGGGAGCGCAC
TTACCTGGCAGCAGTACAGGACCTGGCACCACAAAAACGGAGAAGGTATCCCTGCCCTTCATTCCCCCCATG
CCTGGTGCTTGCTGGGACGAGCGCCCCCTCTGTTACGAGGACGATATCTGGTGTAAGAAACCCTACACTGAT
TGTTACTTCATGTCCGAGAAAAATAATCTTGGTGCCTGGGCGCTGGTGGATCCTCCGCCCCAAGTGTTTTTT
CGGATGCAGCCGCAGGTGGGTCCGCCACCGGCGGACCTGGACCAACGGACCTTTCTGCCGCCTGCTCTGAAT
CAGTATGCCATGTTCACTGTGAGCTACACAATGGAGTGGGTGTGCGAACCGCGGAAGCACACGAGACGGCAT
AATTTGGAACCTCCGCCTCCCATGCCTTACACGGAGTCCGGCGACCCCCCGTTTCTCCTTACTCGTTCGCAT
GCTTCCAATGACTACCCTCGGTATTCTTTACCTGTAGAGGCGTTTCGCCCAGAGGGACGCGCTCATCGTGTA
TAA---------------
>5035_gbkey=CDS/1-2904
ATGAGCGCTGCCGACGCGTGGAAGCCGGGTGACCGGCCCCCGCTGGAGAACCTCATGGATGCCATGGACAGA
TCCATTTGGGGCAATAGAAGAAACAACTCTGGCGGGCGGAGAGGGATCAATGCCCTTCTGAGGCCTGGCTAT
GACCCGCGCATGCGCCAGGCTCTCTTACAGCTTTACAAGTTTTTTATCTCAATAAACAAACACGGTGGTTTC
TGGGATAAAATTAAGGAGGTGGCGAAGCAATGGTGGATGGCGGGACACCAGACCTCCAAGGGAGACGAGCTA
GCGCGAACAGTGCTCGATCTGGGAAGGCTCTTTATGGCCGTCGTAGATGACTATAGGGAGGACCCAGAGATA
GATAGCGTCAGGCGGAGCATGATAGATTTTCTTTACGGGGACAATGATGCCACTAGGGCCTTCTTTGGACTA
CAGCGGTTCGCTGACAAGGTCCGTTTACCTCAGAGAGACGTGATGAGGGTGTGGATTACGGGCGGGTATAGA
CCTCAGCCCCCGAAAGGAAGTCCCTGGGGTACCTGGGCAGAGCTTGACCTAGACATTCGTAATTCCTTAGAT
GCCTCCTACAAGGCAGAAGAGGAAGACCGTCCGAAAGAGATTCAGGTCGCTCGTATCGACAATCCTGGGTCT
GCAGCCGGAGAGCGATCTCGGCCGGCACCTGAAGAGAGGCCTGCTGAGAGTGCTGAGGCTGTTGGCCCAGGG
TCTGATGGACAGTCTGGACGGGCTGATACGGGGGCCGAACGGGAACGAGATCCCACGTCTACCGAAGTGGGA
GGATCAGATGGAGCAGAGTCAGATGGAAAAGGGGGAGGACTCACCCTGCCTGGATATAGGTATGTAGGGCCC
GGCAATCCCTTGGATGCGGGGGAGCCGAGGGGACCCGTAGATGCCATAGCTAAGAAACACGATGAGCGGTAC
GACGAGCTCATCAAGCATGGCCACATACCCTATATTCACGGGAGGGGGGCGGATACTTTGATGGGGAAAGAG
CTTGCAGATGCCGAGGAAGCGGGGAAGATCCTCGATAGTTATGATCAGTTAGTGGCGAATGCCGCTAGGGGG
CTGTGGAGAGCTAAGGACACGTTAGCGGATCTCATTGGTGGGGAGGTGGACAAAGTCTTACCGCCCGATCCT
CCCGTACAGAGCGAGGGGGAGGAGTCCCAGAAGAGACCTCGTGAGGAGGCGGATCCTCCGGAGAGCGCCGAC
TCCGCCCCCAAAGCCCCGCCCGCCCAAAAACCAAGACTAGACGTTCCGGAGTACTTCTGGTCGGAGGAGGAA
GAGGGCGCCGGAGACGGGTCGGGAGACGAAGAGGGTGGTGGGATTGTGCGCATTAATATACCAATAAAAATG
CAGAGTGCCGACAGCACCCAACATCAACCTCAAGGTCATGGGGGGGGACCGAGAGCATCCGGGCATTGGCGT
GCAGGCACCGTGTTTGGGACTCATGGGGTGACGACCACTCAGACGCGAATGGTTATACTGAGCCCTAAGACT
GACTACAAGCCGCTGTTCCTGGACGCTGACACCAGTAAATTTGACTCCGAACCAGGCATGGGGTTCCTGACA
CCGTGGCAGTACTTTGATTTTAACTGCTACATGAACCACTTTACCCCGTCTGATTGGCAAGAGCTAGGGAGA
CGATACGACTCCATTAGGCCCAAATCCCTGAGTATATCAGTAGAGAACGTGGTGATCAAAGACGTACATCAG
ACGAACAACGAGACAAACGTGCATGACTCCGGAACAGGTGGCATCCTGATATTCGAAGACTCCGAGTACACC
TTTCCGTATGTCATTGGGCATGCTCAAGAGGGAAACCCTGGTGCACTGAGTATTCAGTGGTACAACCCTCCC
CAATACGCCTATTTTACGGGTTTTAATCCTATTGCTTGGGACCATGCAAACGGTACAATTAAGTATCAGGTA
CATCCTAGCGCGGACACGGAGTTCTTTGTTCTGGAGGAACACGCTGCCCAAATACTGCGCAGCGGTGATGGT
ACCTCCTTTGCTTACGAGTTTCCCAGTCTCGAACCTAAGCGACTGGGCAGCCGTATGGGCACGTTGAACCTC
CGTCATAACCCTGTTCTGCCCAGCAGACTGGCGATTTATTTGGGACAGGATGGGAACAATGCACCTACATTT
TATCAGCCTCAGGGGACTGATTTGGACATATTTCCTCAGGGGTTTATACCGGGCCCAAGACCGTGTCTGCCG
GTTTCCACACAGCTAAGTGCTAGCAGCGACTTCGATGAGATGTCTGCGATCGCCTACGGTGATCGCACTAGT
AATAATCGGCACTCTCTCATGCCGTTTACCAGACAGGCTACAACCATCTCCACTCAAAACTATAATCGCCAG
GGGGAGGTAGAGAGAAATGTACATTTCCAATTGGGTGATATGGCCTTTGCTCGGTCCTCTGCTGAGGATTCT
TTTTATGAAAGATTTGACGAGGACAAAGACTACCGTAATCCTGGTGGTTACGTCAAAAAACCTCGACCTCTG
GTGACAGCAGAGAGAGAAGGTCTTGGAGAAAGACCTGGAGATGCCCTTATGGTCCCCACCTGGGGAGCGAAA
TTACCTGGTAGCAGTACAGGACCTGGACCCACTAAAACGGAGAAAGTTTCCCTGCCGTTCATTCCCCCCATG
CCCGGTGCTTGTTGGGACGAGCGCCCCCTCTGTTACGAGGACGATATCTGGTGTAAGAAGCCATACACTGAT
TGCTCCTTCATGTCTGAGAAAAATAATCTCGGTGCCTGGGCGCTGGTGGATCCTCCACCCCAAGTGTTTTTT
CGTATGCAGCCGCAGGTGGGTCCGCCACCGGCGGACTTGGACCAACGAACCTTTCTGCCGCCTGCTTTGAAC
CAGTATGCCATGTTCACTGTGAGC------------------------------------------------
------------------------------------------------------------------------
------------------------------------------------------------------------
------------------
>lcl|KC701313_1_cds_AGM20601_1_1/1-3099_lcl|KC701313.1_cds_AGM20601.1_1/1-3099_protein=structural_protein_protein_id=AGM20601.1_location=1..3099_gbkey=CDS/1-3099
ATGAGCGCTGCCGACGCGTGGAAGCCGGGTGACCGGCCCCCGCTGGAGAACCTCATGGATGCCATGGACAGA
TCCATTTGGGGCAATAGAAGAAACAACTCTGGCGGGCGGAGAGGGATCAATGACCTTCTGAGGCCTGGCTAT
GACCCGCGCATGCGCCAGGCTCTCTTACAGCTTTACAAGTTTTTTATCTCAATAAACAAACACGGTGGTTTC
TGGGATAAAATTAAGGAGGTGGCGAAGCAATGGTGGATGGCGGGACACCAGACCTCCAAGGGAGACGAGCTA
GCGCGAACAGTGCTCGATCTGGGAAGGCTCTTTATGGCAGTCGTAGATGACTATCGGGAGGACCCAGAGATA
GATAGCGTCAGGCGGAGCATGATAGATTTTCTTTACGGGGACAATGATGCCACGAGGGCCTTCTTTGGACTA
CAGCGGTTCGCTGACAAGGTCCGTTTACCTCAGAGAGATGTGATGAGGGTGTGGATCACGGGCGGGTATAGA
CCTCAGCCCCCGAAAGGAAGTCCTTGGGGTACCTGGGCAGAGCTTGACCTAGACATCCGTAATTCCTTAGAT
GCCTCCTACAAGGCAGAAGAGGAAGACCGTCCGAAAGAGATTCAGGTCCCTGGTATCGACAATCCTGGGTCT
GCATCCGGAGAGCAATCTCAGCCGGCACCTGAAGAGAGGCCTGCTGAGAGTGCTGAGGCTGTTGGCCCAGGG
TCTGATGGACAGTCTGGACGGGCTGATACGGGGGCCGAACGGGAACGAGATTCCCCGTCTACCGAAGTGGGA
GGATCAGATGGACCAGAGTCAGATGGAAAAGGGGGAGGACTCACCCTGCCTGGATATAGGTATGTAGGGCCC
GGCAATCCCTTGGATGCGGGGGAGCCGAGGGGACCCGTAGATGCCATAGCTAAGAAACACGATGAGCGGTAC
GACGAGCTCATCAAGCATGGCCACATACCCTATATTCACGGGAGGGGGGCGGACAGTCTGATGGGGAAAGAG
CTTGCAGATGCCGAGGAAGCGGGGAAGATACTCGATCGGTACGATCAGTTAGTGGCGAATGCCGCTAGGGGG
CTGTGGAGAGCTAAGGACACGTTAGCGGATCTCATTGGTGGGGAGCTGGACAAAGTCTTACCGCCCGATCCT
CCCGTACAGAGCGAGGGGGAGGAGTCCCAGAAGAGACCTCGTGAGGAGGAGGATCCTCCGGAGAGCGCCGAC
TCCGCCCCCAAAGCCCCGCCCGCCCAAAAACCAAGACTAGACGTTCCGGAGTACTTCTGGACGGAGGAGGAA
GAGGGCGCCGGAGACGGGTCGGGAGACGACGAGGGTGGTGGGATTGTGCGCATTAATATACCAATAAAAATG
GAGAGTGCTGACAGCACCCAACATCAACCTCAAGGTCATGGGGGGGGGCCGAGAGCATCCGGGCATTGGCGC
GCAGGCACCGTGTTTGGGACTCATGGGGTGACGACTACTCAGACGAGAATGGTAATACTGAGCCCTAAGACT
GACTACAAGCCGCTGTTCCTGGACGCTGACACCAGTAAATTTGACTCTGAACCAGGCATGGGGTTCCTGACA
CCGTGGCAGTACTTTGATTTTAACTGCTACATGAACCACTTTACCCCGTCTGATTGGCAAGAGTTAGGGAGA
CGATACGACTCCATTAGGCCCAAGTCCTTGACTATATCAGTGGAGAACGTGGTGATCAAAGACGTACATCAG
ACGAACAACGAGACAAACGTGCATGACTCCGGAACAGGTGGCATCATGATATTCGAGGACTCAGATTACACG
TTTCCGTATGTCATTGGGCATGCTCAAGAGGGAAACCCGGGTGCACTGAGTATTCAGTGGTACAACCCTCCA
CAATACGCCTATTTCACAGGTTTTAATCCTATTGCTTGGGATCATGCATACGGTACAACTAAGTATCGGGTA
CATCCTAGCGCGGACACGGAGTTCTTTGTTCTGGAGGAACACGCTGCGCAAATACTGCGCAGCGGTGATGGT
ACCTCCTTTGCTTACGAGTTTCCCAGTCTCGAACCTAAACGACTGGGCAGCCGTATGGGCACGTTGAATCTC
CGTCATAACCCTGTTCTGCCCAGCAGACTGGCTATTTATTTGGGACAGGATGGGAACAATGCGCCTACATTT
TATCAGCCTCAGGGGACTGATCTGGACATATTTCCTCAGGGGTTTATACCGGGCCCAAGACCGTGTCTGCCG
GTTTCCACACAGCTAAGAGCTAGCAGCGACTTCGATGAGATGTCTGCGATCGCCTACGGTGATCCCACTAGT
AATAATCGGCACTCTCTCATGCCGTTTACCAGACAGGCTACAACCATGTCCACTCAAAACTATAATCGCCAG
GGGGAGGTAGAGAGAAATGTACACTTCCAATTGGGTGATATGGCCTTTGCTCGGTCCTCTGCTGAAGATTCT
TTTTATGAAAGATTTGACGAGGACAAAGACTACCGTAATCCTGGTGGTTACGTCAAAAAACCTCGACCTCTG
GTGACAGCAGAAAGAGAAGGTCTTGGAGAAAGACCTGGAGATGCCCTTATGGTTCCCACCTGGGGAGCGCAA
TTACCTGGCAGCAGTACAGGACCTGGAGCCCCTAAAACGGAAAAAATTTCCCTGCCGTTCATTCCCCCCATG
GCCGGGGCTTGCTGGGCCGAGCGCCCCCTCTGTTACCAGGACGATATCTGGTGTAAGAAGCCATACACTGAT
TGCTCTTTCATGTCTGAGAAAAATAATCTCGGTGCCTGGGCGCTGGTGGATCCTCCGCCCCAAGTGTTTTTT
CGTATGCAGCCGCAGGTGGGTCCGCCACCGGCGGACTTGGACCAACGAACCTTTCTGCCGCCTGCTCTGAAT
CAGTATGCCATGTTCACTGTGAGCTACACTATGGAGTGGGTGTGCGAACCACGGAAGCACACTAGACGGCAT
AATTTGGAACCTCCGCCTCCCATGCCTTACACGGAGTCCGGCGACCCCCCGTTTCTCCTCACTCGTACGCAT
GTTTCCAATGATTACCCCCGATATTCTTTACCTGTAGAGGCTTTTCGCCCAGAGGGACGCGCTCATCGGGTA
TAA---------------
>lcl|KC701308_1_cds_AGM20596_1_1/1-3099_lcl|KC701308.1_cds_AGM20596.1_1/1-3099_protein=structural_protein_protein_id=AGM20596.1_location=1..3099_gbkey=CDS/1-3099
ATGAGCGCTGCCGACGCGTGGAAGCCGGGTGACCGGCCCCCGCTGGAGAACCTCATGGATGCCATGGACAGA
TCCATTTGGGGCAATAGAAGAAACAACTCTGGCGGGCGGAGAGGGATCAATGCCCTTCTGAGGCCTGGCTAT
GACCCGCGCATGCGCCAGGCTCTCTTACAGCTTTACAAGTTTTTTATCTCAATAAAAAAACACGGTGGTTTC
TGGGATAAAATTAAGGAGGTGGCGAAGCAATGGTGGATGGCGGGACACCAGACCTCCAAGGGAGACGAGCTA
GCGCGAACAGTGCTCGATCTGGGAAGGCTCTTTATGGCCGTCGTAGATGACTATAGGGAGGACCCAGAGATA
GATAGCGTCAGGCGGAGCATGATAGATTTTCTTTACGGGGACAATGATGCCACTAGGGCCTTCTTTGGACTA
CAGCGGTTCGCTGACAAGGTCCGTTTACCTCAGAGAGACGTGATGAGGGTGTGGATTACGGGCGGGTATAGA
CCTCAGCCCCCGAAAGGAAGTCCCTGGGGTACCTGGGCAGAGCTTGACCTAGACATTCGTAATTCCTTAGAT
GCCTCCTACAAGGCAGAAGAGGAAGACCGTCCGAAAGAGATTCAGGTCGCTCGTATCGACAATCCTGGGTCT
GCAGCCGGAGAGCGATCTCGGCCGGCACCTGAAGAGAGGCCTGCTGAGAGTGCTGAGGCTGTTGGCCCAGGG
TCTGATGGACAGTCTGGACGGGCTGATACGGGGGCCGAACGGGAACGAGATTCCACGTCTACCGAAGTGGGA
GGATCAGATGCAGCAGAGTCAGATGGAAAAGGGGGAGGACTCACCCTGCCTGGATATAGGTATGTAGGGCCC
GGCAATCCCTTGGATGCGGGGGAGCCGAGGGGACCCGTAGATGCCATAGCTAAGAAACACGATGAGCGGTAC
GACGAGCTCATCAAGCATGGCCACATACCCTATATTCACGGGAGGGGGGCGGACAGTCTGATGGGGAAAGAG
CTTGCAGATGCCAAGGAAGCGGGGAAGATACTCGATCGGTATGATCAGTTAGTCGCGAATGCCGCTAGGGGG
CTGTGGAGAGCTAAGGACACGTTAGCGGATCTCATTGGTGGGGAGCTGGACAAAGTCTTACCGCCCGATCCT
CCCGTACAGAGCGAGGGGGAGGAGTCCCAGAAGAGACCTCTTGAGGAGGAGGATCCTCCGGAGAGCGCCAAC
TCCGCCCCCAAATCCCCCCCCGCCCAAAAACCAACACTAGACGTTCCGGACTACTTCTGGACGAAGGAGGAA
GAGGGCGCCGGAGACGGGTCGGGTGACGACGAGGGGGGTGGGATTGTGCTCATTATTATACCAATAAAAATG
GATAGTGCTGACCGCACCCAACATCAACCTCAAGGTCATGTGGGGGGGCCGAGAGCATCCGGGCACTGGCGC
GCAGGCACCCTGTTTGGTACTCATGGGGTGACGACCACTCAGACGCGAATGGTTATACTGAGCCCTAAGACT
GACTACAAGCCGCTGTTCCTGGACGCTGACACCAGTAAATTTGACTCCGAACCAGGCATGGGGTTCCTGACA
CCGTGGCAGTACTTTGATTTCAACTGCTACATGAACCACTTTACCCCGTCTGATTGGCAAGAGCTAGGGAGA
CGATACGACTCCATTAGGCCCAAGTCCCTGAGTATATCAGTAAAAAACGTGGTGATCAAAGACGTACATCAG
ACGAACAACGAGACAAACGTGCATGACTCCGGAACAGGTGGCATCATGATATTCGAAGACTCCGAGTACACC
TTTCCGTATGTCCTTGGGCATGCTCAAGAGGGAAACCCCGGTGCACTGAGTATTCAGTGGTACAACCCTCCC
CAATACGCCTATTTTACGGGTTTTAATCCTATTGCTTGGGACCATGCAAACGGTACCACTAAGTATCGGGTA
CATCCTAGCGCGGACACGGAGTTCTTTGTTCTGGAGGAACACGCTGCCCAAATACTGCGCAGCGGTGATGGT
ACCTCCTTTGCTTACGAGTTTCCCAGTCTCGAACCTAAGCGACTGGGCAGCCGTATGGGCACGTTGAACCTC
CGTCATAACCCTGTTCTGCCCAGCAGACTGGCGATTTATTTGGGACAGGATGGGACAGATGCACCTACATTT
TATCAGCCTATGGGGACTGATTTGGACATATTTCCTCAGGGGTTTATACCGGGCCCAAGACCGTGTCTGCCG
GTTTCCACACAGCTGAGAGCTAGCAGCGACTTCGATGAGATGTCTGCGATCGCCTACGGTGATCCCACTAGT
AATAATCGGCACTCTCTCATGCCGTTTACCAGACAGGCTACAACCATCTCCACTCAAAACTATAATCGCCAG
GGGGAGGTAGAGAGAAATGTACATTTCCAATTGGGTGATATGGCCTTTGCTCGGTCCTCTGCTGAAGATTCT
TTTTATGAAAGATTTGAGGAGGACAAAGACTACCGTAATCCTGGTGGTTACGTCAAAAAACCTCGACCTCTG
GTGACAGCCGAGAGAGAAGGTCTTGGAGAAAGACCTGGAGACGCCCTTATGGTGCCCACCTGGGGAGCGCAC
TTACCTGGCAGCAGTACAGGACCTGGAACCACTAAAACGGAGAAAGTTTCCCTGCCGTTCATTCCCCCCATG
CCCGGTGCTTGCTGGGACGAGCGCCCCCTCTGTTACGAGGACGATATCTGGTGTAAGAAGCCGTACACTGAT
TGCTCTTTCATGTCTGAGAAAAATAATCTCGGTGCCTGGGCGCTGGTGGATCCTCCGCCCCAAGTGTTTTTT
CGTATGCAGCCGCAGGTCGGTCCGCCCCCGGCGGACTTGGACCAACGAACCTTTCTGCCGCCTGCTTTGAAC
CAGTATGCTATGTTCACTGTGAGCTACACGATGGAGTGGGTGTGCGAACCGCGGAAGCACACTAGACGGCAT
AATTTGGAACCTCCGCCTCCCATGCCTTACACGGAGTCCGGCGACCCCCCGTTTCTCCTTACGCGTTCGCAT
GCTTCCAATGATTACCCTCGCTATTCTTTACCTGTAGAGGCGTTTCGCCCAGAGGGACGCGCTCATCGTGTA
TAA---------------
>lcl|GU938301_1_cds_ADF32030_1_2/1-3099_lcl|GU938301.1_cds_ADF32030.1_2/1-3099_protein=structural_protein_protein_id=ADF32030.1_location=2260..5358_gbkey=CDS/1-3099
ATGAGCGCTGCCGACGCGTGGAAGCCGGGTGACCGGCCCCCGCTGGAGAACCTCATGGATGCCATGGACAGA
TCCATTTGGGGCAATAGAAGAAACAACTCTGGCGGGCGGAGAGGGATCAATGCCCTTCTGAGGCCTGGCTAT
GACCCGCGCATGCGCCAGGCTCTCTTACAGCTTTACAAGTTTTTTATCTCAATAAACAAACACGGTGGTTTC
TGGGATAAAATTAAGGAGGTGGCGAAGCAATGGTGGATGGCGGGACACCAGACCTCCAAGGGAGACGAGCTA
GCGCGAACAGTGCTCGATCTGGGAAGGCTCTTTATGGCAGTCGTAGATGACTATAGGGAGGACCCAGAGATA
GATAGCGTCAGGCGGAGCATGATAGATTTTCTTTACGGGGACAATGATGCCACGAGGGCCTTCTTTGGACTA
CAGCGGTTCGCTGACAAGGTCCGTTTACCTCAGAGAGATGTGATGAGGGTGTGGATTACGGGCGGGTATAGA
CCTCAGCCCCCGAAAGGAAGTCCCTGGGGTACCTGGGCAGAGCTTGACCTAGACATCCGTAATTCCTTAGAT
GCCTCCTACAAGGCAGAAGAGGAAGACCGTCCGAAAGAGATTCAGGTCGCTCGTATCGACAATCCTGGGTCT
GCAGCCGGAGAGCGATCTCGGCCGGCACCTGAAGAGAGGCCTGCTGAGAGTGCTGAGGCTGTTGGCCCAGGG
TCTGATGGACAGTCTGGACGGGCTGATACGGGGGCCGAACGGGAACGAGATCCCACGTCTACCGAAGTGGGA
GGATCAGATGGAGCAGAGTCAGATGGAAAAGGGGGAGGACTCACCCTGCCTGGATATAGGTATGTAGGGCCC
GGCAATCCCTTGGATGCGGGGGAGCCGAGGGGACCCGTAGATGCCATAGCTAAGAAACACGATGAGCGGTAC
GACGAGCTCATCAAGCATGGCCACATACCCTATATTCACGGGAGGGGGGCGGACAGTCTGATGGGGAAAGAG
CTTGCAGATGCCGAGGAAGCGGGGAAGATACTCGACCGGTACGATCAGTTAGTGGCGAATGCGGCTAGGGGG
CTGTGGAGAGCTAAGGACACGTTAGCGGATCTCATTGGTGGGGAGCTGGACAAAGTCTTACCGCCCGATCCT
CCCGTACAGAGCGAGGGGGAGGAGTCCCAGAAGAGACCTCGTGAGGAGGAGGATCCTCCGGAGAGCGCCGAC
TCCGCCCCCAAAGCCCCGCCCGCCCAAAAACCAAGACTAGACGTTCCGGAGTACTTCTGGACGGAGGAGGAA
GAGGGCGCCGGAGAGGGGTCGGGAGACGACGAGGGGGGTGGGATTGTGCGCATTAATATACCAATAAAAATG
GAGAGTGCCGACAGCACCCAACATCAACCTCAAGGTCATGGGGGGGGACCGAGAGCATCCGGGCATTGGCGC
GCAGGCACCGTGTTTGGGACTCATGGGGTGACGACCACTCAGACGCGAATGGTTATACTGAGCCCTAAGACT
GACTACAAGCCGCTGTTCCTGGACGCTGACACCAGTAAATTTGACTCCGAACCAGGCATGGGGTTCCTGACA
CCGTGGCAGTACTTTGATTTTAACTGCTACATGAACCACTTTACCCCGTCTGATTGGCAAGAGCTAGGGAGA
CGATACGACTCCATTAGGCCCAAATCCCTGAGTATATCAGTAGAGAACGTGGTGATCAAAGACGTACATCAG
ACGAACAACGAGACAAACGTGCATGACTCCGGAACAGGTGGCATCCTGATATTCGAAGACTCCGAGTACACC
TTTCCGTATGTCATTGGGCATGCTCAAGAGGGAAACCCTGGTGCACTGAGTATTCAGTGGTACAACCCTCCC
CAATACGCCTATTTTACGGGTTTTAATCCTATTGCTTGGGACCATGCAAACGGTACAATTAAGTATCAGGTA
CATCCTAGCGCGGACACGGAGTTCTTTGTTCTGGAGGAACACGCTGCCCAAATACTGCGCAGCGGTGATGGT
ACCTCCTTTGCTTACGAGTTTCCCAGTCTCGAACCTAAGCGACTGGGCAGCCGTATGGGCACGTTGAACCTC
CGTCATAACCCTGTTCTGCCCTGCAGACTGGCGATTTATTTGGGACAGGATGGGAACAATGCACCTACATTT
TATCAGCCTAAGGGGACTGATTTGGACATATTTCCTCAGGGGTTTATACCGGGCCCAAGACCGTGTCTGCCG
GTTTCCACACAGCTAAGTGCTAGCAGCGACTTCGATGAGATGTCTGCGATCGCCTACGGTGATCGCACTAGT
AATAATCGGCACTCTCTCATGCCGTTTACCAGACAGGCTACAACCATCTCCACTCAAAACTATAATCGCCAG
GGGGAGGTAGAGAGAAATGTACATTTCCAATTGGGTGATATGGCCTTTGCTCGGTCCTCTGCTGAGGATTCT
TTTTATGAAAGATTTGACGAGGACAAAGACTACCGTAATCCTGGTGGTTACGTCAAAAAACCTCGACCTCTG
GTGACAGCAGAGAGAGAAGGTCTTGGAGAAAGACCTGGAGATGCCCTTATGGTCCCCACCTGGGGAGCGAAA
TTACCTGGCAGCAGTACAGGACCTGGAGCCACTAAAACGGAGAAAGTTTCCCTGCCGTTCATTCCCCCCATG
CCCGGTGCTTGCTGGGACGAGCGCCCCCTCTGTTACGAGGACGATATCTGGTGTAAGAAGCCATACACTGAT
TGCTCTTTCATGTCTGAGAAAAATAATCTCGGTGCCTGGGCGCTGGTCGATCCTCCGCCCCAAGTGTTTTTT
CGTATGCAGCCGCAGGTGGGTCCGCCACCGGCGGACTTGGACCAACGAACCTTTCTGCCGCCTGCTTTGAAC
CAGTATGCCATGTTCACTGTGAGCTACACTATGGAGTGGGTGTGCGAACCGCGGAAGCACACTAGACGGCAT
AATTTGGAACCTCCGCCTCCCATGCCTTACACGGAGTCCGGCGACCCCCCGTTTCTCCTTACTCGTTCGCAT
GTTACCAATGATTACCCTCGCTATTCTTTACCTGTAGAGGCGTTTCGCCCTGAGGGACGCGCTCATCGTGTA
TAA---------------
>lcl|KP245947_1_cds_AJT39534_1_1/1-3099_lcl|KP245947.1_cds_AJT39534.1_1/1-3099_gene=ORF2_protein=capsid_protein_protein_id=AJT39534.1_location=2151..5249_gbkey=CDS/1-3099
ATGAGCGCTGCCGACGCGTGGAAGCCGGGTGACCGGCCCCCGCTGGAGAACCTCATGGATGCCATGGACAGA
TCCATTTGGGGCAATAGAAGAAACAACTCTGGCGGGCGGAGAGGGATCAATGCCCTTCTGAGGCCTGGCTAT
GACCCGCGCATGCGCCAGGCTCTCTTACAGCTTTACAAGTTTTTTATCTCAATAAACAAACACGGTGGTTTC
TGGGATAAAATTAAGGAGGTGGCGAAGCAATGGTGGATGGCGGGACACCAGACCTCCAAGGGAGACGAGCTA
GCGCGAACAGTGCTCGATCTGGGAAGGCTCTTTATGGCAGTCGTAGATGACTATAGGGAGGACCCAGAGATA
GATAGCGTCAGGCGGAGCATGATAGATTTTCTTTACGGGGACAATGATGCCACGAGGGCCTTCTTTGGACTA
CAGCGGTTCGCTGACAAGGTCCGTTTACCTCAGAGAGATGTGATGAGGGTGTGGATTACGGGCGGGTATAGA
CCTCAGCCCCCGAAAGGAAGTCCCTGGGGTACCTGGGCAGAGCTTGACCTAGACATCCGTAATTCCTTAGAT
GCCTCCTACAAGGCAGAAGAGGAAGACCGTCCGAAAGAGATTCAGGTCGCTCGTATCGACAATCCTGGGTCT
GCAGCCGGAGAGCGATCTCGGCCGGCACCTGAAGAGAGGCCTGCTGAGAGTGCTGAGGCTGTTGGCCCAGGG
TCTGATGGACAGTCTGGACGGGCTGATACGGGGGCCGAACGGGAACGAGATCCCACGTCTACCGAAGTGGGA
GGATCAGATGGAGCAGAGTCAGATGGAAAAGGGGGAGGACTCACCCTGCCTGGATATAGGTATGTAGGGCCC
GGCAATCCCTTGGATGCGGGGGAGCCGAGGGGACCCGTAGATGCCATAGCTAAGAAACACGATGAGCGGTAC
GACGAGCTCATCAAGCATGGCCACATACCCTATATTCACGGGAGGGGGGCGGACAGTCTGATGGGGAAAGAG
CTTGCAGATGCCGAGGAAGCGGGGAAGATACTCGATCGGTACGATCAGTTAGTGGCGAATGCGGCTAGGGGG
CTGTGGAGAGCTAAGGACACGTTAGCGGATCTCATTGGTGGGGAGCTGGACAAAGTCTTACCGCCCGATCCT
CCCGTACAGAGCGAGGGGGAGGAGTCCCAGAAGAGACCTCGTGAGGAGGAGGATCCTCCGGAGAGCGCCGAC
TCCGCCCCCAAAGCCCCGCCCGCCCAAAAACCAAGACTAGACGTTCCGGAGTACTTCTGGACGGAGGAGGAA
GAGGGCGCCGGAGAGGGGTCGGGAGACGACGAGGGGGGTGGGATTGTGCGCATTAATATACCAATAAAAATG
GAGAGTGCCGACAGCACCCAACATCAACCTCAAGGTCATGGGGGGGGACCGAGAGCATCCGGGCATTGGCGC
GCAGGCACCGTGTTTGGGACTCATGGGGTGACGACCACTCAGACGCGAATGGTTATACTGAGCCCTAAGACT
GACTACAAGCCGCTGTTCCTGGACGCTGACACCAGTAAATTTGACTCCGAACCAGGCATGGGGTTCCTGACA
CCGTGGCAGTACTTTGATTTTAACTGCTACATGAACCACTTTACCCCGTCTGATTGGCAAGAGCTAGGGAGA
CGATACGACTCTATTAGGCCCAAATCCCTGAGTATATCAGTAGAGAACGTGGTGATCAAAGACGTACATCAG
ACGAACAACGAGACAAACGTGCATGACTCCGGAACAGGTGGCATCCTGATATTCGAAGACTCCGAGTACACC
TTTCCGTATGTCATTGGGCATGCTCAAGAGGGAAACCCTGGTGCACTGAGTATTCAGTGGTACAACCCTCCC
CAATACGCCTATTTTACGGGTTTTAATCCTATTGCTTGGGACCATGCAAACGGTACAATTAAGTATCAGGTA
CATCCTAGCGCGGACACGGAGTTCTTTGTTCTGGAGGAACACGCTGCCCAAATACTGCGCAGCGGTGATGGT
ACCTCCTTTGCTTACGAGTTTCCCAGTCTCGAACCTAAGCGACTGGGCAGCCGTATGGGCACGTTGAACCTC
CGTCATAACCCTGTTCTGCCCAGCAGACTGGCGATTTATTTAGGACAGGATGGGAACAATGCACCTACATTT
TATCAGCCTCAGGGGACTGATTTGGACATATTTCCTCAGGGGTTTATACCGGGCCCAAGACCGTGTCTGCCG
GTTTCCACACAGCTAAGTGCTAGCAGCGACTTCGATGAGATGTCTGCGATCGCCTACGGTGATCGCACTAGT
AATAATCGGCACTCTCTCATGCCGTTTACCAGACAGGCTACAACCATCTCCACTCAAAACTATAATCGCCAG
GGGGAGGTAGAGAGAAATGTACATTTCCAATTGGGTGATATGGCCTTTGCTCGGTCCTCTGCTGAGGATTCT
TTTTATGAAAGATTTGACGAGGACAAAGACTACCGTAATCCTGGTGGTTACGTCAAAAAACCTCGACCGCTG
GTGACAGCAGAGAGAGAAGGTCTTGGAGAAAGACCTGGAGATGCCCTTATGGTCCCCACCTGGGGAGCGAAA
TTACCTGGCAGCAGTACAGGACCTGGAGCCACTAAAACGGAGAAAGTTTCCCTGCCGTTCATTCCCCCCATG
CCCGGTGCTTGCTGGGACGAGCGCCCCCTCTGTTACGAGGACGATATCTGGTGTAAGAAGCCATACACTGAT
TGCTCTTTCATGTCTGAGAAAAATAATCTCGGTGCCTGGGCGCTGGTCGATCCTCCGCCCCAAGTGTTTTTT
CGTATGCAGCCGCAGGTGGGTCCGCCACCGGCGGACTTGGACCAACGAACCTTTCTGCCGCCTGCTTTGAAC
CAGTATGCCATGTTCACTGTGAGCTACACTATGGAGTGGGTGTGCGAACCGCGGAAGCACACTAGACGGCAT
AATTTGGAACCTCCGCCTCCCATGCCTTACACGGAGTCCGGCGACCCCCCGTTTCTCCTTACTCGTTCGCAT
GTTTCCAATGATTACCCTCGGTATTCTTTACCTGTAGAGGCGTTTCGCCCTGAGGGACGCGCGCATCGTGTA
TAA---------------
>lcl|KC687097_1_cds_AGM46813_1_1/1-3099_lcl|KC687097.1_cds_AGM46813.1_1/1-3099_gene=VP_protein=structural_protein_protein_id=AGM46813.1_location=1..3099_gbkey=CDS/1-3099
ATGAGCGCTGCCGACGCGTGGAAGCCGGGTGACCGGCCCCCGCTGGAGAACCTCATGGATGCCATGGACAGA
TCCATTTGGGGCAATAGAAGAAACAACTCTGGCGGGCGGAGAGGGATCAATGCCCTTTTGAGGCCTGGTTAT
GACCCGCGCATGCGCCAGGCTCTCTTACAGCTTTACAAGTTTTTTATCTCAATAAACAAACACGGTGGTTTC
TGGGATAAAATTAAGGAGGTGGCGAAGCAGTGGTGGATGGCGGGACACCAGACCTCCAAGGGAGACGAGCTA
GCGCGAACAGTTCTCGATCTGGGAAGGCTCTTTATGGCCGTCGTAGATGACTATAGGGAGGACCCAGAGATA
GATAGCGTCAGGAGGAGCATGATAGATTTTCTTTACGGGGATAATGATGCCACGAGGGCCTTCTTTGGTTTA
CAGCGGTTCGCTGACAAGGTCCGTTTACCTCAGAGAGACGTGATGAGGGTGTGGATCACGGGCGGGTATAGA
CCGCAGCCCCCGAAAGGGAGTCCTTGGGGTACCTGGGCGGAGCTTGACCTAGACATTCGTAATTCCTTAGAT
GCCTCCTACAAGGCAGAAGAGGAAGACCGTTCGAAAGCGATTCAGGTCCCTCGTATCGACCATCCTGGGCCT
GAATCAGGAGAGCAATCTCAGCCGGCACCTGAAGAGAGGCCTGCTGAGGGTGCTGAGGCTGTTGGCCCAGGG
TCTGATGGACAGTCTGGACGGGCTGATACGGGGGCCGGACGGGAACGAGATTCCCCCTCTACCGAAGTGGGA
GGATCAAATGGACCAGAGTCAGATGGAAAAGGGGGAGGACTCACCCTGCCTGGATATAGGTATGTAGGGCCC
GGCAATCCCTTGGATGCGGGGGAGCCGAGGGGACCCGTAGATGCCATAGCTAAGAAACACGATGAGCGGTAC
GACGAGCTCATCAAGCATGGCCACATACCCTATATTCACCGGAGGGGGGCGGACACGTTGATGGGGAAAGAG
CTTGCAGATGCCGAGGAAGCGGGGAAGATACTCGATAGTTATGATCAGTTAGTGGCGAATGCCGCTAGGGGG
CTGTGGAGAGCTAAGGACACGTTAGCGGATCTCATTGGTGGGGAGATGGACAAAGTCTTACCGCCCGATCCT
CCCGTACAGAGCGAGGGGGAGGAGTCCCAGAAGAGACCTCGTGAGGAGGCGGATCCTCCGGAGAGCGCCGAC
TCCGCCCCCAAAGCCCCGCCCGCCCAAAAACCAAGACTAGACGTTCCGGAGTACTTCTGGACGGACGAGGAA
GAGGGCGCCGGAGACGGGTCGGGAGACGACGAGGGTGGTGGGATTGTGCGCATTAATATACCAATAAAAATG
GAGAGTGCTGACAGCACCCAACATCAACCTCAAGGTCATGGGGGGGGGCCGAGAGCATCCGGGCATTGGCGC
GCAGGCACCGTGTTTGGGACTCATGAGGTGACGACTACTCAGACGCGAATGGTTATACTGAGCCCTAAGACT
GACTACAAGCCTCTGTTCCTAGACGCTGACACCAGTAAATTTGACTCTGAACCAGGCATGGGGTTCCTGACA
CCATGGCAGTACTTTGATTTCAACTGCTACATGAACCACTTTACCCCCTCTGATTGGCAAGAGTTAGGGAGG
CGATACGACTCCATTAGGCCCAAGTCCCTGACTATATCAGTCGAGAACGTAGTGATTAAGGACGTGCATCAG
ACGAACAACGAGACAAACGTGCATGACTCCGGTACAGGTGGCATCATGATATTCGAGGACTCAGATTATACG
TTCCCGTATGTCATTGGGCATGCTCAAGAGGGCAACCCGGGTGCACTGAGTATTCAGTGGTACAACCCTCCG
CAGTACGCCTATTTTACAGGTTTTAATCCTATTGCTTGGGACCATGCAAGCGGTACTACTAAGTATCGGGTA
CATCCCAGCGCGGACACGGAGTTCTTTGTTCTAGAGGAACACGCTGCCCAAATACTGCGCAGCGGTGATGGT
ACCTCCTTTGCTTACGAGTTTCCCAGTCTCGAACCTAAGCGACTGGGCAGCCGTATGGGCACGTTGAACCTC
CGTCATAACCCTGTTCTGCCCAGCAGACTGGCGATTTATTTGGGACAGGATGGGAACAATGCACCTACATTT
TATCAGCCTCGGGGGACTGATTTGGACATATTTCCTCAGGGGTTTATACCGGGCCCAAGACCGTGTCTGCCG
GTTTCCACACAGCTAAGAGCTAGCAGCGACTTCGATGAGATGTCTGCGATCGCCTACGGTGATCGCACTAGT
AATAATCGGCACTCTCTCATGCCGTTTACCAGACAGGCTACAACCATCTCCACTCAAAACTATAATCGCCAG
GGGGAGGTAGAGAGAAATGTACATTTCCAATTGGGTGATATGGCCTTTGCTCGGTCCTCTGCTGAAGATTCT
TTTTATGAAAGATTTGACGAGGACAAAGACTACCGTAATCCTGGTGGTTACGTCAAAAAACCTCGACCTTTG
GTGACAGCAGAGAGAGAAGGTCTTGGAGAAAGACCTGGAGATGCCCTTATGGTCCCCACCTGGGGAGCGAAA
TTACCTGGCAGCAGTACAGGACCTGGAGCCACTAAAACGGAGAAAGTTTCCCTGCCGTTCATTCCCCCCATG
CCCGGTGCTTGCTGGGACGAGCGCCCCCTCTGTTACGAGGACGATATCTGGTGTAAGAAGCCATACACTGAT
TGCTCTTTCATGTCTGAGAAAAATAATCTCGGTGCCTGGGCGCTGGTGGATCCTCCGCCCCAAGTGTTTTTT
CGTATGCAGCCCCAGGTGGGTCCGCCACCGGCGGACTTGGACCAACGAACCTTTCTGCCGCCTGCTTTGAAT
CAGTATGCCATGTTCACTGTGAGCTACACTATGGAGTGGGTGTGCGAACCGCGGAAGCACACTAGACGGCAT
AATTTGGAACCTCCGCCTCCTATGCCTTACACGGAGTCCGGCGACCCCCCGTTTCTCCTTACTCGTTCGCAT
GTTACCAATGATTACCCTCGATATTCTTTACCTGTAGAAGCGTTTCGCCCAGAGGGACGCGCTCATCGTGTA
TAA---------------
>lcl|MK378172_1_cds_QBA84487_1_2/1-3099_lcl|MK378172.1_cds_QBA84487.1_2/1-3099_protein=structural_protein_protein_id=QBA84487.1_location=2076..5174_gbkey=CDS/1-3099
ATGAGCGCTGCCGACGCGTGGAAGCCGGGTGACCGGCCCCCGCTGGAGAATCTCATGGATGCCATGGACAGA
TCCATTTGGGGCAATAGAAGAAACAACTCTGGCGGGCGGAGAGGGATCAATGCCCTTCTGAGGCCTGGCTAT
GATCCGCGCATGCGCCAGGCTCTCTTACAGCTTTACAAGTTTTTTATCTCAATAAAGAAACACGGTGGTTTC
TGGGATAAAATTAAGGAGGTGGCGAAGCAATGGTGGATGGCGGGACACCAGACCTCCAAGGGAGACGAGCTA
GCGCGAACAGTGCTCGATCTGGGAAGGCTCTTTATGGCCGTGGTAGATGACTATAGGGAGGACCCAGAGATA
GATAGCGTCAGGAGGAGCATGATAGATTTTCTTTACGGGGACAATGATGCCACTAGGGCCTTCTTTGGAYTA
CAGCGGTTCGCTGACAAGGTCCGTCTACCTCAGAGAGACGTGATGAGGGTGTGGATCACGGGCGGGTATAGA
CCGCAGCCCCCGAAAGGGAGTCCTTGGGGTACCTGGGCGGAACTTGACCTAGACATTCGTAATTCCTTAGAT
GCCTCCTATAAGGCAGAAGAGGAAGACCGTTCGAAAGCGATTCAGGTCCCTCGTGTCGACCATCCTGGGCCT
GAATCCGGAGAGCAACCTCAGCCGGCACCTGAAGAGAGGCCTGCTGAGAGTGCTGAGGCTGTTGGCCCAGGG
TCTGATGGACAGTCTGGACGGGCTGATASGGGGGCCGGACGGGAAGGAGATTCCCCCTCTACCGAAGTGGGA
GGATCAGATGGATCAGAGTCAGATGGAAAAGGGGGAGGACTCACCCTGCCTGGATATAGGTATGTAGGGCCC
GGCAATCCCTTGGATGCGGGGGAGCCGAGGGGACCCGTAGATGCCATAGCTAAGAAACACGATGAGCGGTAC
GACGAGCTCATCAAGCATGGCCACATACCGTATATTCACGGGAGGGGGGCAGACACTATGATGGGAAAAGAG
CTTGCAGATGCCGAGGAAGCGGGGAAGATCCTCGATAGTTATGATCAGTTAGTGGCGAATGCCGCTAGGGGG
CTGTGGAGAGCTAAGGACACGTTAGCGGATCTCATTGGTGGGGAGCTGGACAAAGTCTTACCGCCCGATCCT
CCCGTACAGAGCGAGGGGGAGGAGTCCCAGAAGAGACCTCGTGAGGAGGCGGATCCTCCGGAGAGCGCCGAC
TCCGCCCCCAAAGCCCCGCCCGCCCAAAAACCAAGACTAGACGTTCCGGAGTACTTCTGGACGGAGGAGGAA
GAGGGCGCCGGAGACGGGTCGGGAGACGACGAGGGTGGTGGGATTGTGCGCATTAATATACCAATAAAAATG
GAGAGCGCTGACAGCACCCAACATCAACCTCAAGGTCATGGGGGGGGACCGAGAGCATCCGGGCATTGGCGC
GCAGGCACCGTGTTTGGGACTCATGGGGTGACGACCACTCAGACGCGAATGGTTATACTGAGCCCTAAGACT
GACTACAAGCCTCTGTTCCTGGACGCTGACACCAGTAAATTTGACTCTGAACCAGGCATGGGGTTCCTGACA
CCGTGGCAGTACTTTGATTTCAACTGCTACATGAACCACTTTACCCCCTCTGATTGGCAAGAGTTAGGGAGG
CGATACGATTCCATTAGGCCCAAGTCCCTGACTATATCAGTCGAGAACGTAGTGATTAAGGACGTTCATCAG
ACGAACAACGAGACAAACGTGCATGACTCCGGTACAGGTGGCATCATGATATTCGAGGACTCAGATTATACG
TTCCCGTATGTCATTGGGCATGCTCAAGAGGGAAACCCGGGTGCACTGAGTATTCAGTGGTACAACCCTCCC
CAATACGCCTATTTTACGGGTTTTAATCCTATTGCTTGGGACCATGCAAACGGTACAATTAAGTATCAGGTA
CATCCTAGCGCGGACACGGAGTCCTTTGTTCTGGAGGAACACGCTGCCCAAATACTGCGCAGCGGTGATGGT
ACCTCCTTTGCTTACGAGTTTCCCAGGCTCGAACCTAAGCGACTGGGCAGCCGTATGGGCACGTTGAACCTC
CGCCATAACCCTGTTCTGCCCAGCAGACTGGCGATTTATTTGGGACAGGATGGGAACAATGCACCTACATTT
TACCAGCCTCAGGGGACTGATTTGGACATATTTCCTCAGGGGTTTATACCGGGCCCAAGACCGTGTCTGCCG
GTTTCCACACAGCTAAGTGCTAGCAGCGACTTCGATGAGATGTCTGCGATCGCCTACGGTGATCGCACTAGT
AATAATCGGCACTCTCTCATGCCGTTTACCAGACAGGCTACAACCATCTCCACTCAAAACTATAATCGCCAG
GGGGAGGTAGAGAGAAATGTACATTTCCAATTGGGTGATATGGCCTTTGCTCGGTCCTCTGCTGAGGATTCT
TTTTATGAAAGATTTGACGAGGACAAAGACTACCGTAATCCTGGTGGTTACGTCAAAAAACCTCGACCTCTG
GTGACAGCAGAGAGAGAAGGTCTTGGAGAAAGACCTGGAGATGCCCTTATGGTCCCCACCTGGGGAGCGAAC
TTACCTGGCAGCAGTACAGGACCTGGTATCACAAAAACGGAGAAGGTATCCCTGCCCTTCATTCCTCCTATG
CCTGGTGCTTGCTGGGACGAGCGCCCCCTCTGCTACGAGGACGATATCTGGTGTAAAAAACCATACACTGAT
TGCTCTTTCATGTCTGAGAAGAATAATCTCGGTGCCTGGGCGCTGGTGGATCCCCCCCCCCAAGTGTTTTTT
CGGATGCAACCGCAGGTGGGTCCGCCACCGGCGGACTTGGACCAACGAACCTTTCTGCCTCCTGCTTTGAAC
CAGTATGCCATGTTCACTGTGAGCTACTCGATGGAGTGGGTGTGCGAACCGCGGAAGCACACTAGACGGCAT
AATTTGGAACCTCCGGCTCCGATGCCTTACACGGAGTCCGGCGATCCCCCGTTTCTCCTTACTCGTTCGCAC
GCTTCCAATGATTACCCTCGCTATTCTTTACCTGTAGAGGCGTTTCGCCCAGAGGGACGCGCGCATCGTGTC
TAA---------------
>lcl|JQ860246_1_cds_AFO62696_1_1/1-3099_lcl|JQ860246.1_cds_AFO62696.1_1/1-3099_protein=structural_protein_protein_id=AFO62696.1_location=1..3099_gbkey=CDS/1-3099
ATGAGCGCTGCCGACGCGTGGAAGCCGGGCGACCGGCCCCCGCTGGAGAACCTCATGGATGCCATGGACAGA
TCCATTTGGGGCGATAGAAGAAACAACTCTGGCGGGCGGAGAGGGATCAATGCCCTTCTGAGGGCTGGCTAT
GACCCGCGCATGCGGCAGGCTCTGTTACAGCTGTACAAGTTTTTTCTCTCAATAAAGAAACAAGGGGGATTC
TGGGATAAAATTAAGGAGGTGGCCAAGCAGTGGTGGATGGCGGGACACCAGACCTCAAAGGGAGACGAGCTT
GCACGAACAGTGCTCGATCTGGGAAGGCTCTTTATGGCCGTTGTAGACGACTATAGGGAGGACCCAGAGATA
GATAGCGTCAGAAGGAGCATGATTGACTTCCTTTACGGGGACAATGATGCCACTAGGGCCTTCTTTGGACTA
CAGCGGTTTGCTGACAAGGTGCATTTACCTCAGAGAGACGTGATGAGAGTGTGGATCACGGGCGGGTATAGA
CCGCAGCCACCGAAAGGGAGTCCTTGGGGTACCTGGGCGGAGCTTGACCTAGACATTCGCTATTCCTTAGAT
GCCTCCTACAAGGCAGAAGAGGAAGACCGTTCGAAAGCGATTCAGGTCCCTCGTATCAACGATCCTGGGCCT
CAATCAGGAGAGCAACCTCAGCCGGCACCTAAAGAGAGGCCTGCTGAGGGTGCTGAGACTGCTGGCCCAGGG
TCTGATGGACAGTCTGGACGGGCTGATACGGGGGCCGGACGGGAAAGAGATTCCCCCTCTACCGAAGTGGGA
GGATCAGATGGACCAGAGTCAGATGGAAAAGGGGGAGGACTCACCCTGCCTGGATATAGGTATGTAGGGCCC
GGCAATCCCTTGGATGCGGGGGAGCCGAGGGGACCCGTAGATGCCATAGCTAAGAAACACGATGAGCGGTAC
GACGAGCTCATCAAGCATGGCCACATACCCTATATTCACGGGAGGGGGGCGGACACTCTGATGGGGAAAGAG
CTTGCAGATGCCGAGGAAGCGGGGAAGATCCTCGATAGTTATGATCAGTTAGTGGCGAATGCCGCTAGGGGG
CTGTGGAGAGCTAAGGACACGTTAGCGGATCTCATTGGTGGGGAGCTGGACAAAGTCTTACCGCCCGATCCT
CCCGTACAGAGCGAGGGGGAGGAGTCCCAGAAGAGACCTCGTGAGGAGGCGGATCCTCCGGAGAGCGCCGAC
TCCGCCCCCAAAGCCCCGCCCGCCCAGAAACCAAGACTAGACGTTCCGGAGTACTTCTGGTCGGACGAGGAA
GAGGGCGCCGGAGAGGGGTCGGGAGACGACGAGGGTGGTGGGATTGTGCGCATTAATATACCAATAAAAATG
GAGAGTGCTGACAGCACCCAACATCAACCTCAAGGTCATGGGGGGGGGCCGAGAGCATCCGGGCATTGGCGC
GCAGGCACCGTGTTTGGGACTCATGGGGTGACGACTACTCAGACGCGAATGGTTATACTGAGCCCTAAGACT
GACTACAAGCCTCTGTTCCTGGACGCTGACACCAGTAAATTTGACTCTGAACCAGGCATGGGGTTCCTGACG
CCTTGGCAGTACTTTGATTTCAACTGCTACATGAACCACTTTACCCCCTCTGATTGGCAAGAGTTAGGGCGG
CGATACGACTCCATTAGGCCCAAGTCCCTGACTATATCAGTCGAGAACGTAGTGATTAAGGACGTGCATCAG
ACGAACAACGAGACAAACGTGCATGACTCGGGTACAGGTGGCATCATGATATTCGAGGACTCAGATTATACG
TTCCCGTATGTCATTGGGCATGCTCAAGAGGGAAACCCGGGTGCACTGAGTATTCAGTGGTACAACCCTCCG
CAGTACGCCTATTTTACAGGTTTTAATCCTATTGCTTGGGACCATGCAAGCGGTACCACTAAGTATCGGGTA
CATCCCAGCGCGGACACGGAGTTCTTTGTACTAGAAGAACACGCGGCCCAAATACTGCGCAGCGGTGATGGT
ACCTCCTTTGCTTACGAGTTTCCCAGTCTCGAGCCTAAACGCCTGGGCAGCCGTATGGGCACGTTGAACCTC
CGCCATAACCCTGTACTGCCTAGTAGACTGGCCATTTATTTGGGAGAGGATGGTACCAATGGGCCAACTTTT
TATCTGCCTCAGGGGACTGATCTGGACATATTTCCTCATGGGTTTATACCGGGGCCAAGACCGTGTCTTCCG
GTTTCCACACAACTAAGAGCTATAATCGACTTCGATGAGATGTCTGCGATCGCCTACGGTGATCGCACTAGT
AATAATCGGCACTCTCTCATGCCATTTACCAGACAGGCGACAACAATGTCCACTCAAAGCTATAATCGCCAG
GGGGAGGTGCAGAGAAATGTACACTTCCAATTGGGTGACATGGCCTTTGCGCGGTCCTCTGCTGAAGATTCT
TTTTATGAAAGATTTGACGAGGACAAAGACTACCGCAATCCTGGTGGTTATGTCAAAAAACCGCGACCCCTG
GTGACAGCAGAGAGGGAAGGCCTCGGAGAAAGACCTGGAGATGCCCTTATGGTGCCCACCTGGGGAGCGCAC
TTACCTGGCAGCAGTACAGGACCTGGCACCACAAAAACGGAGAAAGTTTCCCTGCCCTTCATTCCCCCCATG
CCTGGTGCTTGCTGGGACGAGCGCCCCCTCTGTTACGAGGACGATATCTGGTGTAAGAAACCATACACTGAT
TGTTCCTTCATGTCTGAGAAAAATAATCTTGGTGCCTGGGCGCTGGTGGATCCTCCGCCCCAAGTGTTTTTT
CGGATGCAGCCGCAGGTGGGTCCGCCACCGGCGGACTTGGACCAACGGACCTTTCTTCCGCCTGCTCTGAAT
CAGTATGCCATGTTCACTGTGAGCTACACTATGGAGTGGGTGTGCGAACCGCGGAAGCACACTAGACGGCAT
AATTTGGAACCTCCGCCTCCCATGCCTTACACGGAGTCCGGCGACCCCCCGTATCTCCTTACTCGTTCGCAT
GCTTCCAATGATTACCCTCGATATTCTTTACCTGTAGAGGCGTTTCGCCCAGAGGGACGCGCTCATCGTGTA
TAA---------------
>lcl|KC701310_1_cds_AGM20598_1_1/1-3099_lcl|KC701310.1_cds_AGM20598.1_1/1-3099_protein=structural_protein_protein_id=AGM20598.1_location=1..3099_gbkey=CDS/1-3099
ATGAGCGCTGCCGACGCGTGGAAGCCGGGTGACCGGCCCCCGCTGGAGAACCTCATGGATGCCATGGACAGA
TCCATTTGGGGCAATAGAAGAAACAACTCTGGCGGGCGGAGAGGGATCAATGCCCTTCTGAGGCCTGGCTAT
GATCCGCGCATGCGCCAGGCTCTCTTACAGCTTTACAAGTTTTTTATCTCAATAAAGAAACACGGTGGTTTC
TGGGATAAAATTAAGGAGGTGGCCAAGCAGTGGTGGATGGCGGGACACCAGACCTCCAAGGGAGACGAGCTA
GCGCGAACAGTGCTCGATCTGGGAAGGCTCTTTATGGCCGTCGTAGATGACTATAGGGAGGACCCAGAGATA
GATAGCGTCAGGAGGAGCATGATAGATTTTCTTTACGGGGACAATGATGCCACTAGGGCCTTCTTTGGATTA
CAGCGGTTCGCTGACAAGGTCCGTTTACCTCAGAGAGACGTGATGAGGGTGTGGATCACGGGCGGGTATAGA
CCGAAGCCCCCGAAAGGGAGTCCTTGGGGTACCTGGGCGGAGCTTGACCTAGACATTCGTAATTCCTTAGAT
GCCTCCTACAAGGCAGAAGAGGAAGACCGTTCGAAAGCGATTCAGGTCCCTCGTATCGACCATCCTGGGCCT
GAATCAGGAGAGCAACCTCAGCCGGCACCTGAAGAGAGGCCTGCTGAGAGTGCTGAGGCTGTTGGCCCAGGG
TCTGATGGACAGTCTGGACGGACTGATACGGGGGCCGGACGGGAACGAGATTCCCCCTCTACCGAAGTGGGA
GGATCAGATGGACCAGAGTCAGATGGAAAAGGGGGAGGACTCACCCTGCCTGGATATAGGTATGTAGGGCCC
GGCAACCCCTTGGATGCGGGGGAGCCGAGGGGACCCGTAGATGCCATAGCTAAGAAACACGATGAGCGGTAC
GACGAGCTCATCAAGCATGGCCACATACCCTATATTCACGGGAGGGGGGCGGACACGTTGATGGGGAAAGAG
CTTGCAGATGCCGAGGAAGCGGGGAAGATCCTCGATAGTTATGATCAGTTAGTGGCGAATGCCGCTAGGGGG
CTGTGGAGAGCTAAGGACACGTTAGCGGATCTCATTGGTGGGGAGCTGGACAAAGTCTTACCGCCCGATCCT
CCCGTACAGAGCGAGGGGGAGGAGTCCCAGAAGAGACCTCGTGAGGAGGCGGATCCTCCGGAGAGCGCCGAC
TCCGCCCCCAAAGCCCCGCCCGCCCAAAAACCAAGACTAGACGTTCCGGAGTACTTCTGGACGGAGGAGGAA
GAGGGCGCCGGAGACGGGTCGGGTGACGACGAGGGTGGTGGGATTGTGCGCATTAATATACCAATAAAAATG
GAGAGTGCTGACAGCACCCAACATCAACCTCAAGGTCATGGGGGGGGGCCGAGAGCATCCGGGCATTGGCGC
GCAGGCACCGTGTTTGGGACTCATGGGGTGACGACCACTCAGACGCGAATGGTTATACTGAGCCCTAAGACT
GACTACAAGCCGCTGTTCCTGGACGCTGACACCAGTAAATTTGACTCTGAACCAGGCATGGGGTTTTTGACA
CCGTGGCAGTACTTTGATTTCAACTGCTACATGAACCACTTTACCCCGTCTGATTGGCAAGAGCTAGGGAGA
CGATACGACTCCATTAGGCCCAAGTCCCTGAGTATATCAGTAGAGAACGTGGTGATCAAAGACGTACATCAG
ACGAACAACGAGACAAACGTGCATGACTCCGGAACAGGTGGCATCCTGATATTCGAAGACTCCGAGTACACC
TTTCCGTATGTCATTGGGCATGCTCAAGAGGGAAACCCTGGTGCACTGAGTATTCAGTGGTACAACCCTCCC
CAATACGCTTATTTTACGGGTTTTAATCCTATTGCTTGGGACCATGCAAACGGTACAATTAAGTATCAGGTA
CATCCTAGCGCGGACACGGAGTTCTTTGTTCTGGAGGAACACGCTGCCCAAATACTGCGCAGCGGTGATGGT
ACCTCCTTTGCTTACGAGTTTCCCAGTCTCGAACCTAAGCGACTGGGCAGCCGTATGGGCACGTTGAACCTC
CGTCATAACCCTGTTCTGCCCAGCAGACTGGCGATTTATTTGGGACAGGATGGGAACAATGCACCTACATTT
TATCAGCCTCAGGGGACTGATTTGGACATATTTCCTCAGGGGTTTATACCGGGCCCAAGACCGTGTCTGCCG
GTTTCCACACAGCTAAGTGCTAGCAGCGACTTCGATGAGATGTCTGCGATCGCCTACGGTGATCGCACTAGT
AATAATCGGCACTCTCTCATGCCGTTTACCAGACAGGCTACAACCATCTCCACTCAGAACTATAATCGCCAG
GGGGAGGTAGAGAGAAATGTACATTTCCAATTGGGTGATATGGCCTTTGCTCGGTCCTCTGCTGAAGATTCT
TTTTATGAAAGATTTGACGAGGACAAAGACTACCGTAATCCTGGTGGTTACGTCAAAAAACCTCGACCTCTG
GTGACAGCAGAGAGAGAAGGTCTTGGAGAAAGACCTGGAGATGCCCTTATGGTGCCCACCTGGGGAGCGAAA
TTACCTGGCAGCAGTACAGGACCTGGAGCCACTAAAACGGAGAAAGTTTCCCTGCCGTTCATTCCCCCCATG
CCCGGTGCTTGCTGGGACGAGCGCCCCCTCTGTTACGAGGACGATATCTGGTGTAAGAAGCCATACACTGAT
TGCTCTTTCATGTCTGAGAAAAATAATCTCGGTGCCTGGGCGCTGGTGGATCCTCCGCCCCAAGTGTTTTTT
CGTATGCAGCCGCAGGTGGGTCCGCCACCGGCGGACTTGGACCAACGAACCTTTCTGCCGCCTGCTTTGAAT
CAGTATGCCATGTTCACTGTGAGCTACACTATGGAGTGGGTGTGCGAACCGCGGAAGCACACTAGACGGCAT
AATTTGGAACCTCCGCCTCCTATGCCTTACACGGAGTCCGGCGACCCCCCGTTTCTCCTTACTCGTTCGCAT
GTTACCAATGATTACCCTCGATATTCTTTACCTGTAGAAGCGTTTCGCCCAGAGGGACGCGCTCATCGTGTA
TAA---------------
>lcl|MK378217_1_cds_QBA84555_1_2/1-3099_lcl|MK378217.1_cds_QBA84555.1_2/1-3099_protein=structural_protein_protein_id=QBA84555.1_location=2040..5138_gbkey=CDS/1-3099
ATGAGCGCTGCCGACGCGTGGAAGCCGGGTGACCGGCCCCCGCTGGAGAACCTCATGGATGCCATGGACAGA
TCCATTTGGGGCAATAGAAGAAACAACTCTGGCGGGCGGAGAGGGATCAATGCCCTTCTGAGGCCTGGCTAT
GACCCGCGCATGCGCCAGGCTCTCTTACAGCTTTACAAGTTTTTTATCTCAATAAACAAACACGGTGGTTTC
TGGGATAAAATTAAGGAGGTGGCGAAGCAATGGTGGATGGCGGGACACCAGACCTCCAAGGGAGACGAGCTA
GCGCGAACAGTGCTCGATCTGGGAAGGCTCTTTATGGCAGTCGTAGATGACTATAGGGAGGACCCAGAGATA
GATAGCGTCAGGCGGAGCATGATAGATTTTCTTTACGGGGACAATGATGCCACGAGGGCCTTCTTTGGACTA
CAGCGGTTCGCTGACAAGGTCCGTTTACCTCAGAGAGATGTGATGAGGGTGTGGATTACGGGCGGGTATAGA
CCTCAGCCCCCGAAAGGAAGTCCCTGGGGTACCTGGGCAGAGCTTGACCTAGACATCCGTAATTCCTTAGAT
GCCTCCTACAAGGCAGAAGAGGAAGACCGTCCGAAAGAGATTCAGGTCGCTCGTATCGACAATCCTGGGTCT
GCAGCCGGAGAGCGATCTCGGCCGGCACCTGAAGAGAGGCCTGCTGAGAGTGCTGAGGCTGTTGGCCCAGGG
TCTGATGGACAGTCTGGACGGGCTGATACGGGGGCCGAACGGGAACGAGATCCCACGTCTACCGAAGTGGGA
GGATCAGATGGAGCAGAGTCAGATGGAAAAGGGGGAGGACTCACCCTGCCTGGATATAGGTATGTAGGGCCC
GGCAATCCCTTGGATGCGGGGGAGCCGAGGGGACCCGTAGATGCCATAGCTAAGAAACACGATGAGCGGTAC
GACGAGCTCATCAAGCATGGCCACATACCCTATATTCACGGGAGGGGGGCGGACAGTCTGATGGGGAAAGAG
CTTGAAGATGCCGAGGAAGCGGGGGAGATAATCGACCGGTACGATCAGTTAGTGGCGAATGCGGCTAGGGGG
CTGTGGAGAGCTAAGGACACGTTAGCGGATCTCATTGGTGGGGAGCTGGACAAAGTCTTACCGCCCGATCCT
CCCGTACAGAGCGAGGGGGAGGAGTCCCAGAAGAGACCTCGTGAGGAGGAGGATCCTCCGGAGAGCGCCGAC
TCCGCCCCCAAAGCCCCGCCCGCCCAAAAACCAAGACTAGACGTTCCGGAGTACTTCTGGACGGAGGAGGAA
GAGGGCGCCGGAGAGGGGTCGGGAGACGACGAGGGGGGTGGGATTGTGCGCATTAATATACCAATAAAAATG
GAGAGTGCCGACAGCACCCAACATCAACCTCAAGGTCATGGGGGGGGACCGAGAGCATCCGGGCATTGGCGC
GCAGGCACCGTGTTTGGGACTCATGGGGTGACGACTACTCAGACGCGAATGGTTATACTGAGCCCTAAGACT
GACTACAAGCCGCTGTTCCTGGACGCTGACACCAGTAAATTTGACTCCGAACCAGGCATGGGGTTCCTGACA
CCGTGGCAGTACTTTGATTTTAACTGCTACATGAACCACTTTACCCCGTCTGATTGGCAAGAGCTAGGGAGA
CGATACGACTCCATTAGGCCCAAATCCCTGAGTATATCAGTAGAGAACGTGGTGATCAAAGACGTACATCAG
ACGAACAACGAGACAAACGTGCATGACTCCGGAACAGGTGGCATCCTGATATTCGAAGACTCCGAGTACACC
TTTCCGTATGTCATTGGGCATGCTCAAGAGGGAAACCCTGGTGCACTGAGTATTCAGTGGTACAACCCTCCC
CAATACGCCTATTTTACGGGTTTTAATCCTATTGCTTGGGACCATGCAAACGGTACAATTAAGTATCAGGTA
CATCCTAGCGCGGACACGGAGTTCTTTGTTCTGGAGGAACACGCTGCCCAAATACTGCGCAGCGGTGATGGT
ACCTCCTTTGCTTACGAGTTTCCCAGTCTCGAACCTAAGCGACTGGGCAGCCGTATGGGCACGTTGAACCTC
CGTCATAACCCTGTTCTGCCCAGCAGACTGGCGATTTATTTGGGACAGGATGGGAACAATGCACCTACATTT
TATCAGCCTAAGGGGACTGATTTGGACATATTTCCTCAGGGGTTTATACCGGGCCCAAGACCGTGTCTGCCC
GTTTCCACACAGCTAAGTGCTAGCAGTGACTTCGATGAGATGTCTGCGATCGCCTACGGTGATCGCACTAGT
AATAATCGGCACTCTCTCATGCCGTTTACCAGACAGGCTACAACCATCTCCACTCAAAACTATAATCGCCAG
GGGGAGGTAGAGAGAAATGTACATTTCCAATTGGGTGATATGGCCTTTGCTCGGTCTTCTGCTGAGGATTCT
TTTTATGAAAGATTTGACGAGGACAAAGACTACCGTAATCCTGGTGGTTACGTCAAAAAACCTCGACCTCTG
GTGACAGCAGAGAGAGAAGGTCTTGGAGAAAGACCTGGAGATGCCCTTATGGTCCCCACCTGGGGAGCGAAA
TTACCTGGCAGCAGTACAGGACCTGGACCCACTAAAACGGAGAAAGTTTCCCTGCCGTTCATTCCCCCCATG
CCCGGTGCTTGCTGGGACGAGCGCCCCCTCTGTTACGAGGACGATATCTGGTGTAAGAAGCCATACACTGAT
TGCTCTTTCATGTCTGAGAAAAATAATCTCGGTGCCTGGGCGCTGGTCGATCCTCCGCCCCAAGTGTTTTTT
CGTATGCAGCCGCAGGTGGGTCCGCCACCGGCGGACTTGGACCAACGAACCTTTCTGCCGCCTGCTTTGAAC
CAGTATGCCATGTTCACTGTGAGCTACACTATGGAGTGGGTGTGCGAACCGCGGAAGCACACTAGACGGCAT
AATTTGGAACCTCCGCCTCCCATGCCTTACACGGAGTCCGGCGACCCCCCGTTTCTCCTTACTCGTTCGCAT
GTTACCAATGATTACCCTCGCTATTCTTTACCTGTAGAGGCGTTTCGCCCTGAGGGACGCGCGCATCGTGTA
TAA---------------
>lcl|KC701314_1_cds_AGM20602_1_1/1-3099_lcl|KC701314.1_cds_AGM20602.1_1/1-3099_protein=structural_protein_protein_id=AGM20602.1_location=1..3099_gbkey=CDS/1-3099
ATGAGCGCTGCCGACGCGTGGAAGCCGGGTGACCGGCCCCCGCTGGAGAACCTCATGGATGCCATGGACAGA
TCCATTTGGGGCAATAGAAGAAACAACTCTGGCGGGCGGAGAGGGATCAATGCCCTTCTGAGGCCTGGCTAT
GACCCGCGCATGCGCCAGGCTCTCTTACAGCTTTACAAGTTTTTTATCTCAATAAACAAACACGGTGGTTTC
TGGGATAAAATTAAAGAAGTAGCGAAGCAATGGTGGATGGCGGGACACCAGACCTCCAAGGGAGACGAGCTA
GCGCGAACAGTTCTCGATCTGGGAAGGCTCTTTATGGCCGTCGTAGATGACTATAGGGAGGACCCAGAGATA
GATAGCGTCAGGCGGAGCATGATAGATTTTCTTTACGGGGACAATGATGCCACTAGGTCCTTCTTTGGATTA
CAGCGGTTCGCTGACAAGGTCCGTTTACCTCAGAGAGACGTGATGCGGGTGTGGATCACGGGCGGGTATAGA
CCGCAGCCCCCGAAAGGGAGTCCTTGGGGTACCTGGGCGGAGCTTGACCTAGACATTCGTAATTCCTTAGAT
GCCTCCTACAAGGCAGAAGAGGAAGACCGTTCGAAAGCGATTCAGGTCCCTCGTAGCGACCATCCTGGGCCT
AAATCAGGAGAGCAACCTCAGCCGGCACCTGAAGAGAGGCCTGCTGAGAGTGCTGAGGCTGTTGGCCCAGGG
TCTGATGGACAGTCTGGACGGGCTGATACGAGGGCCGGACGGGAACGAGATTCCCCGTCTACCGAAGTGGGA
GGATCAGATGGACCAGAGTCAGATGGAAAAGGGGGAGGACTCACCCTGCCTGGATATAGGTATGTAGGGCCC
GGCAATCCCTTGGATGCGGGGGAGCCCAGGGGGCCCGTAGATGCCATAGCTAAGAAACACGATGAGCGGTAC
GACGAGCTCATCAGGCATGGCCACATACCCTATATTCACGGGAGGGGGGCGGACACTTTGATGGGAAAAGAG
CTTGCAGATGCCGAGGAAGCGGGGAAGATCCTCGATAGTTATGATCAGTTAGTGGCCAATGCCGCTAGGGGG
CTGTGGAGAGCTAAAGACACGTTAGCGGATCTCATTGGTGGGGAACTGGACAAAGTCTTACCGCCCGATCCT
CCCGTACAGAGCGAGGGGGAGGAGTCCCAGAAGAGACCTCGTGAGGAGGCGGATCCTCCGGAGAGCGCCGAC
TCCGCCCCCAAAGCCCCGCCCGCCCAAAAACCAAGACTAGACGTTCCGGAGTACTTCTGGACGGCGGAGGAA
GAGGGCGCCGGAGACGGGTCGGGAGACGACGAGGGTGGTGGGATTGTGCGCATTAATATACCAATAAAAATG
GAGAGTGCTGACAGCACCCAACATCAACCTCAAGGTCATGGGGGGGGGCCGAGAGCATCCGGGCATTGGCGC
GCAGGCACCGTGTTTGGGACTCATGGGGTGACGACTACTCAGACGCGAATGGTTATACTGAGCCCTAAGACT
GACTACAAGCCGCTGTTCTTGGACGCTGACACCAGTAAATTTGACTCTGAACCAGGCATGGGGTTTCTGACA
CCGTGGCAGTACTTTGATTTCAACTGCTACATGAACCACTTTACTCCCTCTGATTGGCAAGAGTTAGGGAGG
CGATACGACTCCATTAGACCCAAGTCGCTGACTATATCAGTCGAGAACGTAGTGATTAAGGACGTGCATCAG
ACGAACAACGAGACAAACGTGCATGACTCCGGTACAGGTGGCATCATGATATTCGAGGACTCAGATTATACG
TTCCCGTATGTCATTGGGCATGCTCAAGAGGGAAACCCGGGTGCACTGAGTATTCAGTGGTACAACCCTCCG
CAGTACGCCTATTTCACGGGTTTTAATCCTATTGCTTGGGACCATGCAACCGGTACAATTAAGTATCAGGTA
CATCCCAGCGCGGACACGGAATTCTTTGTTCTGGAGGAACACGCTGCTCAAATAYTGCGCAGCGGTGATGGT
ACCTCCTTTGCTTACGAGTTTCCCAGTCTCGAACCTAAGCGACTGGGCAGCCGTATGGGCACGTTGAACCTC
CGTCATAACCCTGTTCTGCCCAGCAGACTGGCGATTTATTTGGGACAGGATGGGAACAATGCACCGACATTT
TATCAGCCTCAGGGGACAGATTTGGACATATTTCCTCAGGGGTTTATACCGGGCCCAAGACCGTGTCTGCCG
GTTTCCACACAGCTAAGTGCTAGCAGCGACTTCGATGAGATGTCTGCGATCGCCTACGGTGATCGCACGAGT
AATAATCGGCACTCTCTCATGCCGTTTACCAGACAGGCTACAACCATCTCCACTCAAAACTATAATCGCCAG
GGGGAGGTAGAGAGAAATGTACATTTCCAATTGGGTGATATGGCCTTTGCTCGGTCCTCTGCTGAAGATTCT
TTTTATGAAAGATTTGACGAGGACAAAGACTACCGTAATCCTGGTGGTTACGTCAAAAAACCTCGACCTCTG
GTGACAGCAGAGAGAGAAGGTCTTGGAGAAAGACCTGGAGATGCCCTTATGGTGCCCACCTGGGGAGCGAAA
TTACCTGGCAGCAGTACAGGACCTGGAGCCACTAAAACGGAGAAAGTTTCACTGCCGTTCATTCCCCCCATG
CCCGGTGCTTGCTGGGACGAGCGCCCCCTCTGTTACGAGGACGATATCTGGTGTAAGAAGCCATACACTGAT
TGCTCTTTCATGTCTGAGAAAAATAATCTCGGTGCCTGGGCGCTGGTGGATCCTCCGCCCCAAGTGTTTTTT
CGTATGCAGCCGCAGGTGGGTCCGCCACCGGCGGACTTGGACCAACGAACCTTTCTGCCGCCTGCTCTGAAT
CAGTATGCCATGTTCACTGTGAGCTACACAATGGAGTGGGTGTGCGAACCGCGGAAGCACACTAGACGGCAT
AATTTGGAACCTCCGCCTCCCATGCCTTACACGGAGTCCGGCGACCCCCCGTTTCTCCTTACTCGTTCGCAT
GCTTCCAATGATTACCCTAGGTATTCTTTACCTGTAGAGGCGTTTCGCCCAGAGGGACGCCCTCATCGTGTA
TAA---------------
>lcl|MK378220_1_cds_QBA84561_1_2/1-3099_lcl|MK378220.1_cds_QBA84561.1_2/1-3099_protein=structural_protein_protein_id=QBA84561.1_location=2071..5169_gbkey=CDS/1-3099
ATGAGCGCTGCCGACGCGTGGAAGCCGGGTGACCGGCCCCCGCTGGAGAACCTCATGGAGGCCATGGACAGA
TCCATTTGGGGCAATAGAAGAAACAACTCTGGCGGGCGGAGAGGGATCAATGCCCTTCTGAGGCCTGGCTAT
GACCCGCGCATGCGCCAGGCTCTCCTACAGCTTTACAAGTTTTTTATCTCAATAAACAAACACGGTGGTTTC
TGGGATAAAATTAAGGAGGTGGCGAAGCAATGGTGGATGGCGGGACACCAGACCTCCAAGGGAGACGAGCTA
GCGCGAACAGTGCTCGATCTGGGAAGGCTCTTTATGGCAGTCGTAGATGACTATAGGGAGGACCCAGAGATA
GATAGCGTCAGGCGGAGCATGATAGATTTTCTTTACGGGGACAATGATGCCACGAGGGCCTTCTTTGGACTA
CAGCGGTTCGCTGAAAAGGTCCGTTTACCTCAGAGAGATGTGATGAGGGTGTGGATTACGGGCGGGTATAGA
CCTCAGCCCCCGAAAGGAAGTCCCTGGGGTACCTGGGCAGAGCTTGACCTAGACATCCGTAATTCCTTAGAT
GCCTCCTACAAGGCAGAAGAGGAAGACCGTCCGAAAGAGATTCAGGTCGCTCGTATCGACAATCCTGGGTCT
GCAGCCGGAGAGCGATCTCGGCCGGCACCTGAAGAGAGGCCTGCTGAGAGTGCTGAGGCTGTTGGCCCAGGG
TCTGATGGACAGTCTGGACGGGCTGATACGGGGGCCGAACGGGAACGAGATCCCACGTCTACCGAAGTGGGA
GGATCAGATGGAGCAGAGTCAGATGGAAAAGGGGGAGGACTCACCCTGCCTGGATATAGGTATGTAGGGCCC
GGCAATCCCTTGGATGCGGGGGAGCCGAGGGGACCCGTAGATGCCATAGCTAAGAAACACGATGAGCGGTAC
GACGAGCTCATCAAGCATGGCCACATACCCTATATTCACGGGAGGGGGGCGGACAGTCTGATGGGGAAAGAG
CTTGCAGATGCCGAGGAAGCGGGGAAGATACTCGATCGGTACGATCAGTTAGTGGCGAATGCGGCTAGGGGG
CTGTGGAGAGCTAAGGACACGTTAGCGGATCTCATTGGTGGGGAGGTGGACAAAGTCTTACCGCCCGATCCT
CCCGTACAGAGCGAGGGGGAGGAGTCCCAGAAGAGACCTCGTGAGGAGGAGGATCCTCCGGAGAGCGCCGAC
TCCGCCCCCAAAGCCCCGCCCGCCCAAAAACCAAGACTAGACGTTCCGGAGTACTTCTGGACGGAGGAGGAA
GAGGGCGCCGGAGAGGGGTCGGGAGACGACGAGGGGGGTGGGATTGTGCGCATTAATATACCAATAAAAATG
GAGAGTGCCGACAGCACCCAACATCAACCTCAAGGTCATGGGGGGGGACCGAGAGCATCCGGGCATTGGCGC
GCAGGCACCGTGTTTGGGACTCATGGGGTGACGACCACTCAGACGCGAATGGTTATACTGAGCCCTAAGACT
GACTACAAGCCGCTGTTCCTGGACGCTGACACCAGTAAATTTGACTCCGAACCAGGCATGGGGTTCCTGACA
CCGTGGCAGTACTTTGATTTTAACTGCTACATGAACCACTTTACCCCGTCTGACTGGCAAGAGCTAGGGAGA
CGATACGACTCCATTAGGCCCAAATCCCTGAGTATATCAGTAGAGAACGTGGTCATCAAAGACGTACATCAG
ACGAACAACGAGACAAACGTGCATGACTCCGGAACAGGTGGCATCCTGATATTCGAAGACTCAGAGTACACC
TTTCCGTATGTCATTGGGCATGCTCAAGAGGGAAACCCTGGTGCACTGAGTATTCAGTGGTACAACCCTCCC
CAATACGCCTATTTTACGGGTTTTAACCCTATTGCTTGGGACCACGCAAACGGTACAATTAAATATCAGGTA
CATCCTAGCGCGGACACGGAGTTCTTTGTTCTGGAGGAACACGCTGCCCAAATACTGCGCAGCGGTGATGGT
ACCTCCTTTGCTTACGAGTTTCCCAGTCTCGAGCCTAAGCGACTGGGTACCCGCATGGGCACGTTGAACCTC
CGTCATAACCCTGTTCTGCCCAGCAGACTGGCGATTTATTTGGGACAGGATGGGAACAATGCACCTACATTT
TATCAGCCTCGGGGGACTGATTTGGACATATTTCCTCAGGGGTTTATACCGGGCCCAAGACCGTGTCTGCCG
GTTTCCACACAGCTAAGCGCTAGCAGCGACTTCGATGAGATGTCTGCGATCGCCTACGGTGATCGCACTAGT
AATAATCGGCACTCTCTCATGCCGTTTACCAGACAGGCTACAACCATCTCCACTCAAAACTATAATCGCCAG
GGGGAGGTAGAGAGAAATGTACATTTCCAATTGGGTGATATGGCCTTTGCTCGATCCTCTGCTGAGGATTCT
TTTTATGAAAGATTTGACGAGGACAAAGACTACCGTAATCCTGGTGGTTACGTCAAAAAACCTCGACCTCTG
GTGACAGCAGAGAGAGAAGGTCTTGGAGAAAGACCTGGAGATGCCCTTATGGTCCCCACCTGGGGAGCGAAA
TTACCTGGCAGCAGTACAGGACCTGGAGCCACTAAAACGGAGAAAGTTTCCCTGCCGTTCATTCCCCCCATG
CCCGGTGCTTGCTGGGACGAGCGCCCCCTCTGTTACGAGGACGATATCTGGTGTAAGAAGCCATACACTGAT
TGCTCTTTCATGTCTGAGAAAAATAATCTCGGTGCCTGGGCGCTGGTCGATCCTCCGCCCCAAGTGTTTTTT
CGTATGCAGCCGCAGGTGGGGCCGCCACCGGCGGACTTGGACCAACGAACCTTTCTGCCGCCTGCTTTGAAC
CAGTATGCCATGTTCACAGTGAGCTACACTATGGAGTGGGTGTGCGAACCGCGGAAGCACACTAGACGGCAT
AATTTGGAACCTCCGCCTCCCATGCCTTACACGGAGTCCGGCGACCCCCCGTTTCTCCTTACTCGTTCGCAT
CTTACCAATGATTACCCTCGCTATTCTTTACCTGTAGAGGCGTTTCGCCCTGAGGGACGCGCACATCGTGTA
TAA---------------
>lcl|NC_038883_1_cds_YP_009507389_1_2/1-3099_lcl|NC_038883.1_cds_YP_009507389.1_2/1-3099_locus_tag=D1R65_gp2_db_xref=GeneID:37619434_protein=structural_protein_protein_id=YP_009507389.1_location=2252..5350_gbkey=CDS/1-3099
ATGAGCGCTGCCGACGCGTGGAAGCCGGGTGACCGGCCCCCGCTGGAGAACCTCATGGATGCCATGGACAGA
TCCATTTGGGGCAATAGAAGAAACAACTCTGGCGGGCGGAGAGGGATCAATGCCCTTCTGAGGCCTGGCTAT
GACCCGCGCATGCGCCAGGCTCTCTTACAGCTTTACAAGTTTTTTATCTCAATAAACAAACACGGTGGTTTC
TGGGATAAAATTAAGGAGGTGGCGAAGCAATGGTGGATGGCGGGACACCAGACCTCCAAGGGAGACGAGCTA
GCGCGAACAGTGCTCGATCTGGGAAGGCTCTTTATGGCAGTCGTAGATGACTATCGGGAGGACCCAGAGATA
GATAGCGTCAGGCGGAGCATGATAGATTTTCTTTACGGGGACAATGATGCCACGAGGGCTTTCTTTGGACTA
CAGCGGTTCGCTGACAAGGTCCGTTTACCTCAGAGAGATGTGATGAGGGTGTGGATTACGGGCGGGTATAGA
CCTCAGCCCCCGAAAGGAAGTCCCTGGGGTACCTGGGCAGAGCTTGACCTAGACATCCGTAATTCCTTAGAT
GCCTCCTACAAGGCAGAAGAGGAAGACCGTCCGAAAGAGATTCAGGTCGCTCGTATCGACAATCCTGGGTCT
GCAGCCGGAGAGCGATCTCGGCCGGCACCTGAAGAGAGGCCTGCTGAGAGTGCTGAGGCTGTTGGCCCAGGG
TCTGATGGACAGTCTGGACGGGCTGATACGGGGGCCGAACGGGAACGAGATCCCACGTCTACCGAAGTGGGA
GGATCAGATGGAGCAGAGTCAGATGGAAAAGGGGGAGGACTCACCCTGCCTGGATATAGGTATGTAGGGCCC
GGCAATCCCTTGGATGCGGGGGAGCCGAGGGGACCCGTAGATGCCATAGCTAAGAAACACGATGAGCGGTAC
GACGAGCTCATCAAGCATGGCCACATACCCTATATTCACGGGAGGGGGGCGGACAGTCTGATGGGGAAAGAG
CTTGCAGATGCCGAGGAAGCGGGGAAGATACTCGATCGGTACGATCAGTTAGTGGCGAATGCGGCTAGGGGG
CTGTGGAGAGCTAAGGACACGTTAGCGGATCTCATTGGTGGGGAGCTGGACAAAGTCTTACCGCCCGATCCT
CCCGTACAGAGCGAGGGGGAGGAGTCCCAGAAGAGACCTCGTGAGGAGGAGGATCCTCCGGAGAGCGCCGAC
TCCGCCCCCAAAGCCCCGCCCGCCCAAAAACCAAGACTAGACGTTCCGGAGTACTTCTGGACGGAGGAGGAA
GAGGGCGCCGGAGAGGGGTCGGGAGACGACGAGGGGGGTGGGATTGTGCGCATTAATATACCAATAAAAATG
CAGAGTGCCGACAGCACCCAACATCAACCTCAAGGTCATGGGGGGGGACCGAGAGCATCCGGGCATTGGCGC
GCAGGCACCGTGTTTGGGACTCATGGGGTGACGACCACTCAGACGCGAATGGTAATACTGAGCCCTAAGACT
GACTACAAGCCGCTGTTCCTGGACGCTGACACCAGTAAATCTGACTCCGAACCAGGCATGGGGTTCCTGACA
CCGTGGCAGTACTTTGATTTTAACTGCTACATGAACCACTTTACCCCGTCTGATTGGCAAGAGCTAGGGAGA
CGATACGACTCCATTAGGCCCAAATCCCTGAGTATATCAGTGGAGAACGTGGTGATCAAAGACGTACATCAG
ACGAACAACGAGACAAACGTGCATGACTCCGGAACAGGTGGCATCCTGATATTCGAAGACTCCGAGTACACC
TTTCCGTATGTCATTGGGCATGCTCAAGAGGGAAACCCTGGTGCACTGAGTATTCAGTGGTACAACCCTCCC
CAATACGCCTATTTTACGGGTTTTAATCCTATTGCTTGGGACCATGCAAACGGTACAATTAAGTATCAGGTA
CATCCTAGCGCGGACACGGAGTTCTTTGTTCTGGAGGAACACGCTGCCCAAATACTGCGCAGCGGTGATGGT
ACCTCCTTTACTTACGAGTTTCCCAGTCTCGAACCTAAGCGACTGGGCAGCCGTATGGGCACGTTGAACCTC
CGTCATAACCCTGTTCTGCCCAGCAGACTGGCGATTTATTTGGGACAGGATGGGAACAATGCACCTACATTT
TATCAGCCTCAGGGGACTGATTTGGACATATTTCCTCAGGGGTTTATACCGGGCCCAAGACCGTGTCTGCCG
GTTTCCACACAGCTAAGTGCTAGCAGCGACTTCGATGAGATGTCTGCGATCGCCTACGGTGATCGCACTAGT
AATAGTCGGCACTCTCTCATGCCGTTTACCAGACAGACTACAACCATCTCCACTCAAAACTATAATCGCCAG
GGGGAGGTAGAGAGAAATGTACATTTCCAATTGGGTGATATGGCCTTTGCTCGGTCCTCTGCTGAAGATTCT
TTTTATGAAAGATTTGACGAGGACAAAGACTACCGTAATCCTGGTGGTTACGTCAAAAAACCTCGACCTTTG
GTGACAGCAGAGAGAGAAGGTCTTGGAGAAAGACCTGGAGATGCCCTTATGGTCCCCACCTGGGGAGCGAAA
TTACCTGGCAGCAGTACAGGACCTGGAGCCACTAAAACGGAGAAAGTTTCCCTGCCGTTCATTCCCCCCATG
CCCGGGGCTTGCTGGGACGAGCGCCCCCTCTGTTACGAGGACGATATCTGGTGTAAGAAGCCATACACTGAT
TGCTCTTTCATGTCTGAGAAAAATAATTTCGGTGCCTGGGCGCTGGTGGATCCTCCGCCCCAAGTGTTTTTT
CGTATGCAGCCGCAGGTGGGTCCGCCACCGGCGGACTTGGACCAACGGACCTTTCTGCCGCCTGCTCTGAAC
CAGTATGCCATGTTCACTGTGAGCTACACTATGGAGTGGGTGTGCGAACCGCGGAAGCACACTAGACGGCAT
AATTTGGAACCTCCGCCTCCCATGCCTTACACGGAGTCCGGCGACCCCCCGTTTCTCCTTACTCGTTCGCAC
GTTTCCAATGATTACCCTCGATATTCTTTACCTGTAGAGGCGTTTCGCCCAGAGGGACGCGCTCATCGTGTA
TAA---------------
>lcl|MG345015_1_cds_AWO81946_1_2/1-3099_lcl|MG345015.1_cds_AWO81946.1_2/1-3099_protein=structural_protein_protein_id=AWO81946.1_location=2197..5295_gbkey=CDS/1-3099
ATGAGCGCTGCCGACGCGTGGAAGCCGGGTGACCGGCCCCCGCTGGAGAACCTCATGGATGCCATGGACAGA
TCCATTTGGGGCAATAGAAGAAACAACTCTGGCGGGCGGAGAGGGATCAATGCCCTTCTGAGGCCTGGTTAT
GACCTGCGCATGCGCCAGGCTCTCTTACAACTTTACAAGTTTTTTATCTCAATAAACAAACACGGTGGTTTC
TGGGATAAAATTAAGGAGGTGGCGAAGCAATGGTGGATGGCGGGACACCAGACCTCCAAGGGAGACGAGCTA
GCGCGAACAGTGCTCGATCTGGGAAGGCTCTTTATGGCAGTCGTAGATGACTATAGGGAGGACCCAGAGATA
GATAGCGTCAGGCGGAGCATGATAGATTTTCTTTACGGGGACAATGATGCCACGAGGGCCTTCTTTGGACTA
CAGCGGTTCGCTGACAAGGTCCGTTTACCTCAGAGAGATGTGATGAGGGTGTGGATTACGGGCGGGTATAGA
CCTCAGCCCCCGAGAGGAAGTCCCTGGGGTACCTGGGCAGAGCTTGACCTAGACATCCGTAATTCCTTAGAT
GCCTCCTACAAGGCAGAAGAGGAGGACCGTTCGAAAGAGATTCAGGTCGCTCGTATCGACAATCCTGGGTCT
GCAGCCGGAGAGCGACCTCGGCCGGCACCTGAAGAGAGGCCTGCTGAGAGTGCTGAGGCTGTTGGCCCAGGG
TCTGATGGACAGTCTGGACGGGCTGATACGGGGGCCGAACGGGAACGAGATCCCACGTCTACCGAAGTGGGA
GGATCAGATGGAGCAGAGTCAGATGGAAAAGGGGGAGGACTCACCCTGCCTGGATATAGGTATGTAGGGCCC
GGCAATCCCTTGGATGCGGGGGAGCCAAGGGGACCCGTAGATGCCATAGCTAAGAAACACGATGAGCGGTAC
GATGAGCTCATCAAGCATGGCCACATACCCTATATTCACGGGAGGGGGGCGGACCGTCTGATGGGGAAAGAG
CTTGCAGATGCCGAGGAAGCGGGGAAGATACTCGATCGGTACGATCAGTTAGTGGCGAATGCGGCTAGGGGG
CTGTGGAGGGCTAAGGACACGTTAGCGGATCTCATTGGTGGGGAGCTGGACAAAGTCTTACCGCCCGATCCT
CCCGTACAGAGCGAGGGGGAGGAGTCCCAGAAGAGACCTCGTGAGGAGGAGGATCCTCCGGAGAGCGCCGAC
TCCGCCCCCAAAGCCCCGCCCGCCCAAAAACCAAGACTAGACGTTCCGGAGTACTTCTGGACGGAGGAGGAA
GAGGGCGCCGGAGAGGGGTCGGGAGACGACGAGGGGGGTGGGATTGTGCGCATTAATATACCAATAAAAATG
GAGAGTGCCGACAGCACCCAACAGCAACCTCAAGGTCATGGGGGGGGACCGAGAGCATCCGGGCATTGGCGC
GCAGGCACCGTGTTTGGGACTCATGGGGTGACGACCACTCAGACACGAATGGTTATACTGAGCCCTAAGACT
GACTACAAGCCGCTGTTCCTGGACGCTGACACCAGTAAATTTGACTCCGAACCAGGCATGGGGTTCCTGACA
CCGTGGCAGTACTTTGATTTTAACTGCTACATGAACCACTTTACCCCGTCTGATTGGCAAGAGCTAGGGAGA
CGATACGACTCCATTAGGCCCAAATCCCTGAGTATATCAGTAGAGAACGTGGTGATCAAAGACGTACATCAG
ACGAACAACGAGACAAACGTGCATGACTCCGGAACAGGTGGCATCCTGATATTCGAAGACTCCGAGTACACC
TTTCCGTATGTCATTGGGCATGCTCAAGAGGGAAACCCTGGTGCACTGAGTATTCAGTGGTACAACCCTCCG
CAATACGCCTATTTTACGGGTTTTAATCCTATTGCTTGGGACCATGCAAACGGTACAATTAAGTATCAGGTA
CATCCTAGCGCGGACACGGAGTTCTTTGTTCTGGAGGAACACGCTGCCCAAATACTGCGCAGCGGTGATGGT
ACCTCCTTTGCTTACGAGTTTCCCAGTCTCGAACCTAAGCGACTAGGCAGCCGTATGGGCACGTTGAACCTC
CGTCATAACCCTGTTCTGCCCAGCAGACTGGCGATTTATTTGGGACAGGATGGGAACAATTCACCTACATTT
TATCAGCCTCGGGGGACTGATTTGGACATATTTCCTCAGGGGTTTATACCGGGCCCAAGACCGTGTCTGCCG
GTTTCCACACAGCTAAGTGCTAGCAGCGACTTCGATGAGATGTCTGCGATCGCCTACGGTGATCGCACTAGT
AATAATCGGCACTCTCTCATGCCGTTTACCAGACAGGCTACAACCATCTCCACTCAAAACTATAATCGCCAG
GGGGAGGTAGAGAGAAATGTACATTTCCAATTGGGTGATATGGCCTTTGCTCGGTCCTCTGCTGAGGATTCT
TTTTATGAAAGATTTGACGAGGATAAAGACTACCGTAATCCTGGTGGTTACGTCAAAAAACCTCGACCTCTG
GTGACAGCAGAGAGAGAAGGTCTTGGAGAAAGACCTGGAGATGCCCTTATGGTCCCCACCTGGGGAGCGAAA
TTACCTGGCAGCAGTACAGGACCTGGACCCACTAAAACGGAGAAAGTTTCCCTGCCGTTCATTCCCCCCATG
CCCGGTGCTTGCTGGGACGAGCGCCCCCTCTGTTACGAGGACGATATCTGGTGTAAGAAGCCATACACTGAT
TGCTCTTTCATGTCTGAGAAAAATAATCTCGGTGCTTGGGCGCTGGTCGATCCTCCGCCCCAAGTGTTTTTT
CGTATGCAGCCGCAGGTGGGTCCGCCACCGGCGGACTTGGACCAACGAACCTTTCTGCCGCCTGCTTTGAAC
CAGTATGCCATGTTCACTGTGAGCTACACTATGGAGTGGGTGTGCGAACCGCGGAAGCACACTAGACGGCAT
AATTTGGAACCTCCGCCTCCCATGCCTTACACGGAGTCCGGCGACCCCCCGTTTCTCCTTACTCGTTCGCAT
GTTACCAATGATTACCCTCGCTATTCTTTACCTGTAGAGGCGTTTCGCCCTGAGGGACGCGCTCATCGTGTA
TAA---------------
>lcl|MK378162_1_cds_QBA84472_1_2/1-3099_lcl|MK378162.1_cds_QBA84472.1_2/1-3099_protein=structural_protein_protein_id=QBA84472.1_location=2155..5253_gbkey=CDS/1-3099
ATGAGCGCTGCCGACGCGTGGAAGCCGGGTGACCGGCCCCCGCTGGAGAACCTCATGGATGCCATGGACAGA
TCCATTTGGGGCAATAGAAGAAACAACTCTGGCGGGCGGAGAGGGATCAATGCCCTTCTGAGGCCTGGCTAT
GATCCGCGCATGCGCCAGGCTCTCTTACAGCTTTACAAGTTTTTTATCTCAATAAAGAAACACGGTGGTTTC
TGGGATAAAATTAAGGAGGTGGCGAAGCAATGGTGGATGGCGGGACACCAGACCTCCAAGGGAGACGAGCTA
GCGCGAACAGTGCTCGATCTGGGAAGGCTCTTTATGGCCGTGGTAGATGACTATAGGGAGGACCCAGAGATA
GATAGCGTCAGGAGGAGCATGATAGATTTTCTTTACGGGGACAATGATGCCACTAGGGCCTTCTTTGGATTA
CAGCGGTTCGCTGACAAGGTCCGTCTACCTCAGAGAGACGTGATGAGGGTGTGGATCACGGGCGGGTATAGA
CCGCAGCCCCCGAAAGGGAGTCCTTGGGGTACCTGGGCGGAACTTGACCTAGACATTCGTAATTCCTTAGAT
GCCTCCTATAAGGCAGAAGAGGAAGACCGTTCGAAAGCGATTCAGGTCCCTCGTGTCGACCATCCTGGGCCT
GAATCCGGAGAGCAACCTCAGCCGGCACCTGAAGAGAGGCCTGCTGAGAGTGCTGAGGCTGTTGGCCCAGGG
TCTGATGGACAGTCTGGACGGGCTGATACGGGGGCCGGACGGGAAGGAGATTCCCCCTCTACCGAAGTGGGA
GGATCAGATGGACCAGAGTCAGATGGAAAAGGGGGAGGACTCACCCTGCCTGGATATAGGTATGTAGGACCC
GGCAATCCCTTGGATGCGGGGGAGCCGAGGGGACCCGTAGATGCCATAGCTAAGAAACACGATGAGCGGTAC
GACGAGCTCATCAAGCATGGCCACATACCGTATATTCACGGGAGGGGGGCAGACACTATGATGGGAAAAGAG
CTTGCAGATGCCGAGGAAGCGGGGAAGATCCTCGATAGTTATGATCAGTTAGTGGCGAATGCCGCTAGGGGG
CTGTGGAGAGCTAAGCCTATGACAACGGATCTCATTGGTGGGGAGCTGGACAAAGTCTTACCGCCCGATCCT
CCCGTACAGAGCGAGGGGGAGGAGTCCCAGAAGAGACCTCGTGAGGAGGCGGATCCTCCGGAGAGCGCCGAC
TCCGCCCCCAAAGCCCCGCCCGCCCAAAAACCAAGACTAGACGTTCCGGAGTACTTCTGGACGGAGGAGGAA
GAGGGCGCCGGAGACGGGTCGGGAGACGACGAGGGTGGTGGGATTGTGCGCATTAATATACCAATAAAAATG
GAGAGCGCTGACAGCACCCAACATCAACCTCAAGGTCATGGGGGGGGGCCGAGAGCATCCGGCCATTGGCGC
GCAGGCACCATGTTTGGGACTCACGGGGTGACGACTACTCAGACGCGAATGGTTATACTGAGCCCTAAGACT
GACTACAAGCCTCTGTTCCTGGACGCTGACACCAGTAAATTTGACTCTGAACCAGGCATGGGGTTCCTGACA
CCGTGGCAGTACTTTGATTTCAACTGCTACATGAACCACTTTACCCCCTCTGATTGGCAAGAGTTAGGGAGG
CGATACGATTGCATTAGGCCCAAGTCCCTGACTATATCAGTCGAGAACGTAGTGATTAAGGACGTTCATCAG
ACGAACAACGAGACAAACGTGCATGACTCCGGTACAGGTGGCATCATGATATTCGAGGACTCAGATTATACG
TTCCCGTATGTCATTGGGCATGCTCAAGAGGGAAACCCGGGTGCACTGAGTATTCAGTGGTACAACCCTCCG
CAGTACGCCTATTTTACGGGTTTTAATCCTATTGCTTGGGACCATGCAAACGGTACAATTAAGTATCAGGTA
CATCCTAGCGCGGACACGGAGTTCTTTGTTCTGGAGGAACACGCTGCCCAAATACTGCGCAGCGGTGATGGT
ACCTCCTTTGCTTACGAGTTTCCCAGTCTCGAACCTAAGCGACTGGGCAGCCGTATGGGCACGTTGAACCTC
CGTCATAACCCTGTTCTGCCCAGCAGACTGGCGATTTATTTGGGACAGGATGGGAACAATGCACCTACATTT
TATCAGCCTCAGGGGACTGATTTGGACATATTTCCTCAGGGGTTTATACCGGGCCCAAGACCGTGTCTGCCG
GTTTCCACACAGCTAAGTGCTAGCAGCGACTTCGATGAGATGTCTGCGATCGCCTACGGTGATCGCACTAGT
AATAATCGGCACTCTCTCATGCCGTTTACCAGACAGGCTACAACCATCTCCACTCAAAACTATAATCGCCAG
GGGGAGGTAGAGAGAAATGTACATTTCCAATTGGGTGATATGGCCTTTGCTCGGTCCTCTGCTGAGGATTCT
TTTTATGAAAGATTTGACGAGGATAAAGACTACCGTAATCCTGGTGGTTACGTCAAAAAACCTCGACCTCTG
GTGACAGCAGAGAGAGAAGGTCTTGGAGAAAGACCTGGAGATGCCCTTATGGTCCCCACCTGGGGAGCGAAA
TTACCTGGCAGCAGTACAGGACCTGGACCCACTAAAACGGAGAAAGTTTCCCTGCCGTTCATTCCCCCCATG
CCCGGTGCTTGCTGGGACGAGCGCCCCCTCTGTTACGAGGACGATATCTGGTGTAAGAAGCCATACACTGAC
TGCTCTTTCATGTCTGAGAAAAATAATCTCGGTGCCTGGGCGCTGGTGGATCCTCCCCCCCAAGTGTTTTTT
CGGATGCAACCGCAGGTGGGTCCGCCACCGGCGGACTTGGACCAACGAACCTTTCTGCCTCCTGCTTTGAAC
CAGTATGCCATGTTCACTGTGAGCTACACGATGGAGTGGGTGTGCGAACCGCGGAAGCACACCAGACGGCAT
AATTTGGAACCTCCGGCTCCGATGCCTTACACGGAGTCCGGCGATCCCCCGTTTCTCCTTACTCGTTCGCAC
GCTTCCAATGATTACCCTCGCTATTCTTTACCTGTAGAGGCGTTTCGCCCAGAGGGACGCGCGCATCGTGTC
TAA---------------
>lcl|MK378213_1_cds_QBA84548_1_2/1-3099_lcl|MK378213.1_cds_QBA84548.1_2/1-3099_protein=structural_protein_protein_id=QBA84548.1_location=1985..5083_gbkey=CDS/1-3099
ATGAGCGCTGCCGACGCGTGGAAGCCGGGTGACCGGCCCCCGCTGGAGAACCTCATGGATGCCATGGACAGA
TCCATTTGGGGCAATAGAAGAAACAACTCTGGCGGGCGGAGAGGGATCAATGCCCTTCTGAGGCCTGGCTAT
GACCCGCGCATGCGCCAGGCTCTCTTACAGCTTTACAAGTTTTTTATCTCAATAAAGAAACACGGTGGTTTC
TGGGATAAAATTAAGGAGGTGGCGAAGCAATGGTGGATGGCGGGACACCAGACCTCCAAGGGAGACGAGCTA
GCGCGAACAGTACTCGATCTGGGAAGGCTCTTTATGGCCGTGGTAGATGACTATAGGGAGGACCCAGAGATA
GATAGCGTCAGGAGGAGCATGATAGATTTTCTTTACGGGGACAATGATGCCACTAGGGCCTTCTTTGGACTA
CAGCGGTTCGCTGACAAGGTCCGTTTACCTCAGAGAGATGTGATGAGGGTGTGGATTACGGGCGGGTATAGA
CCTCAGCCCCCGAAAGGAAGTCCCTGGGGTACCTGGGCAGAGCTTGACCTAGACATTCGTAATTCCTTAGAT
GCCTCCTATAAGGCAGAAGAGGAAGACCGTTCGAAAGCGATTCAGGTCCCTCGTGTCGACCATCCTGGGCCT
GAATCCGGAGAGCAACCTCAGCCGGCACCTGAAGAGAGGCCTGCTGAGAGTGCTGAGGCTGTTGGCCCAGGG
TCTGATGGACAGTCTGGACGGGCTGATACGGGGGCCGAACGGGAACGAGATCCCACGTCTACCGAAGTGGGA
GGATCAGATGGAGCAGAGTCAGATGGAAAAGGGGGAGGACTCACCCTGCCTGGATATAGGTATGTAGGGCCC
GGCAATCCCTTGGATGCGGGGGAGCCGAGGGGACCCGTAGATGCCATAGCTAAGAAACACGATGAGCGTTAC
GACGAGCTCATCAAGCATGGCCACATACCCTATATTCACGGGAGGGGGGCGGACAGTCTGATGGGGAAAGAG
CTTGCAGATGCCGAGGAAGCGGGGAAGATACTCGACCGGTACGATCAGTTAGTGGCGAATGCGGCTAGGGGG
CTGTGGAGAGCTAAGGACACGTTAGCGGATCTCATTGGTGGGGAGCTGGACAAAGTCTTACCGCCCGATCCT
CCCGTACAGAGCGAGGGGGAGGAGTCCCAGAAGAGACCTCGTGAGGAGGAGGATCCTCCGGAGAGCGCCGAC
TCCGCCCCCAAAGCCCCGCCCGCCCAAAAACCAAGACTAGACGTTCCGGAGTACTTCTGGACGGAGGAGGAA
GAGGGCGCCGGAGAGGGGTCGGGAGACGACGAGGGGGGTGGGATTGTGCGCATTAATATACCAATAAAAATG
GAGAGTGCCGACAGCACCCAACATCAACCTCAAGGTCATGGGGGGGGACCGAGAGCATCCGGGCATTGGCGC
GCAGGCACCGTGTTTGGGACTCATGGGGTGACGACCACTCAGACGCGAATGGTTATACTGAGCCCTAAGACT
GACTACAAGCCGCTGTTCCTGGACGCTGACACCAGTAAATTTGACTCCGAACCAGGCATGGGGTTCCTGACA
CCGTGGCAGTACTTTGATTTTAACTGCTACATGAACCACTTTACCCCGTCTGATTGGCAAGAGCTAGGGAGA
CGATACGACTCCATTAGGCCCAAATCCCTGAGTATATCAGTAGAGAACGTGGTGATCAAAGACGTACATCAG
ACGAACAACGAGACAAACGTGCATGACTCCGGAACAGGTGGCATCCTGATATTCGAAGACTCCGAGTACACC
TTTCCGTATGTCATTGGGCATGCTCAAGAGGGAAACCCTGGTGCACTGAGTATTCAGTGGTACAACCCTCCC
CAATACGCCTATTTTACGGGTTTTAATCCTATTGCTTGGGACCATGCAAACGGTACAATTAAGTATCAGGTA
CATCCTAGCGCGGACACGGAGTTCTTTGTTCTGGAGGAACACGCTGCCCAAATACTGCGCAGCGGTGATGGT
ACCTCCTTTGCTTACGAGTTTCCCAGTCTCGAACCTAAGCGACTGGGCAGCCGTATGGGCACGTTGAACCTC
CGTCATAACCCTGTTCTGCCCAGCAGACTGGCGATTTATTTGGGACAGGATGGGAACAATGCACCTACATTT
TATCAGCCTCAGGGGACTGATTTGGACATATTTCCTCAGGGGTTTATACCGGGCCCAAGACCGTGTCTGCCG
GTTTCCACACAGCTAAGTGCTAGCAGCGACTTCGATGAGATGTCTGCGATCGCCTACGGTGATCGCACTAGT
AATAATCGGCACTCTCTCATGCCGTTTACCAGACAGGCTACAACCATCTCCACTCAAAACTATAATCGCCAG
GGGGAGGTAGAGAGAAATGTACATTTCCAATTGGGTGATATGGCCTTTGCTCGGTCCTCTGCTGAGGATTCT
TTTTATGAAAGATTTGACGAGGACAAAGATTACCGTAATCCTGGTGGTTACGTCAAAAAACCTCGACCTCTG
GTGACAGCAGAGAGAGAAGGTCTTGGAGAAAGACCTGGAGATGCCCTTATGGTCCCCACCTGGGGAGCGAAA
TTACCTGGCAGCAGTACAGGACCTGGACCCACTAAAACGGAGAAAGTTTCCCTGCCGTTCATTCCCCCCATG
CCCGGTGCTTGCTGGGACGAGCGCCCCCTCTGTTACGAGGACGATATCTGGTGTAAGAAGCCATACACTGAT
TGCTCTTTCATGTCTGAGAAAAATAATCTCGGTGCCTGGGCGCTGGTCGATCCTCCGCCCCAAGTGTTTTTT
CGTATGCAGCCGCAGGTGGGTCCGCCACCGGCGGACTTGGACCAACGAACCTTTCTGCCGCCTGCTTTGAAC
CAGTATGCCATGTTCACTGTGAGCTACACTATGGAGTGGGTGTGCGAACCGCGGAAGCACACTAGACGGCAT
AATTTGGAACCTCCGCCTCCCATGCCTTACACGGAGTCCGGCGACCCCCCGTTTCTCCTTACTCGTTCGCAT
GTTACCAATGATTACCCTCGCTATTCTTTACCTGTAGAGGCGTTTCGCCCTGAGGGACGCGCGCATCGTGTA
TAA---------------
>lcl|KC701307_1_cds_AGM20595_1_1/1-3099_lcl|KC701307.1_cds_AGM20595.1_1/1-3099_protein=structural_protein_protein_id=AGM20595.1_location=1..3099_gbkey=CDS/1-3099
ATGAGCGCTGCCGACGCGTGGAAGCCGGGTGACCGGCCCCCGCTGGAGAACCTCATGGATGCCATGGACAGA
TCCATTTGGGGCAATAGAAGAAACAACTCTGGCGGGCGGAGAGGGATCAATGCCCTTCTGAGGCCTGGCTAT
GACCCGCGCATGCGCCAGGCTCTCTTACAGCTTTACAAGTTTTTTATCTCAATAAACAAACACGGTGGTTTC
TGGGATAAAATTAAGGAGGTGGCGAAGCAATGGTGGATGGCGGGACACCAGACCTCCAAGGGAGACGAGCTA
GCGCGAACAGTGCTCGATCTGGGAAGGCTCTTTATGGCAGTCGTAGATGACTATAGGGAGGACCCAGAGATA
GATAGCGTCAGGCGGAGCATGATAGATTTTCTTTACGGGGACAATGATGCCACGAGGGCCTTCTTTGGACTA
CAGCGGTTCGCTGACAAGGTCCGTTTACCTCAGAGAGATGTGATGAGGGTGTGGATTACGGGCGGGTATAGA
CCTCAGCCCCCGAAAGGAAGTCCCTGGGGTACCTGGGCAGAGCTTGACCTAGACATCCGTAATTCCTTAGAT
GCCTCCTACAAGGCAGAAGAGGAAGACCGTCCGAAAGAGATTCAGGTCGCTCGTATCGACAATCCTGGGTCT
GAAGCCGGAGAGCGATCTCGGCCGGCACCTGAAGAGAGGCCTGCTGAGAGTGCTGAGGCTGTTGGCCCAGGG
TCTGATGGACAGTCTGGACGGGCTGATACGGGGGCCGAACGGGAACGAGATTCCACGTCTACCGCAGTGGGA
GGATCAGATGGAGCAGAGTCAGATGGAAAAGGGGGAGGACTCACCCTGCCTGGATATAGGTATGTAGGGCCC
GGCAATCCCTTGGATGCGGGGGAGCCGAGGGGACCCGTAGATGCCATAGCTAAGAAACTCGATGAGCGGTAC
GACGAGCTCATCAAGCATGGCCACATACCCTATATTCACGGGAGGGGGGCGGACAGTCTGATGGGGAAAGAG
CTTGCAGATGCCAAGGAAGCGGGGAAGATACTCGATAGGTATGATCAGTTAGTGGCGAATGCCGCTAGGGGG
CTGTGGAGAGCTAAGGACACGTTAGCGGATCTCATTGGTGGGGAGCTGGACAAAGTCTTACCGCCCGATCCT
CCCGTACAGAGCGAGGGGGAGGAGTCCCAGAAGAGACCTCGTGAGGAGGCGGATCCTCCAGAGAGCGCCAAC
TCCGCCCCCCAAGTCCCGCCCGCCCAGAAACCAAGACTAGACGTTCCGGAGTACTTCTGGACGGACGAGGAA
GAGGGCGCCGGAGAGGGGTCGGGAGACGACGAGGGGGGTGGGATTGTGCGCATTAATATACCAATAAAAATG
CAGAGTGCCGACAGCACCCAACATCAACCTCAAGGTCATGGGGGGGGACCGAGAGCATCCGGGCATTGGCGC
GCAGGCACCGTGTTTGGGACTCATGGGGTGACCACCACTCAGACGCGAATGGTGATACTGAGCCCTAAGACT
GACTACAAGCCTCTGTTCCTGGACGCTGACACCAGTAAATTTGACTCTGAACCGGGCATGGGGTTCCTGACA
CCGTGGCAGTACTTTGATTTTAACTGCTACATGAACCACTTTACCCCCTCTGACTGGCAAGAGCTAGGGAGA
CGATACGACTCCATTAGGCCCAAATCCCTGAGTATATCAGTAGAGAACGTGGTGATCAAAGACGTACATCAG
ACTAACAACGAGACAAACGTGCATGACTCCGGAACAGGTGGCATCATGATATTCGAAGACTCCGAGTACACC
TTTCCGTATGTCATTGGGCATGCTCAAGAGGGAAACCCTGGAGCACTGAGTATTCAGTGGTACAACCCTCCC
CAATACGCCTATTTTACGGGTTTTAATCCTATTGCTTGGGACCATGCAAACGGTACAATTAAGTATCAGGTA
CATCCTAGCGCGGACACGGAGTTCTTTGTTCTAGAGGAACACGCTGCCCAAATACTGCGCAGCGGTGATGGT
ACCTCCTTTGCTTACGAGTTTCCCAGTCTCGAACCTAAGCGACTGGGCAGCCGTATGGGCACGTTGAACCTC
CGGCATAACCCTGTTCTGCCCAGCAGACTGGCGATTTATTTGGGACAGGATGGGAACAATGCACCTACATTT
TATCAGCCTCAGGGGACTGATTTGGACATATTTCCTCAGGGGTTTATACCGGGCCCAAGACCGTGTCTGCCG
GTTTCCACACAGCTAAGTGCTAGCAGCGACTTCGATGAGATGTCTGCGATCGCCTACGGTGATCGCACTAGT
AATAATCGCCACTCTCTCATGCCGTTTACCAGACAGGCTACAACCATCTCAACTCAAAACTATAATCGCCAG
GGGGAGGTAGAGAGAAATGTACATTTCCAATTGGGTGATATGGCCTTTGCTCGGTCCTCTGCGGAAGATTCT
TTTTATGAAAGATTTGACGAGGACAAAGACTACCGTAATCCTGGTGGCTACGTCAAAAAACCTCGACCTCTG
GTGACAGCAGAGAGAGAAGGTCTTGGAGAAAGACCTGGAGATGCCCTTATGGTGCCCACCTGGGGAGCGAAA
TTACCTGGCAGCAGTACAGGACCTGGAGCCACTAAAACGGAGAAAGTTTCCCTGCCGTTCATTCCCCCCATG
CCCGGTGCTTGCTGGGACGAGCGCCCCCTCTGTTACGAGGACGATATCTGGTGTAAGAAGCCATACACTGAT
TGCTCTTTCATGTCTGAGAAAAATAATCTCGGTGCCTGGGCGCTGGTGGATCCTCCGCCCCAAGTGTTTTTT
CGTATGCAGCCGCAGGTGGGTCCACCACCGGCGGACTTGGACCAACGAACCTTTCTGCCCCCTGCTTTGAAT
CAGTATGCCATGTTCACTGTGAGCTACACTATGGAGTGGGTGTGCGAACCGCGGAAGCACACTAGGCGGCAT
AATTTGGAACCTCCGCCTCCCATGCCTTACACGGAGTCCGGCGACCCCCCGTTTCTCCTTACTCGTTCGCAT
GTTACCAATGATTACCCTCGATATTCTTTACCTGTAGAAGCGTTTCGCCCAGAGGGACCGTTTCATCGTGTA
TAA---------------
>lcl|KC701309_1_cds_AGM20597_1_1/1-3099_lcl|KC701309.1_cds_AGM20597.1_1/1-3099_protein=structural_protein_protein_id=AGM20597.1_location=1..3099_gbkey=CDS/1-3099
ATGAGCGCTGCCGACGCGTGGAAGCCGGGTGACCGGCCCCCGCTGGAGAACCTCATGGATGCCATGGACAGA
TCCATTTGGGGCAATAGAAGAAACAACTCTGGCGGGCGGAGAGGGATCAATGCCCTTCTGAGGCCTGGCTAT
GATCCGCGCATGCGCCAGGCTCTCTTACAGCTTTACAAGTTTTTTATCTCAATAAAGAAACACGGTGGTTTC
TGGGATAAAATTAAGGAGGTGGCCAAGCAGTGGTGGATGGCGGGACACCAGACCTCCAAGGGAGACGAGCTA
GCGCGAACAGTGCTCGATCTGGCAAGGCTCTTTATGGCCGTCGTAGATGACTATAGGCAGGACCCAGAGATA
GATAGCGTCAGGAGGAGCATGATAGATATTCTTTACGGGGACGATGATGCCACTAGGGCCTTCTTTGGATTA
CAGCGGTTCGCTGACAAGGTCCGTTTACCTCAGAGAGACGTGATGAGGGTGTGGATCACGGGCGGGCATAGA
CCGAAGCCACCGAAAGGGAGTCCTTGGGGTACCTGGGCGGAGCTTGACCTAGACATTCGTAATTCCTTAGAT
GCCACCTACAAGGCAGGAGAGGAAGACCGTTCGAAAGCGATTCAGGTACCTCGTATCGACCATCCTGGGCCT
GAATCAGGAGAGCAACCTCAGCCGGCACCTGACGAGAGGCCTGCTGAGAGTCCTGAGGCTGTTGGCCCAGGG
TCTGATGGACAGTCTGGACGGACTGATACGGGGGCCGGACGGGAACGAGATTCCCCCTCTACCGAAGTGGGA
GGATCAGATGGACCAGAGTCAGATGGAAAAGGGGGAGGACTCACACTGCCTGGATATAGGTATGTAGGGCCC
GGCAACCCCTTGGATGCGGGGGAGCCGAGGGGACCCGTAGATGCCATAGCTAAGAAACACGATGAGCGGTAC
GACGAGTTCATCAAGCATGGCCACATACCCTATATTCACGGGAGGGGGGCGGACACTTTGATGGGAAAAGAG
CTTGCAGATCCCGAGGAAGCGGGGAAAATCCTCGATAGTTATGATCAGTTAGTGGCAAATGCCGCTAGGGGG
CTGTGGAGAGCTAAGGACACGTTAGCGGATCTCATTGGTGGGGAGCTGGACAAAGTCTTACCGCCCGATCCT
CCCGTACAGAGCGAGGGGGAGGAGTCCCAGAAGAGACCTCGTGAGGAGGCGGATCCTCCGGAGAGCGCCGAC
TCCGCCCCCAAAGCCCCGCCCGCCCAAAAACCAAGACTAGACGTTCCGGAGTACTTCTGGACGGAGGAGGAA
GAGGGCGCCGGAGACGGGTCGGGAGACGACGAGGGTGGTGGGATTGTGCGCATTAATATACCAATAAAAATG
GAGAGTGCTGACAGCACTCAACATCAACCTCAAGGTCATGGGGGGGGGCCGAGAGCATCCGGGCATTGGCGC
GCAGGCACCGTGTTTGGGACTCATGGGGTGACGACTACTCAGACGAGAATGGTTATACTGAGCCCTAAGACT
GACTACAAGCCGCTGTTCCTGGACGCTGATACCAGTAAATTTGACTCTGAACCAGGCATGGGGTTCTTGACA
CCGTGGCAGTACTTTGATTTCAACTGCTACATGAACCACTTTACCCCCTCTGATTGGCAAGAGTTAGGGAGG
CGATACGACTCCATTAGGCCCAARTCCTTGACTATCTCAGTAGAAAACGTGGTAATCAAAGACGTACATCAG
ACGAACAACGAGACAAACGTGCATGACTCCGGAACAGGTGGCATCCTGATATTCGAAGACTCCGAGTACACC
TTTCCGTATGTCATTGGGCATGCTCAAGAGGGAAACCCTGGTGCACTGAGTATTCAGTGGTACAACCCTCCC
CAATACGCCTATTTTACGGGTTTTAATCCTATTGCTTGGGACCATGCAAACGGTACAATTAAGTATCAGGTA
CATCCTAGCGCGGACACGGAGTTCTTTGTTCTGGAGGAACACGCTGCCCAAATACTGCGCAGCGGTGATGGT
ACCTCCTTTGCTTACGAGTTTCCCAGTCTCGAACCTAAGCGACTGGGCAGCCGTATGGGCACGTTGAACCTC
CGTCATAACCCTGTTCTGCCCAGCAGACTGGCGATTTATTTGGGACAGGATGGGAAAAATGCACCTACATTT
TATCAGCCTCGGGGGACTGATTTGGACATATTTCCTCAGGGGTTTATACCGGGCCCAAGACCGTGTCTGCCG
GTTTCCACACAGCTAAGCGCTAGCAGCGACTTCGATGAGATGTCTGCGATCGCCTACGGTGATCGCACTAGT
AATAATCGGCACTCTCTCATGCCGTTTACCAGACAGGCTACAACCATCTCCACTCAAAACTATAATCGCCAG
GGGGAGGTAGAGAGAAATGTACATTTCCAATTGGGTGATATGGCCTTTGCTCGGTCCTCTGCTGAAGATTCT
TTTTATGAAAGATTTGACGAGGACAAAGACTACCGTAATCCTGGTGGTTACGTCAAAAAACCTCGACCTCTG
GTGACAGCAGAGAGAGAAGGTCTTGGAGAAAGACCTGGAGATGCCCTTATGGTCCCCACCTGGGGAGCGAAA
TTACCTGGCAGCAGTACAGGACCTGGAGCCACTAAAACGGAGAAAGTTTCCCTGCCGTTCATTCCCCCCATG
CCCGGTGCTTGCTGGGACGAGCGCCCCCTCTGTTACGAGGACGATATCTGGTGTAAGAAGCCATACACTGAT
TGCTCTTTCATGTCTGAGAAAAATAATCTCGGTGCCTGGGCGCTGGTGGATCCTCCGCCCCAAGTGTTTTTT
CGTATGCAGCCCCAGGTGGGTCCGCCACCGGCGGACTTGGACCAACGAACCTTTCTGCCGCCTGCTTTGAAT
CAGTATGCCATGTTCACTGTGAGCTACACTATGGAGTGGGTGTGCGAACCGCGGAAGCACACTAGACGGCAT
AATTTGGAACCTCCGCCTCCCATGCCTTACACGGAGTCCGGCGACCCCCCGTTTCTCCTTACTCGTTCGCAT
GTTTCCAATGATTACCCTCGATATTCTTTACCTGTAGAAGCGTTTCGCCCAGAGGGACGCGCTCATCGTGTA
TAA---------------
>lcl|MK378163_1_cds_QBA84474_1_2/1-3099_lcl|MK378163.1_cds_QBA84474.1_2/1-3099_protein=structural_protein_protein_id=QBA84474.1_location=2054..5152_gbkey=CDS/1-3099
ATGAGCGCTGCCGACGCGTGGAAGCCGGGTGACCGGCCCCGGCTGGAGAACCTCATGGATGCCATGGACAGA
TCCATTTGGGGCGATAGAAGAAACAACTCTGGCGGGCGGAGAGGGATCAATGCCCTTCTGAGGCCTGGCTAT
GACCCGCGCATGCGGCAGGCTCTGTTACAGCTTTACAAGTTTTTTATCTCAATAAAGAAACACGGTGGTTTC
TGGGATAAAATTAAGGAGGTGGCGAAGCAATGGTGGATGGCGGGACACCAGACCTCCAAGGGAGACGAGCTA
GCGCGAACAGTGCTCGATCTGGGAAGGCTCTTTATGGCGGTCGTAGATGACTATAGGGAGGACCCAGAGATA
GATAGCGTCAGAAGGAGCATGATAGATTTTCTTTACGGGGACAATGATGCCACTAGGGCCTTCTTTGGACTA
CAGCGGTTTGCTGACAAGGTGCATTTACCTCAGAGAGATGTGATGAGAGTGTGGATCACGGGCGGGTATAGA
CCGCAGCCCCCGAAAGGGAGTCCTTGGGGTACCTGGGCGGAGCTTGACCTAGACATTCGTAATTCCTTAGAT
GCCTCCTAYAAGGCAGAAGAGGAAGACCGTTCGAAAGCGATTCAGGTCCCTCGTGTCGACCATCCTGGGCCT
GAATCCGGAGAGCAACCTCAGCCGGCACCTGAAGAGAGGCCTGCTGAGAGTGCTGAGGCTGTTGGCCCAGGG
TCTGATGGACAGTCTGGACGGGCTGATACGGGGGCCGGACGGGAAGGAGATTCCCCCTCTACCGAAGTGGGA
GGATCAGATGGACCAGAGTCAGATGGAAAAGGGGGAGGACTCACCCTGCCTGGATATAGGTATGTAGGGCCC
GGCAATCCCTTGGATGCGGGGGAGCCGAGGGGACCCGTAGATGCCATAGCTAAGAAACACGATGAGCGCTAC
GACGAGCTCATCAAGCATGGCCACATACCCTATATTCACGGGAGGGGGGCGGACAGTCTGATGGGGAAAGAG
CTTGCAGATGCCGAGGAAGCGGGTAAGATACTCGATAGGTATGATCAGTTAGTGGCGAATGCCGCTAGGGGG
CTGTGGAGAGCTAAGGACACGTTAGCGGATCTCATTGGTGGGGAGCTGGACAAAGTCTTACCGCCCGATCCT
CCCGTACAGAGCGAGGGGGAGGAGTCCCAGAAGAGACCTCGTGAGGAGGCGGATCCTCCGGAGAGCGCCGAC
TCCGCCCCCAAAGCCCCGCCCGCCCAAAAACCAAGACTAGACGTTCCGGAGTACTTCTGGACGGAGGAGGAA
GAGGGCGCCGGAGACGGGTCGGGAGACGACGAGGGTGGTGGGATTGTGCGCATTAATATACCAATAAAAATG
GAGAGTGCCGACAGCACCCAACATCAACCTCAAGGTCATGGGGGGGGACCGAGAGCATCCGGGCATTGGCGC
GCAGGCACCGTGTTTGGGACTCATGGGGTGACGACCACTCAGACGCGAATGGTTATACTGAGCCCTAAGACT
GACTACAAGCCGCTGTTCCTGGACGCTGACACCAGTAAATTTGACTCCGAACCAGGCATGGGGTTCCTGACA
CCGTGGCAGTACTTTGATTTTAACTGCTACATGAACCACTTTACCCCGTCTGATTGGCAAGAGCTAGGGAGA
CGATACGACTCCATTAGGCCCAAATCCCTGAGTATATCAGTAGAGAACGTGGTGATCAAAGACGTACATCAG
ACGAACAACGAGACAAACGTGCATGACTCCGGAACAGGTGGCATCCTGATATTCGAAGACTCCGAGTACACC
TTTCCGTATGTCATTGGGCATGCTCAAGAGGGAAACCCTGGTGCACTGAGTATTCAGTGGTACAACCCTCCC
CAATACGCCTATTTTACGGGTTTTAATCCTATTGCTTGGGACCATGCAACCGGTACTACTAAGTATCGGGTA
CATCCCAGTGCGGACACTGAATTCTTTGTTCTAGAGGAACACGCTGCCCAAATACTGCGCAGCGGTGATGCT
ACTTCCTTTGCTTACGAGTTTCCCAGTCTCGAACCTAAGCGACTGGGCACCCGTATGGGCACGTTGAACCTC
CGTCATAACCCTGTTCTGCCCAGCAGACTGGCGATTTATTTGGGACAGGATGGGAACAATTCACCTACATTT
TATCAGCCTCAGGGGACTGATCTGGACATATTTCCTCAGGGGTTTATACCGGGGCCAAGACCCTGTCTTCCG
GTTTCCACACAACTAAGAGCTAGTAGCGATTTCGATGAGATGTCTGCGATCGCCTACGGTGATCGCACTAGT
AATAATCGGCACTCTCTCATGCCGTTTACCAGACAGGCTACAACCATCTCCACTCAAAACTATAATCGCCAG
GGGGAGGTAGAGAGAAATGTACATTTCCAATTGGGTGATATGGCCTTTGCTCGGTCCTCTGCTGAGGATTCT
TTTTATGAAAGATTTGACGAGGATAAAGACTACCGTAATCCTGGTGGTTACGTAAAAAAACCTCGACCTCTG
GTGACAGCAGAGAGAGAAGGTCTTGGAGAAAGACCTGGAGATGCCCTTATGGTCCCCACCTGGGGAGCGAAA
TTACCTGGCAGCAGTACAGGACCTGGACCCACTAAAACGGAGAAAGTTTCCCTGCCGTTCATTCCCCCCATG
CCCGGGGCTTGCTGGGACGAGCGCCCCCTCTGTTACGAGGACGATATCTGGTGTAAGAAGCCATACACTGAT
TGCTCTTTCATGTCTGAGAAAAATAATCTCGGTGCCTGGGCGCTCGTGGATCCTCCGCCCCAAGTGTTTTTT
CGTATGCAGCCGCAGGTGGGTCCGCCACCGGCGGACTTGGACCAACGAACCTTTCTGCCGCCAGCTTTGAAC
CAGTATGCCATGTTCACTGTGAGCTACACTATGGAGTGGGTGTGCGAACCGCGGAAGCACACTAGACGGCAT
AATTTGGAACCTCCGCCTCCCATGCCTTACACGGAGTCCGGCGACCCCCCGTTTCTCCTTACTCGTTCGCAT
GTTACCAATGATTACCCTCGCTATTCTTTACCTGTAGAGGCGTTTCGCCCTGAGGGACGCGCTCATCGTGTA
TAA---------------
>lcl|MG345013_1_cds_AWO81942_1_2/1-3099_lcl|MG345013.1_cds_AWO81942.1_2/1-3099_protein=structural_protein_protein_id=AWO81942.1_location=2199..5297_gbkey=CDS/1-3099
ATGAGCGCTGCCGACGCGTGGAAGCCGGGTGACCGGCCCCCGCTGGAGAACCTCATGGATGCCATGGACAGA
TCCATTTGGGGCAATAGAAGAAACAACTCTGGCGGGCGGAGAGGGATCAATGCCCTTCTGAGGCCTGGCTAT
GATCCGCGCATGCGCCAGGCTCTCTTACAGCTTTACAAGTTTTTTATCTCAATAAAGAAACACGGTGGTTTC
TGGGATAAAATTAAGGAGGTGGCGAAGCAATGGTGGATGGCGGGACACCAGACCTCCAAGGGAGACGAGCTA
GCGCGAACAGTGCTCGATCTGGGAAGGCTCTTTATGGCCGTGGTAGATGACTATAGGGAGGACCCAGAGATA
GATAGCGTCAGGAGGAGCATGATAGATTTTCTTTACGGGGACAATGATGCCACTAGGGCCTTCTTTGGATTA
CAGCGGTTCGCTGACAAGGTCCGTCTACCTCAGAGAGACGTAATGAGGGTGTGGATCACGGGCGGGTATAGA
CCGCAGCCCCCGAAAGGGAGTCCTTGGGGTACCTGGGCGGAACTTGACCTAGACATTCGTAATTCCTTAGAT
GCCTCCTATAAGGCAGAAGAGGAAGACCGTTCGAACGCGATTCAGGTCCCTCGTGTCGACCATCCTGGGCCT
GAATCCGGAGAGCAACCTCAGCCGGCACCTGAAGAGAGGCCTGCTGAGAGTGCTGAGGCTGTTGGCCCAGGG
TCTGATGGACAGTCTGGACGGGCTGATACGGGGGCCGGACGGGAAGGAGATTCCCCCTCTACCGAAGTGGGA
GGATCAGATGGACCAGAGTCAGATGGAAAAGGGGGAGGACTCACCCTGCCTGGATATAGGTATGTAGGGCCC
GGCAATCCCTTGGATGCGGGGGAGCCGAGGGGACCCGTAGATGCCATAGCTAAGAAACACGATGAGCGGTAC
GACGAGCTCATCAAGCATGGCCACATACCGTATATTCACGGGAGGGGGGCAGACACTATGATGGGAAAAGAG
CTTGCAGATGCCGAGGAAGCGGGGAAGATCCTCGATAGTTATGATCAGTTAGTGGCGAATGCCGCTAGGGGG
CTGTGGAGGGCTAAGGACACGTTAGCGGATCTCATTGGTGGGGAGCTGGACAAAGTCTTACCGCCCGATCCT
CCCGTACAGAGCGAGGGGGAGGAGTCCCAGAAGAGACCTCGTGAGGAGGAGGATCCTCCGGAGAGCGCCGAC
TCCGCCCCCAAAGCCCCGCCCGCCCAAAAACCAAGACTAGACGTTCCGGAGTACTTCTGGACGGAGGAGGAA
GAGGGCGCCGGAGAGGGGTCGGGAGACGACGAGGGGGGTGGGATTGTGCGCATTAATATACCAATAAAAATG
GAGAGTGCCGACAGCACCCAACATCAACCTCAAGGTCATGGGGGGGGACCGAGAGCATCCGGGCATTGGCGC
GCAGGCACCGTGTTTGGGACTCATGGGGTGACGACCACTCAGACACGAATGGTTATACTGAGCCCTAAGACT
GACTACAAGCCGCTGTTCCTGGACGCTGACACCAGTAAATTTGACTCCGAACCAGGCATGGGGTTCCTGACA
CCGTGGCAGTACTTTGATTTTAACTGCTACATGAACCACTTTACCCCGTCTGATTGGCAAGAGCTAGGGAGA
CGATACGACTCCATTAGGCCCAAATCCCTGAGTATATCAGTAGAGAACGTGGTGATCAAAGACGTACATCAG
ACGAACAACGAGACAAACGTGCATGACTCCGGAACAGGTGGCATCCTGATATTCGAAGACTCCGAGTACACC
TTTCCGTATGTCATTGGGCATGCTCAAGAGGGAAACCCTGGTGCACTGAGTATTCAGTGGTACAACCCTCCG
CAATACGCCTATTTTACGGGTTTTAATCCTATTGCTTGGGACCATGCAAACGGTACAATTAAGTATCAGGTA
CATCCTAGCGCGGACACGGAGTTCTTTGTTCTGGAGGAACACGCTGCCCAAATACTGCGCAGCGGTGATGGT
ACCTCCTTTGCTTACGAGTTTCCCAGTCTCGAACCTAAGCGACTAGGCAGCCGTATGGGCACGTTGAACCTC
CGTCATAACCCTGTTCTGCCCAGCAGACTGGCGATTTATTTGGGACAGGATGGGAACAATTCACCTACATTT
TATCAGCCTCGGGGGACTGATTTGGACATATTTCCTCAGGGGTTTATACCGGGCCCAAGACCGTGTCTGCCG
GTTTCCACACAGCTAAGTGCTAGCAGCGACTTCGATGAGATGTCTGCGATCGCCTACGGTGATCGCACTAGT
AATAATCGGCACTCTCTCATGCCGTTTACCAGACAGGCTACAACCATCTCCACTCAAAACTATAACCGCCAG
GGGGAGGTAGAGAGAAGTGTACACTTCCAATTGGGTGATATGGCCTTTGCTCGGTCCTCTGCTGAAGATTCT
TTTTATGAAAGGTTTGAGGAGGACAAAGACTACCGTAATCCTGGTGGTTACGTCAAAAAACCGCGACCCCTG
GTGACAGCAGAGCGAGAAGGTCTTGGAGAGAGACCTGGAGATGCCCTTATGGTGCCCACCTGGGGAGCGCAC
TTACCTGGCAGCAGCACAGGACCTGGAACCACAAAAACGGAGAAAGTTTCCCTGCCGTTCATTCCCCCCATG
CCTGGTGCTTGCTGGGACGAGCGCCCCCTCTGTTACGAGGACGATATCTGGTGTAAGAAACCATACACTGAT
TGTTCCTTCATGTCTGAGAAAAATAATCTCGGTGCCTGGGCGCTGGTGGATCCTCCGCCCCAAGTGTTTTTT
CGGATGCAGCCGCAGGTGGGTCCGCCACCGGCGGACTTGGACCAACGGACCTTTCTGCCGCCTGCTCTGAAC
CAGTATGCCATGTTCACTGTGAGCTACACTATGGAGTGGGTGTGCGAACCGCGGAAGCATACTAGACGGCAT
AATTTGGAACCTCCGCCTCCCATGCCTTACACGGAGTCCGGCGACCCCCCGTTTCTCCTTACTCGTTCGCAT
GCTTCCAATGATTACCCTCGCTATTCTTTACCTGTAGAGGCGTTTCGCCCAGAGGGACGCGCGCATCGTGTA
TAA---------------
>5120_gbkey=CDS/1-2880
ATGAGCGCTGCCGACGCGTGGAAGCCGGGTGACCGGCCCCCGCTGGAGAACCTCATGGATGCCATGGACAGA
TCCATTTGGGGCAATAGAAGAAACAACTCTGGCGGGCGGAGAGGGATCAATGCCCTTCTGAGGCCTGGCTAT
GACCCGCGCATGCGCCAGGCTCTCTTACAGCTTTACAAGTTTTTTATCTCAATAAACAAACACGGTGGTTTC
TGGGATAAAATTAAGGAGGTGGCGAAGCAATGGTGGATGGCGGGACACCAGACCTCCAAGGGAGACGAGCTA
GCGCGAACAGTGCTCGATCTGGGAAGGCTCTTTATGGCCGTCGTAGATGACTATAGGGAGGACCCAGAGATA
GATAGCGTCAGGCGGAGCATGATAGATTTTCTTTACGGGGACAATGATGCCACTAGGGCCTTCTTTGGACTA
CAGCGGTTCGCTGACAAGGTCCGTTTACCTCAGAGAGATGTGATGAAGGTGTGGATTACGGGGGGGTATAGA
CCTCAGCCCCCGAAAGGAAGTTCCTGGGGTACCTGGGCAGAGCTTGACCTAGACATCCGTAATTCCTTAGAT
GCCTCCTACAAGGCAGAAGAGGAAGACCGTCCGAAAGAGATTCAGGTCGCTCGTATCGACAATCCTGGGTCT
GCAGCCGGAGAGCGATCTCGGCCGGCACCTGAAGAGAGGCCTGCTGAGAGTGCTGAGGCTGTTGGCCCAGGG
TCTGATGGACAGTCTGGACGGGCTGATACGGGGGCCGAACGGGAACGAGATCCCACGTCTACCGAAGTGGGA
GGATCAGATGGAGCAGAGTCAGATGGAAAAGGGGGAGGACTCACCCTGCCTGGATATAGGTATGTAGGGCCC
GGCAATCCCTTGGATGCGGGGGAGCCGAGGGGACCCGTAGATGCCATAGCTAAGAAACACGATGAGCGGTAC
GACGAGCTCATCAAGCATGGCCACATACCCTATATTCACGGGAGGGGGGCGGACAGTCTGATGGGGCAAGAG
CTTGCAGATGCCGAGGAAGCGGGGAAGATACTCGATCGGTACGATCAGTTAGTGGCGAATGCGGCTAGGGGG
CTGTGGAGAGCTAAGGACACGTTAGCGGATCTCATTGGTGGGGAGCTGGACAAAGTCTTACCGCCCGATCCT
CCCGTACAGAGCGAGGGGGAGGAGTCCCAGAAGAGACCTCGTGAGGAGGAGGATCCTCCGGAGAGCGCCGAC
TCCGCCCCCAAAGCCCCACCCGCCCAAAAACCAAGACTAGACGTTCCGGAGTACTTCTGGACGGAGGAGGAA
GAGGGCGCCGGAGAGGGGTCGGGAGACGACGAGGGGGGTGGGATTGTGCGCATTAATATACCAATAAAAATG
CAGAGTGCCGACAGCACTCAACATCAACCTCAAGGTCATGGGGGGGGACCGAGAGCATCCGGGCATTGGCGC
GCAGGCACCGTGTTTGGGACTCATGGGGTGACGACCACTCAGACGCGAATGGTTATACTGAGCCCCAAGACT
GACTACAAGCCGCTGTTCCTGGACGCTGACACCAGTAAATTTGACTCCGAACCAGGCATGGGGTTCCTGACA
CCGTGGCAGTACTTTGATTTTAACTGCTACATGAACCACTTCACCCCGTCTGATTGGCAGGAGCTAGGGAGA
CGATACGACTCCATTAGGCCCAAATCCCTGAGTATATCAGTAGAGAACGTGGTGATCAAAGACGTACATCAG
ACGAACAACGAGACAAACGTGCATGACTCCGGAACAGGTGGCATCCTGATATTCGAAGACTCCGAGTACACC
TTTCCGTATGTCATTGGGCATGCTCAGGAGGGAAACCCTGGTGCACTGAGTATTCAGTGGTACAACCCTCCC
CAATACGCCTATTTTACGGGTTTTAATCCTATTGCTTGGGACCATGCAAACGGTACAATTAAGTATCAGGTA
CATCCTAGCGCGGACACGGAGTTCTTTGTTTTGGAGGAACACGCTGCCCAAATACTGCGCAGCGGTGATGGT
ACCTCCTTTGCTTACGAGTTTCCCAGTCTCGAACCTAAGCGATTGGGCAGCCGTATGGGCACGTTGAACCTC
CGTCATAACCCTGTTCTGCCCAGCAGACTGGCGATTTATTTGGGACAGGATGGGAACAATGCACCTACATTT
TATCAGCCTCGGGGGACTGATTTGGACATATTTCCTCAGGGGTTTTTACCGGGCCCAAGACCGTGTCTGCCG
GTTTCCACACAGCTAAGCGCTAGCAGCGACTTCGATGAGATGTCTGCGATCGCCTACGGTGATCTAACTAGT
AATAATCGGCACTCTCTCATGCCGTTTACCAGACAGGCTACAACTATCTCCACTCAAAACTATAATCGCCAG
GGGGAGGTAGAGAGAAATGTACATTTCCAATTGGTTGATATGGCCTTTGCTGGGTCTTCTGCTGAAGATTCT
TTTTATGAAAGATTTGACGAGGACAAAGACTACGGTAATCCTGGTGGTTACGTCAAAAAACCTGGACTTCTG
GTGACAGCAGAGAGAGAAGGTCTTGGAGAAAGACCTGGAGATGCCCTTATGGTCCCCACCTGGGGAGCGAAA
TTACCTGGCAGCAGTACAGGACCTGGAGCCACTAAAACGGAGAAAGTTTCCCTGCCGTTCATTCCCCCCATG
CCCGGTGCTTGCTGGGACGAGCGCCCCTTCTGTTACGAGGACGATATCTGGTGTAAGAAGCCATACACTGAT
TGCTCTTTCATGTCTGAGAAGAATAATCTCGGTGCCTGGGCGCTGGTGGATCCTCCGCCCCAAGTGTTTTTT
CGTATGCAGCCGCAGGTGGGTCCGCCACCGGCGGACTTGGACCAACGAACCTTTCTGCCGCCTGCTTTGAAT
------------------------------------------------------------------------
------------------------------------------------------------------------
------------------------------------------------------------------------
------------------
>lcl|KC701312_1_cds_AGM20600_1_1/1-3099_lcl|KC701312.1_cds_AGM20600.1_1/1-3099_protein=structural_protein_protein_id=AGM20600.1_location=1..3099_gbkey=CDS/1-3099
ATGAGCGCTGCCGACGCGTGGAAGCCGGGTGACCGGCCCCCGCTGGAGAACCTCATGGATGCCATGGACAGA
TCCATTTGGGGCAATAGAAGAAACAACTCTGGCGGGCGGAGAGGGATCAATGCCCTTCTGAGGCCTGGCTAT
GACCCGCGCATGCGCCAGGCTCTCTTACAGCTTTACAAGTTTTTTATCTCAATAAACAAACACGGTGGTTTC
TGGGATAAAATTAAAGAAGTAGCGAAGCAATGGTGGATGGCGGGACACCAGACCTCCAAGGGAGACGAGCTA
GCGCGAACAGTTCTCGATCTGGGAAGGCTCTTTATGGCCGTCGTAGATGACTATAGGGAGGACCCAGAGATA
GATAGCGTCAGGCGGAGCATGATAGATTTTCTTTACGGGGACAATGATGCCACTAGGTCCTTCTTTGGATTA
CAGCGGTTCGCTGACAAGGTCCGTTTACCTCAGAGAGACGTGATGAGGGTGTGGATCACGGGCGGGTATAGA
CCGCAGCCCCCGAAAGGGAGTCCTTGGGGTACCTGGGCGGAGCTTGACCTAGACATTCGTAATTCCTTAGAT
GCCTCCTACAAGGCAGAAGAGGAAGACCGTTCGAAAGCGATTCAGGTCCCTCGTAGCGACCATCCTGGGCCT
AAATCAGGAGAGCAACCTCAGCCGGCACCTGAAGAGAGGCCTGCTGAGAGTGCTGAGGCTGTTGGCCCAGGG
TCTGATGGACAGTCTGGACGGGCTGATACGAGGGCCGGACGGGAACGAGATTCCCCGTCTACCGAAGTGGGA
GGATCAGATGGACCAGAGTCAGATGGAAAAGGGGGAGGACTCACCCTGCCTGGATATAGGTATGTAGGGCCC
GGCAATCCCTTGGATGCGGGGGAGCCCAGGGGGCCCGTAGATGCCATAGCTAAGAAACACGATGAGCGGTAC
GACGAGCTCATCAAGCATGGCCACATACCCTATATTCACGGGAGGGGGGCGGACACTTTGATGGGAAAAGAG
CTTGCAGATGCCGAGGAAGCGGGGAAGATCCTCGATAGTTATGATCAGTTAGTGGCCAATGCCGCTAGGGGG
CTGTGGAGAGCTAAAGACACGTTAGCGGATCTCATTGGTGGGGAACTGGACAAAGTCTTACCGCCCGATCCT
CCCGTACAGAGCGAGGGGGAGGAGTCCCAGAAGAGACCTCGTGAGGAGGCGGATCCTCCGGAGAGCGCCGAC
TCCGCCCCCAAAGCCCCGCCCGCCCAAAAACCAAGACTAGACGTTCCGGAGTACTTCTGGACGGAGGAGGAA
GAGGGCGCCGGAGACGGGTCGGGAGACGACGAGGGTGGTGGGATTGTGCGCATTAATATACCAATAAAAATG
GAGAGTGCTGACAGCACCCAACATCAACCTCAAGGTCATGGGGGGGGGCCGAGAGCATCCGGGCATTGGCGC
GCAGGCACCGTGTTTGGGACTCATGGGGTGACGACTACTCAGACGCGAATGGTTATACTGAGCCCTAAGACT
GACTACAAGCCGCTGTTCTTGGACGCTGACACCAGTAAATTTGACTCTGAACCAGGCATGGGGTTTCTGACA
CCGTGGCAGTACTTTGATTTCAACTGCTACATGAACCACTTTACCCCGTCTGATTGGCAAGAGCTAGGGAGA
CGATACGACTCCATTAGGCCCAAATCCTTGAGTATATCAGTAGAAAACGTGGTGATCAAAGACGTACATCAG
ACGAACAACGAGACAAACGTGCATGACTCCGGAACAGGTGGCATCCTGATATTCGAAGACGCCGAGTACACC
TTTCCGTATGTCATTGGGCATGCTCAAGAGGGAAACCCTGGTGCACTGAGTATTCAATGGTACAACCCTCCC
CAATACGCCTATTTTACAGGTTTTAATCCTATTGCTTGGGATCATGCAAACGGTACAATTAAGTATCAGGTA
CATCCTAGCGCGGACACGGAGTTCTTTGTTCTGGAGGAACACGCTGCCCAAATACTGCGCAGCGGTGATGGT
ACCTCCTTTGCTTACGAGTTTCCCAGTCTCGAACCTAAGCGACTGGGCAGCCGTATGGGCACGTTGAACCTC
CGTCATAACCCTGTTCTGCCCAGCAGACTGGCGATTTATTTGGGACAGGATGGGAACAATGCACCTACATTT
TATCAGCCTCAGGGGACTGATTTGGACATATTTCCTCAGGGGTTTATACCGGGCCCAAGACCGTGTCTGCCG
GTTTCCACACAGCTAAGTGCTAGCAGCGACTTCGATGAGATGTCTGCGATCGCCTACGGTGATCGCACCAGT
AATAATCGGCACTCTCTCATGCCGTTTACCAGACAGGCTACAACCATTTCCACTCAAAACTATAATCGCCAG
GGGGAGGTAGAGAGAAATGTACATTTCCAATTGGGTGATATGGCCTTTGCTCGGTCCTCTGCTGAAGATTCT
TTTTATGAAAGATTTGACGAGGACAAAGACTACCGTAATCCTGGTGGTTACGTCAAAAAACCTCGACCTCTG
GTGACAGCAGAGAGAGAAGGTCTTGGAGAAAGACCTGGAGATGCCCTTATGGTGCCCACCTGGGGAGCGAAA
TTACCTGGCAGCAGTACAGGACCTGGAGCCACTAAAACGGAGAAAGTTTCCCTGCCGTTCATTCCCCCCATG
CCCGGTGCTTGCTGGGACGAGCGCCCCCTCTGTTACGAGGACGATATCTGGTGTAAGAAGCCATACACTGAT
TGCTCTTTCATGTCTGAGAAAAATAATCTCGGTGCCTGGGCGCTGGTGGATCCTCCGCCCCAAGTGTTTTTT
AGGATGCAACCGCAGGTGGGTCCGCCACCGGCGGACTTGGACCAACGAACCTTTCTCCCGCCGGCTTTGAAC
CAGTATGCCATGTTCACTGTGAGCTACACTATGGAGTGGGTGTGCGAACCACGGAAGCACACTAGACGGCAT
AATTTGGAACCTCCGCCTCCCATGCCTTACACGGAGTCCGGCGACCCCCCGTTTCTGCTCACTCGTACGCAT
GTTTCCAATGATTACCCCCGATATTCTTTACCTGTAGAAGCGTTCCGCCCCAACGCGCGCTCATATCGTGTA
TAA---------------
>4490_gbkey=CDS/1-2337
ATGAGCGCTGCCGACGCGTGGAAGCCGGGTGACCGGCCCCSGCTGGAGAACCTCATGGATGCCATGGACAGA
TCCATTTGGGGCRATAGAAGAAACAACTCTGGCGGGCGGAGAGGGATCAATGCCCTTCTGAGGCCTGGCTAT
GACCCGCGCATGCGGCAGGCTCTGTTACAGCTTTACAAGTTTTTTATCTCAATAAAGAAACAAGGGGGATTC
TGGGATAAAATTAAGGAGGTGGCTAAGCAGTGGTGGCTGGCGGGACACCAGACCTCGAAGGGAGACGAGCTC
GCACGAACAGTGCTCGATCTGGGAAGGCTCTTTATGGTGGTCGTAGATGACTATAGGGAGGACCCAGAGATA
GATAGCGTCAGGAGGAGCATGATAGATTTTCTTTACGGGGACAATGATGCCACTAGGGCCTTCTTTGGACTA
CAGCGGTTTGCTGACAAGGTGCATTTACCTCAGAGAGATGTGATGAGAGTGTGGATCACGGGCGGGTATAGA
CCGCAGCCCCCGAAAGGGAGTCCTTGGGGTACCTGGGCGGAACTTGACCTAGACATTCGTAATTCCTTAGAT
GCCTCCTATAAGGCAGAAGAGGAAGACCGTTCGAAAGCGATTCAGGTCCCTCGTATCAACGATCCTGGGCCT
GAATCAGGAGAGCAACCTCAGCCGGCACCTGAAGAGAGGCCTGCTGAGGGTGCTGAGGCTGCTGGCCCAGGG
TCTGATGGACAGTCTGGACGGGCTGATACGGGGGCCGGACGGGAAGGAGATTCCCCCTCTACCGAAGTGGGA
GGATCAGATGGACCAGAGTCAGATGGAAAAGGGGGAGGACTCACCCTGCCTGGATATAGGTATGTAGGGCCC
GGCAATCCCTTGGATGCGGGGGAGCCGAGGGGACCCGTAGATGCCATAGCTAAGAAACACGATGAGCGGTAC
GACGAGCTCATCAAGCATGGCCACATACCCTATATTCACGGGAGGGGGGCGGACAGTCTGATGGGGAAAGAG
CTTGCAGATGCCGAGGAAGCGGGTAAGATACTCGATAGGTATGATCAGTTAGTGGCGAATGCCGCTAGGGGG
CTGTGGAGAGCTAAGGACACGTTAGCGGATCTCATTGGTGGGGAGCTGGACAAAGTCTTACCGCCCGATCCT
CCCGTACAGAGCGAGGGGGAGGAGTCCCAGAAGAGACCTCGTGAGGAGGAGGATCCTCCAGAGAGCGCCAAC
TCCGCCCCCCAAGTCCCGCCCGCCCAGAAACCAAGACTAGACGTTCCGGAGTACTTCTGGACGGACGAGGAA
GAGGGCGCCGGAGAGGGGTCGGGAGACGACGAGGGGGGTGGGATTGTGCGGATTAATATACCAATAAAAATG
CAGAGTGCCGACAGCACCCAACATCAACCTCAAGGTCATGGGGGGGGACCGAGAGCATCCGGGCATTGGCGC
GCAGGCACCGTGTTTGGGACTCATGGGGTGACGACCACTCAGACGCGAATGGTTATACTGAGCCCTAAGACT
GACTACAAGCCGCTGTTCCTGGACGCTGACACCAGTAAATTTGACTCCGAACCAGGCATGGGGTTCCTGACA
CCGTGGCAGTACTTTGATTTTAACTGCTACATGAACCACTTTACCCCGTCTGATTGGCAAGAGCTAGGGAGA
CGATACGATTCCATTAGGCCCAAATCCCTGAGCATATCAGTAGAGAACGTGGTGATCAAAGACGTACATCAG
ACGAACAACGAGACAAACGTGCATGACTCCGGAACAGGTGGCATCCTGATATTCGAAGACTCCGAGTACACC
TTTCCGTATGTCATTGGGCATGCTCAAGAGGGAAACCCGGGTGCACTGAGTATTCAGTGGTACAACCCTCCG
CAGTACGCCTATTTCACAGGTTTTAATCCAATTGCTTGGGACCATGCAAACGGTACAATTAAGTATCAGGTA
CATCCTAGCGCGGACACGGAGTTCTTTGTTCTGGAGGAACACGCTGCCCAAATACTGCGCAGCGGTGATGGT
ACCTCCTTTGCTTACGAGTTTCCCAGTCTCGAACCTAAGCGACTAGGCAGCCGTATGGGCACGTTGAATCTC
CGTCATAACCCTGTACTGCCTAGTAGACTGGCTATTTATTTGGGAGAGGATTCAAGTAATGGACCAACATTT
TATCAGCCTCAGGGGACTGATTTGGACATATTTCCTCAGGGGTTTATACCGGGCCCAAGACCGTGTCTGCCG
GTTTCCACACAGCTAAGTGCTAGCAGCGACTTCGATGAGATGTCTGCGATCGCCTACGGTGATCGCACTAGT
AATAATCGGCACTCTCTCATGCCGTTTACCAGA---------------------------------------
------------------------------------------------------------------------
------------------------------------------------------------------------
------------------------------------------------------------------------
------------------------------------------------------------------------
------------------------------------------------------------------------
------------------------------------------------------------------------
------------------------------------------------------------------------
------------------------------------------------------------------------
------------------------------------------------------------------------
------------------------------------------------------------------------
------------------
>lcl|MK378188_1_cds_QBA84510_1_2/1-3099_lcl|MK378188.1_cds_QBA84510.1_2/1-3099_protein=structural_protein_protein_id=QBA84510.1_location=2184..5282_gbkey=CDS/1-3099
ATGAGCGCTGCCGACGCGTGGAAGCCGGGTGACCGGCCCCCGCTGGAGAACCTCATGGATGCCATGGACAGA
TCCATTTGGGGCAATAGAAGAAACAACTCTGGCGGGCGGAGAGGGATCAATGCCCTTCTGAGGCCTGGCTAT
GATCCGCGCATGCGCCAGGCTCTCTTACAGCTTTACAAGTTTTTTATCTCAATAAAGAAACACGGTGGTTTC
TGGGATAAAATTAAGGAGGTGGCGAAGCAATGGTGGATGGCGGGACACCAGACCTCCAAGGGAGACGAGCTA
GCGCGAACAGTGCTCGATCTGGGAAGGCTCTTTATGGCCGTGGTAGATGACTATAGGGAGGACCCAGAGATA
GATAGCGTCAGGAGGAGCATGATAGATTTTCTTTACGGGGACAATGATGCCACTAGGGCCTTCTTTGGATTA
CAGCGGTTCGCTGACAAGGTCCGTCTACCTCAGAGAGACGTGATGAGGGTGTGGATCACGGGCGGGTATAGA
CCGCAGCCCCCGAAAGGGAGTCCTTGGGGTACCTGGGCGGAACTTGACCTAGACATTCGTAATTCCTTAGAT
GCCTCCTATAAGGCAGAAGAGGAAGACCGTTCGAAAGCGATTCAGGTCCCTCGTGTCGACCATCCTGGGCCT
GAATCCGGAGAGCAACCTCAGCCGGCACCTGAAGAGAGGCCTGCTGAGAGTGCTGAGGCTGTTGGCCCAAGG
TCTGATGGACAGTCTGGACGGGCTGATACGGGGGGCGGACGGGAAGGAGATTCCCCCTCTACCTTAGTGGGA
GGATCAGATGGAGCAGAGTCAGATGGAAAAGGGGGAGGACTCACCCTGCCTGGATATAGGTATGTAGGGCCC
GGCAATCCCTTGGATGCGGGGGAGCCGAGGGGACCCGTAGATGCCATAGCTAAGAAACACGATGAGCGGTAC
GACGAGCTCATCAAGCATGGCCACATACCGTATATTCACGGGAGGGGGGCAGACACTATGATGGGAAAAGAG
CTTGCAGATGCCGAGGAAGCGGGGAAGATCCTCGATAGTTATGATCAGTTAGTGGCGAATGCCGCTAGGGGG
CTGTGGAGAGCTAAGGACACGTTAGCGGATCTCATTGGTGGGGAGCTGGACAAAGTCTTACCGCCCGATCCT
CCCGTACAGAGCGAGGGGGAGGAGTCCCAGAAGAGACCTCGTGAGGAGGCGGATCCTCCGGAGAGCGCCGAC
TCCGCCCCCAAAGCCCCGCCCGCCCAAAAACCAAGACTAGACGTTCCGGAGTACTTCTGGACGGAGGAGGAA
GAGGGCGCCGGAGAGGGGTCGGGAGACGACGAGGGGGGTGGGATTGTGCGCATTAATATACCAATAAAAATG
GAAAGTGCCGACAGCACCCAACATCAACCTCAAGGTCATGGGGGGGGACCGAGAGCATCCGGGCATTGGCGC
GCAGGCACCGTGTTTGGGACTCATGGGGTGACGACCACTCAGACGCGAATGGTTATACTGAGCCCTAAGACT
GACTACAAGCCGCTGTTCCTGGACGCTGACACCAGTAAATTTGACTCCGAACCAGGCATGGGGTTCCTGACA
CCGTGGCAGTACTTTGATTTTAACTGCTATATGAACCACTTTACCCCGTCTGATTGGCAAGAGCTGGGGAGA
CGATACGACTCCATTAGGCCGAAATCCCTGAGTATATCAGTAGAGAACGTGGTGATCAAAGACGTACATCAG
ACGAACAACGAGACAAACGTGCATGACTCCGGAACAGGTGGCATCCTGATATTCGAAGACTCCGAGTACACC
TTTCCGTATGTCATTGGGCATGCTCAAGAGGGAAACCCTGGTGCACTGAGTATTCAGTGGTACAACCCTCCC
CAATACGCCTACTTTACGGGTTTTAATCCTATTGCTTGGGACCATGCAAACGGTACAATTAAGTATCAGGTA
CATCCTAGCGCGGACACGGAGTTCTTTGTTCTGGAGGAACACGCTGCCCAAATACTGCGCAGCGGTGATGGT
ACCTCCTTTGCTTACGAGTTTCCCAGTCTCGAACCTAAGCGACTGGGCAGCCGTATGGGCACGTTGAACCTC
CGTCATAACCCTGTTCTGCCCAGCAGACTGGCGATTTATTTGGGACAGGATGGCAACAATGCACCTACATTT
TATCAGCCTCGGGGGACTGATTTGGACATATTTCCTCAGGGGTTTATACCGGGCCCAAGACCGTGTCTGCCG
GTTTCCACACAGCTAAGTGCTAGCAGCGACTTCGATGAGATGTCTGCGATCGCCTACGGTGATCGCACTAGT
AATAATCGGCACTCTCTCATGCCGTTTACCAGACAGGCTACAACCATCTCCACTCAAAACTATAATCGCCAG
GGGGAGGTAGAGAGAAATGTACATTTCCAATTGGGTGATATGGCCTTTGCTCGGTCCTCTGCTGAGGATTCT
TTTTATGAAAGATTTGACGAGGACAAAGACTACCGTAATCCTGGTGGTTACGTCAAAAAACCTCGACCTCTG
GTGACAGCAGAGAGAGAAGGTCTTGGAGAAAGACCTGGAGATGCCCTTATGGTCCCCACCTGGGGAGCGAAA
TTACCTGGCAGCAGTACAGGACCTGGAGCCACTCAAACGGAGAAAGTTTCCCTGCCGTTCATTCCCCCCATG
CCCGGTGCTTGCTGGGACGAGCGCCCCCTCTGTTACGAGGACGATATCTGGTGTAAGAAGCCATACACTGAT
TGCTCTTTCATGTCTGAGAAAAATAATCTCGGTGCCTGGGCGCTGGTCGATCCTCCGCCCCAAGTGTTTTTT
CGTATGCAGCCGCAGGTGGGTCCGCCACCGGCGGACTTGGACCAACGAACCTTTCTGCCGCCTGCTTTGAAC
CAGTATGCCATGTTCACTGTGAGCTACACTATGGAGTGGGTGTGCGAACCGCGGAAGCACACTAGACGGCAT
AATTTGGAACCTCCGCCTCCCATGCCTTACACGGAGTCCGGCGACCCCCCGTTTCTCCTTACTCGTTCGCAT
GTTACCAATGACTACCCTCGCTATTCTTTACCTGTAGAGGCGTTTCGCCCTGAGGGACGCGCGCATCGTGTA
TAA---------------
>lcl|JQ860244_1_cds_AFO62694_1_1/1-3099_lcl|JQ860244.1_cds_AFO62694.1_1/1-3099_protein=structural_protein_protein_id=AFO62694.1_location=1..3099_gbkey=CDS/1-3099
ATGAGCGCTGCCGACGCGTGGAAGCCGGGTGACCGGCCCCCGCTGGAGAACCTCATGGATGCCATGGACAGA
TCCATTTGGGGCGATAGAAGAAACAACTCTGGCGGGCGGAGAGGGATCAATGCCCTTCTGAGGGCTGGCTAT
GACCCGCGCATGCGGAAGGCTCTGTTACAACTTTACAAGTTTTTTATCTCAATAAAGAAGCAAGGGGGATTC
TGGGATAAAATTAAGGAGGTGGCCAAGCAGTGGTGGATGGCGGGACACCAGACCTCGAAGGGAGACGAGCTC
GCACGAACAGTGCTCGATCTGGGAAGGCTCTTTATGGCCGTCGTAGATGACTATAGGGAGGACCCAGAGATA
GATAGCGTCAGAAGGAGCATGATTGACTTCCTTTACGGGGACAATGATGCCACTAGGGCCTTCTTTGGACTA
CAGCGGTTTGCTGACAAGGTGCATTTACCTCAGAGAGACGTGATGAGAGTGTGGATCACGGGCGGGTATAGA
CCGCAGCCCCCGAAAGGGAGTCCTTGGGGTACCTGGGCGGAGCTTGACCTAGATATTCGTAATTCCTTAGAT
GCCTCCTACAAGGCAGAAGAGGAAGACCGTTCGAAAGAGATTCAGGTCCCTCGTATCAACGATCCTGGGTCT
GAATCGGGAGAGCAACCTCAGCCGGCACCTGAAGAGAGCCCTGCTGAGAGTGCTGAGGCTGTTGGCCCAGGG
TCTGATGGACAGTCTGGACGGGCTGATACGGGGGCCGAACGGGAACGAGATCCCACGTCTACCGAAGTGGGA
GGATCAGATGGAGCAGAGTCAGATGGAAAAGGGGGAGGACTCACCCTGCCTGGATATAGGTATGTAGGGCCC
GGCAATCCCTTGGATTCGGGGGAGCCGAGGGGACCCGTAAATGCCATAGCTAAGAAACACGATGAGCGGTAC
GACGAGCTCATCAAGCATGGCCACATACCCTATATTCACGGGAGGGGGGCGGACACGTTGATGGGGAAAGAG
CTTGCAGATGCCGAGGAAGCGGGGAAGATACTCGATAGTTATGATCAGTTAGTGGCGAATGCCGCTAGGGGG
CTGTGGAGAGCTAAGGACACGTTAGCGGATCTCATTGGTGGGGAGCTGGACAAAGTCTTACCGCCCGATCCT
CCCGTACAGAGCGAGGGGGAGGAGTCCCAGAAGAGACCTCGTGAGGAGGAGGATCCTCCGGAGAGCGCCGAC
TCCGCCCCCAAAGCCCCGCCCGCCCAAAAACCAAGACTAGACGTTCCGGAGTACTTCTGGACAGAGGAGGAA
GAGGGCGCCGGAGAGGGGTCGGGTGACGACGAGGGGGGTGGGATTGTGCGCATCAATATACCAATAAAAATG
GAGAGTGCTGACAGCACCCAACATCAACCTCAAGGTCTTGGGGGGGGACCGAGAGCATCCGGGCATTGGCGC
GCAGGCACCGTGTTTGGGACTCATGGGGTGACGACCACTCAGACGCGAATGGTTATACTGAGCCCTAAGACT
GACTACAAGCCGCTGTTCCTGGACGCTGACACCAGTAAATTTGACTCCGAACCAGGCATGGGGTTCCTGACA
CCGTGGCAGTACTTTGATTTTAACTGCTACATGAACCACTTTACCCCGTATGATTGGCAAGAGTTAGGGAGA
CGATACGACTCCATTAGGCCCAAGTCCCTGAGTATATCAGTAGAGAAAGTGGTAATCAAAGACGTACATCAG
ACGAACAACGAGACAAACGTGCATGACTCCGGAACAGGTGGCATCATGATATTCGAAGACTCCGATTACACC
TTTCCGTATGTGATTGGGCATGCTCAAGAGGGAAACCCTGGTGCACTGAGTATTCAGTGGTACAACCCTCCC
CAATACGCCTATTTTACGGGTTTTAATCCTATTGCTTGGGACCATGCAAACGGTACAATTAAGTATCAGGTA
CATCCCAGCGCGGACACAGAGTTCTTTGTTCTAGAGGAACACGCTGCCCAAATACTGCGCAGCGGTGATGGT
ACCTCCTTTGCTTACGAGTTTCCCAGTCTCGAGCCTAAGCGACTGGGCAGCCGTATGGGCACGTTGAACCTC
CGTCATAACCCTGTTCTGCCCAGTAGACTGGCGATTTATTTGGGACAGGATGGGAACAATGAACCTACATTT
TATCAGCCTCGGGGGACTGATTTGGACATATTTCCTCAGGGGTTTATACCGGGCCCAAGACCGTGTCTGCCG
GTTTCCACACAGCTAAGTGCTAGCAGCGACTTCGATGAGATGTCTGCGATCGCCTACGGTGATCTCACTAGT
AATAATCGGCACTCTCTCATGCCGTTTACCAGACAGGCTACAACCATCTCCACTCAAAACTATAATCGCCAG
GGGGAGGTAGAGAGAAATGTACATTTCCAATTGGGTGATATGGCCTTTGCTCGGTCCTCTGCTGAAGATTCT
TTTTATGAAAGATTTGACGAGGACAAAGACTACCGTAATCCTGGTGGTTACGTCAAAAAACCTCGACCTCTG
GTGACAGCAGAGAGAGAAGGTCTTGGAGAAAGACCTGGAGATGCCCTTATGGTGCCCACCTGGGGAGCGAAA
TTACCTGGCAACAGTACAGGACCTGGACACACTAAAACGGAGAAAGTTTCCCTGCCGTTCATTCCCCCCATG
CCCGGTGCTTGCTGGGACGAGCGCCCCCTCTGTTACGAGGACGATATCTGGTGTAAGAAGCCATACACTGAT
TGCTCTTTCATGTCTGAGAAAAATAATCTCGGTGCCTGGGCGCTGGTGGATCCTCCGCCCCAAGTGTTTTTT
CGTATGCAGCCGCAGGTGGGTCCGCCACCGGCGGACTTGGACCAACGAACCTTTCTGCCGCCTGCTTTGAAT
CAGTATGCCATGTTCACTGTGAGCTACACTATGGAGTGGGTGTGCGAACCGCGGAAGCACACTAGACGGCAT
AATTTGGAACCTCCGCCTCCCATGCCTTACACGGAGTCCGGAGACCCCCCGTTTCTCCTTACTCGTTCGCAT
GTTAACAATGATTACCCTCGATATTCTTTACCTGTAGAGGCGTTTCGCCCAGAGGGACGCGCTCATCGTGTA
TAA---------------
>lcl|MK378159_1_cds_QBA84467_1_2/1-3099_lcl|MK378159.1_cds_QBA84467.1_2/1-3099_protein=structural_protein_protein_id=QBA84467.1_location=2056..5154_gbkey=CDS/1-3099
ATGAGCGCTGCCGACGCGTGGAAGCCGGGTGACCGGCCCCCGCTGGAGAACCTCATGGATGCCATGGACAGA
TCCATTTGGGGCGATAGAAGAAACAACTCTGGCGGGCGGAGAGGGATCAATGCCCTTCTGAGGCCTGGCTAT
GACCCGCGCATGCGCCAGGCTCTCTTACAGCTTTACAAGTTTTTTATCTCAATAAACAAACACGGTGGTTTC
TGGGATAAAATTAAGGAGGTGGCGAAGCAATGGTGGATGGCGGGACACCAGACCTCCAAGGGAGACGAGCTA
GCGCGAACAGTGCTCGATCTGGGAAGGCTCTTTATGGCCGTCGTAGATGACTATAGGGAGGACCCAGAGATA
GATAGTGTCAGAAGGAGCATGATTGACTTCCTTTACGGGGACAATGATGCCACTAGGGCCTTCTTTGGACTA
CAGCGGTTTGCTGACAAGGTGCATTTACCTCAGAGAGATGTGATGAGAGTGTGGATCACGGGCGGGTATAGA
CGTCAGCCCCCGAAAGGGAGTCCTTGGGGTACCTGGGCGGAGCTTGACCTAGACATTCGTAATTCCTTAGAT
GCCTCCTACAAGGCAGAAGAGGAAGACCGTCCGAAAGAGATTCAGGTCGCTCGTATCGACAATCCTGGGTCT
GAGCCAGGAGAGCGATCTCGGCCGGCACCTGAAGAGAGGCCTGCTGAGAGTGCTGAGGCTGTTGGCCCAGGG
TCTGATGGACAGTCTGGACGGGCTGATACGGGGGCCGTACGGGAACGAGATCCCACGTCTACAGAAGTGGGA
GGATCAGATGGAGCAGAGTCAGATGGAAAAGGGGGAGGACTCACCCTGCCTGGATATAGGTATGTAGGGCCC
GGCAATCCCTTGGATGCGGGGGAGCCGAGGGGACCCGTAGATGCCATAGCTAAGAAACACGATGAGCGGTAC
GACGAGCTCATCAAGCATGGCCACATACGCTATATTCACGGGAGGGGGGCGGACAGTCTGATGGGGAAAGAG
GTTGCAGATGCCGAGGAAGCGGGGAAGATCCTCGACAGTTATGATCAGTTAGTGGCGAATGCCGCTAGGGGG
CTGTGGAGAGCTAAGGACACGTTAGCGGATCTCATTGGTGGGGAGCTGGACAAAGTCTTACCGCCCGATCCT
CCCGTACAGAGCGAGGGGGAGGAGTCCCAGAAGAGACCTCGTGAGGAGGAGGATCCTCCGGAGAGCGCCGAC
TCCGCCCCCAAAGCCCCGCCCGCCCAAAAACCAAGACTAGACGTTCCGGAGTACTTCTGGACGGAGGAGGAA
GAGGGCGCCGGAGAGGGGTCGGGAGACGACGAGGGGGGTGGGATTGTGCGCATTAATATACCAATAAAAATG
CAGAGTGCCGACATTGTCCATCTCGATCCTCAAGGTCATGGGGGGGGCCCGAGAGCATCCGGGCATTGGCGC
GCAGGCACCGTGTTTCGGACTCATGGGGTGACGACCACTCAAACACGAATGGTTATACTGAGCCCTAAGACT
GACTACAAGCCCCTGTTCCTGGACGCTGACACCAGTAAATTTGACTCGGAACCAGGCATGGGGTTCCTGACA
CCGTGGCAGTACTTTGATTTTAACTGCTACATGAACCACTTTACCCCGTCTGATTGGCAAGAGCTAGGGAGA
CGATACGACTCCATTAGGCCCCAATCCCTGAGTATATCAGTAGAGAACGTGGTGATCAAGGACGTACATCAG
ACGAACAACGAGACAAACGTGCATGACTCCGGAACAGGTGGCATCATGATATTCGAAGACTCCGAGTACACC
TTTCCGTATGTCATCGGGCATGCTCAAGAGGGAAACCCTGGTGCACTGAGTATTCAGTGGTACAACCCTCCC
CAATACGCCTATTTTACGGGTTTTAATCCTATTGCTTGGGACCATGCAAACGGTACAATTAAGTATCAGGTA
CATCCTAGCGCGGACACGGAGTTCTTTGTTCTGGAGGAACACGCTGCCCAAATACTGCGCAGCGGTGATGGT
ACCTCCTTTGCTTACGAGTTTCCCAGTCTCGAACCTAAGCGACTAGGCAGCCGTATGGGCACGTTGAACCTC
CGTCATAACCCTGTTCTGCCCAGCAGACTGGCGATTTATTTGGGACAGGATGGGAGGAATGCACCTACATTT
TATCAGCCTCAGGGGACTGATTTGGACATATTTCCTCAGGGGTTTATACCGGGCCCAAGACCGTGTCTGCCG
GTTTCCACACAGCTAAGTGCTAGCAGCGACTTCGATGAGATGTCTGCGATCGCCTACGGTGATCGCACTAGT
AATAATCGGCACTCTCTCATGCCGTTTACCAGACAGGCTACAACCATCTCCACTCAAAACTATAATCGCCAG
GGGGAGGTAGAGAGAAATGTACATTTCCAATTGGGTGATATGGCCTTTGCTCGGTCCTCTGCTGAGGATTCT
TTTTATGAAAGATTTGACGAGGACAAAGACTACCGTAATCCTGGTGGTTACGTCAAAAAACCTCGACCTCTG
GTGACAGCAGAGAGAGAAGGTCTTGGAGAAAGACCTGGAGATGCCCTTATGGTCCCCACCTGGGGAGCGAAA
TTACCTGGCAGCAGTACAGGACCTGGACCCACGAAAACGGAGAAAGTTTCCCTGCCGTTCATTCCCCCCATG
CCCGGTGCTTGCTGGGACGAGCGCCCCCTCTGTTACGAGGACGATATCTGGTGTAAGAAGCCATACACTGAT
TGCTCTTTCATGTCTGAGAAAAATAATCTCGGTGCCTGGGCGCTGGTGGATCCTCCGCCCCAAGTGTTTTTT
CGTATGCAGCCGCAGGTGGGTCCGCCACCGGCGGACTTGGACCAACGAACCTTTCTGCCGCCTGCTTTGAAC
CAGTATGCCATGTTCACTGTGAGCTATACTATGGAGTGGGTGTGCGAACCGAGGAAGCACACTAGACGGCAT
AATTTGGAACCTCCGCCTCCCATGCCTTACACGGAGTCCGGCGACCCCCCGTTTCTCCTTACTCGTTCGCAT
GTTACCAATGATTACCCTCGCTATTCTTTACCTGTAGAGGCGTTTCGCCCTGAGGGACGCGCGCATCGTGTA
TAA---------------
>lcl|MK378207_1_cds_QBA84538_1_2/1-3099_lcl|MK378207.1_cds_QBA84538.1_2/1-3099_protein=structural_protein_protein_id=QBA84538.1_location=1964..5062_gbkey=CDS/1-3099
ATGAGCGCTGCCGACGCGTGGAAGCCGGGTGACCGGCCCCCGCTGGAGAACCTCATGGATGCCATGGACAGA
TCCATTTGGGGCGATAGAAGAAACAACTCTGGCGGGCGGAGAGGGATCAATGCACTTCTGAGGCCTGGCTAT
GACCCGCGCATGCGCCAGGCTCTCTTACAACTTTACAAGTTTTTTATCTCAATAAAAAAACAAGGGGGATTC
TGGGATAAAATTAAGGAGGTGGCCAAGCAGTGGTGGATGGCGGGACACCAGACCTCGAAGGGAGACGAGCTC
GCACGAACAGTGCTCGATCTGGGAAGGCTCTTTATGGTGGTCGTAGATGACTATAGGGAGGACCCAGAGATA
GATAGCGTCAGGCGGAGCATGATAGATTTTCTTTACGGGGACAATGATGCCACGAGGGCCTTCTTTGGACTA
CAGCGGTTTGCTGACAAGGTGCATTTACCTCAGAGAGATGTGATGAGGGTGTGGATTACGGGCGGGTATAGA
CCTCAGCCCCCGAAAGGAAGTCCCTGGGGTACCTGGGCAGAGCTTGACCTAGACATCCGTAATTCCTTAGAT
GCCTCCTACAAGGCAGAAGAGGAGGACCGTCCGAAAGAGATTCAGGTCGCTCGTATCAACGATCCTGGGCCT
GAAGCAGGAGAGCAACCTCAGCCGGCACCTGAAGAGAGGCCTGCTGAGAGTGCTGAGGCTGTTGGCCCAGGG
TCTGATGGACAGTCTGGACGGGCTGATACGGGGGCCGAACGGGAACGAGATCCCACGTCTACCGAAGTGGGA
GGATCAGATGGAGCAGAGTCAGATGGAAAAGGGGGAGGACTCACCCTGCCTGGATATAGGTATGTAGGGCCC
GGCAATCCCTTGGATGCGGGGGAGCCGAGGGGACCCGTAGATGCCATAGCTAAGAAACACGATGAGCGGTAC
GACGAGCTCATCAAGCATGGCCACATACCCTATATTCACGGGAGGGGGGCGGACAGTCTGATGGGGAAAGAG
CTTGCAGATGCCGAGGAAGCGGGGAAGATACTCGATAGGTATGATCAGTTAGTGGCGAATGCCGCTAGGGGG
CTGTGGAGAGCTAAGGACACGTTAGCGGATCTCATTGGTGGGGAGCTGGACAAAGTCTTACCGCCCGATCCT
CCCGTACAGAGCGAGGGGGAGGAGTCCCACAAGAGACCTCGTGAGGAGGAGGATCCTCAAGAGAGCGCCAAC
TCCGCCCCCCAAGTCCCGCCCGCCCAGAAACCAAGACTAGACGTTCCGGAGTACTTCTGGACGGACGAGGAA
GAGGGCGCCGGAGAGGGGTCGGGAGACGACGAGGGGGGTGGGATTGTGCGGATTAATATACCAATAAAAATG
CAGAGTGCCGACAGCACCCAACATCAACCTCAAGGTCATGGGGGGGGGCCGAGAGCATCCGGGCATTGGCGC
GCAGGCACCGTGTTTGGGACTCATGGGGTGACGACCACTCAGACGCGAATGGTTATACTGAGCCCTAAGACT
GACTACAAGCCGCTGTTCCTGGACGCTGACACCAGTAAATTTGACTCTGAACCGGGCATGGGGTTCCTGACA
CCGTGGCAGTACTTTGATTTTAACTGCTACATGAACCACTTTACCCCGTCTGATTGGCAAGAGCTAGGGAGA
CGATACGACTCCATTAGGCCCAAATCCCTGAGTATATCAGTAGAGAACGTGGTGATCAAAGACGTACATCAG
ACGAACAACGAGACAAACGTGCATGACTCCGGAACAGGTGGCATCATGATATTCGAAGACTCCGAGTACACA
TTTCCGTATGTCATTGGGCATGCTCAAGAGGGAAACCCTGGTGCACTGAGTATTCAGTGGTACAACCCTCCC
CAATACGCCTATTTTACAGGTTTTAATCCTATTGCGTGGGACCATGCAAACGGTACCACTAAGTATCGGGTC
CATCCTAGTGCGGACACGGAGTTCTTTGTTCTGGAAGAACACGCTGCCCAAATACTGCGCAGCGGTGATGGT
ACCTCCTTTGCTTACGAGTTTCCCAGTCTCGAACCTAAGCGACTGGGCAGCCGTATGGGCACGTTGAACCTC
CGTCATAACCCTGTTCTGCCCAGCAGACTGGCGATTTATTTGGGACAGGATGGGTCCGATGCACCTACATTT
TATCAGCCTCGGGGGACTGATTTGGACATATTTCCTCAGGGGTTTATACCGGGCCCAAGACCGTGTCTGTCG
GTTTCCACACAGCTAAGTGCTAGCAGCGACTTCGATGAGATGTCTGCGATCGCCTACGGTGAACGCACTAGT
AATAATCGGCACTCTCTCATGCCGTTTACCAGACAGGCTACAACCATCTCAACTCAAAACTATAATCGCCAG
GGGGAGGTAGAGAGAAATGTACATTTCCAATTGGGTGATATGGCCTTTGCTCGGTCCTCTGCCTATGATTCT
TTTTATGAAAGGTTTGAGGAGGACAAAGACTACCGTAATCCTGGTGGTTACGTAAAAAAACCGCGACCCCTG
GTGACAGCAGAGCGAGAAGGTCTTGGAGAGAGACCTGGAGATGCCCTTATGGTGCCCACCTGGGGAGCGCAC
TTACCTGGCAGCAGCACAGGACCTGGAACCACAAAAACGGAGAAAGTTTCCCTGCCGTTCATTCCCCCCATG
CCCGGTGCTTGCTGGGACGAGCGCCCCCTCTGTTACGAGGACGATATCTGGTGTAAGAAGCCATACACTGAT
TGCTCTTTCATGTCTGAGAAAAATAATCTCGGGGCCTGGGCGCTGGTCGATCCTCCGCCCCAAGTGTTTTTT
CGTATGCAGCCGCAGGTGGGTCCGCCACCGGCGGACTTGGACCAACGAACCTTTCTGCCGCCTGCTTTGAAC
CAGTATGCCATGTTCACTGTGAGCTACACTATGGAGTGGGTGTGCGAACCGCGGAAGCATACTAGACGGCAT
AATTTGGAACCTCCGCCTCCCATGCCTTACACGGAGTCCGGCGACCCCCCGTTTCTCCTTACTCGTTCGCAT
GTTTCCAATGATTACCCTCGCTATTCTTTACCTGTAGAGGCGTTTCGCCCAGAGGGACGCGCGCATCGTGTA
TAA---------------
>lcl|JQ860245_1_cds_AFO62695_1_1/1-3099_lcl|JQ860245.1_cds_AFO62695.1_1/1-3099_protein=structural_protein_protein_id=AFO62695.1_location=1..3099_gbkey=CDS/1-3099
ATGAGCGCTGCCGACGCGTGGAAGCCGGGTGACCGGCCCCCGCTGGAGAACCTCATGGATGCCATGGACAGA
TCCATTTGGGGCGATAGAAGAAACAACTCTGGCGGGCGGAGAGGGATCAATGCCCTTCTGAGGGCTGGCTAT
GACCCGCGCATGCGGCAGGCTCTGTTACAGCTTTACAAGTTTTTTATCTCAATAAAGAAACAAGGGGGATTC
TGGGATAAAATTAAGGAGGTGGCCAAGCAGTGGTGGATGGCGGGACACCAGACCTCGAAGGGAGACGAGCTC
GCACGAACAGTGCTCGATCTGGGAAGGCTCTTTATGGCCGTCGTAGATGACTATAGGGAGGACCCAGAGATA
GATAGCGTCAGAAGGAGCATGATTGACTTCCTTTACGGGGACAATGATGCCACTAGGGCCTTCTTTGGACTA
CAGCGGTTTGCTGACAAGGTGCATTTACCTCAGAGAGACGTGATGAGAGTGTGGATCACGGGCGGGTATAGA
CCGCAGCCCCCGAAAGGGAGTCCTTGGGGTACCTGGGCGGAGCTTGACCTAGATATTCGTAATTCCTTAGAT
GCCTCCTATAAGGCAGAAGAGGAAGACCGTTCGAAAGCGATTCAGGTCCCTCGTATCAACGATCCTGGGTCT
GAATCAGGAGAGCAACCTCAGCCGGCACCTGAAGAGAGGCCTGCTGAGAGTGCTGAGGCTGCTGGCCCAGGG
TCTGATGGACAGTCTGGACGGGCTGATACGGGGGCCGGACGGGAACGAGATTCCCCCTCTACCGCAGTGGGA
GGATCAGATGGACCAGAGTCAGATGGAAAAGGGGGAGGACTCACCCTGCCTGGATATAGGTATGTAGGGCCC
GGCAATCCCTTGGATGCGGGGGAGCCTAGGGGACCCGTAGATGCCATAGCTAAGAAACACGATGAGCGGTAC
GACGAGCTCATCAAGCATGGCCACATACCCTATATTCACGGGAGGGGGGCGGACAGTCTGATGGGGAAAGAG
CTTGCAGATGCCGAGGAAGCGGGGAAGATACTCGATAGGTATGATCAGTTAGTGGCGAATGCCGCTAGGGGG
CTGTGGAGAGCTAAGGACACGTTAGCGGATCTCATTGGTGGGGAGCTGGACAAAGTCTTACCGCCCGATCCT
CCCGTACAGAGCGAGGGGGAGGAGTCCCAGAAGAGACCTCGTGAGGAGGAGGATCCTCCGGAGAGCGCCGAC
TCCGCCCCCAAAGCCCCGCCCGCCCAAAAACCAAGACTAGACGTTCCGGAGTACTTCTGGGCGGAGGAGGAA
GAGGGCGCCGGAGAGGGGTCGGGAGACGACGAGGGGGGTGGGATTGTGCGCATTAATATACCAATAAAAATG
GAGAGTGCCGACAGCACCCAACATCAACCTCAAGGTCATGGGGGGGGACCGAGAGCATCCGGGCATTGGCGC
GCAGGCACCGTGTTTGGGACTCATGGGGTGACGACCACTCAGACGCGAATGGTTATACTGAGCCCTAAGACT
GACTACAAGCCGCTGTTCCTGGACGCTGACACCAGTAAATTTGACTCCGAACCAGGCATGGGGTTCCTGACA
CCGTGGCAGTACTTTGATTTTAACTGCTACATGAACCACTTTACCCCGTCTGATTGGCAAGAGTTAGGGAGA
CGATACGACTCCATTAGGCCCAAGTCCCTGAGTATATCAGTAGAGAACGTGGTGATCAAAGACGTACATCAG
ACGAACAACGAGACCAACGTGCATGACTCCGGAACAGGTGGCATCATGATATTCGAAGACTCCGAGTACACC
TTTCCGTATGTCATTGGGCATGCTCAAGAGGGAAACCCTGGTGCACTGAGTATTCAGTGGTACAACCCTCCC
CAATACGCCTATTTTACGGGTTTTAATCCTATTGCTTGGGACCATGCAAACGGTACAATTAAGTATCAGGTA
CATCCTAGCGCGGACACGGAGTTCTTTGTTCTGGAGGAACACGCTGCCCAAATACTGCGCAGCGGTGATGGT
ACCTCCTTTGCTTACGAGTTTCCCAGTCTCGAACCTAAGCGACTGGGCAGCCGTATGGGCACGTTGAACCTC
CGTCATAACCCTGTTCTGCCCAGTAGACTGGCGATTTATTTGGGACAGGATGGGAACAATGCACCTACATTT
TATCAGCCTCAGGGGACTGATTTGGACATATTTCCTCAGGGGTTTATACCGGGCCCAAGACCGTGTCTGCCG
GTTTCCACACAGCTAAGTGCTAGCAGCGACTTCGATGAGATGTCTGCGATCGCCTACGGTGATCGCACTAGT
AATAATCGGCACTCTCTCATGCCGTTTACCAGACAGGCTACAACCATCTCCACTCAAAACTATAATCGCCAG
GGGGAGGTAGAGAGAAATGTACATTTCCAATTGGGTGATATGGCCTTTGCTCGGTCCTCTGCTGAAGATTCT
TTTTATGAAAGATTTGACGAGGACAAAGACTACCGTAATCCTGGTGGTTACGTCAAAAAACCTCGACCTCTG
GTGACAGCAGAGAGAGAAGGTCTTGGAGAAAGACCTGGAGATGCCCTTATGGTGCCCACCTGGGGAGCGAAA
TTACCTGGCAGCAGTACAGGACCTGGAGCCACTAAAACGGAGAAAGTTTCCCTGCCGTTCATTCCCCCCATG
CCCGGTGCTTGCTGGGACGAGCGCCCCCTCTGTTACGAGGACGATATCTGGTGTAAGAAGCCATACACTGAT
TGCTCTTTCATGTCTGAGAAAAATAATCTCGGTGCCTGGGCGCTGGTGGATCCTCCGCCCCAAGTGTTTTTT
CGTATGCAGCCGCAGGTGGGTCCGCCACCGGCGGACTTGGACCAACGAACCTTTCTGCCGCCTGCTTTGAAT
CAGTATGCCATGTTCACTGTGAGCTACAGTATGGAGTGGGTGTGCGAACCGCGGAAGCACACTAGACGGCAT
AATTTGGAACCTCCGCCTCCCATGCCTTACACGGAGTCCGGCGACCCCCCGTTTCTCCTTACTCGTTCGCAT
GTTAGCAATGATTACCCTCGATATTCTTTACCTGTAGAAGCGTTTCGCCCAGAGGGACGCGCTCATCGTGTA
TAA---------------
>lcl|MG345018_1_cds_AWO81952_1_2/1-3099_lcl|MG345018.1_cds_AWO81952.1_2/1-3099_protein=structural_protein_protein_id=AWO81952.1_location=2197..5295_gbkey=CDS/1-3099
ATGAGCGCTGCCGACGCGTGGAAGCCGGGTGACCGGCCCCCGCTGGAGAACCTCATGGATGCCATGGACAGA
TCCATTTGGGGCAATAGAAGAAACAACTCTGGCGGGCGGAGAGGGATCAATGCCCTTCTGAGGCCTGGCTAT
GATCCGCGCATGCGCCAGGCTCTCTTACAGCTTTACAAGTTTTTTATCTCAATAAAGAAACACGGTGGTTTC
TGGGATAAAATTAAGGAGGTGGCGAAGCAATGGTGGATGGCGGGACACCAGACCTCCAAGGGAGACGAGCTA
GCGCGAACAGTGCTCGATCTGGGAAGGCTCTTTATGGCCGTGGTAGATGACTATAGGGAGGACCCAGAGATA
GATAGCGTCAGGAGGAGCATGATAGATTTTCTTTACGGGGACAATGATGCCACTAGGGCCTTCTTTGGATTA
CAGCGGTTCGCTGACAAGGTCCGTCTACCTCAGAGAGACGTGATGAGGGTGTGGATCACGGGCGGGTATAGA
CCGCAGCCCCCGAAAGGGAGTCCTTGGGGTACCTGGGCGGAACTTGACCTAGACATTCGTAATTCCTTAGAT
GCCTCCTACAAGGCAGAAGAGGAAGACCGTTCGAAAGCGATTCAGGTCCCTCGTGTCGACTATCCTGGGCCT
GAATCCGGAGAGCAACCTCAGCCGGCACCTGAAGAGAGGCCTGCTGAGAGTGCTGAGGCTGTTGGCCCAGGG
TCTGATGGACAGTCTGGACGGGCTGATACGGGGGCCGGACGGGAAGGAGATTCCCCCTCTACCGAAGTGGGA
GGATCAGATGGACCAGAGTCAGATGGAAAAGGGGGAGGACTCATCCTGCCTGGATATAGGTATGTAGGGCCC
GGCAATCCCTTGGATGCGGGGGAGCCGAGGGGACCCGTAGATGCCATAGCTAAGAAACACGATGAGCGGTAC
GACGAGTTCATCAAGCATGGCCACATACCGTATATTCACGGGAGGGGGGCAGACACTATGATGGGAAAAGAG
CTTGCAGATGCCGAGGAAGCGGGGAAGATCCTCGATAGTTATGATCAGTTAGTGGCGAATGCCGCTAGGGGG
CTGTGGAGGGCTAAGGACACGTTAGCGGATCTCATTGGTGGGGAGCTGGACAAAGTCTTACCGCCCGATCCT
CCCGTACAGAGCGAGGGGGAGGAGTCCCAGAAGAGACCTCGTGAGGAGGAGGATCCTCCAGAGAGCGCCAAC
TCCGCCCCCCAAGTCCCGCCCGCCCAGAAACCAAGACTAGACGTTCCGGAGTACTTCTGGACGGACGAGGAA
GAGGGCGCCGGAGAGGGGTCGGGAGACGACGAGGGGGGTGGGATTGTGCGGATTAATATACCAATAAAAATG
CAGAGTGCCGACAGCACCCAACAGCAACCTCAAGGTCATGGGGGGGGACCGAGAGCATCCGGGCATTGGCGC
GCAGGCACCGTGTTTGGGACTCATGGGGTGACGACCACTCAGACGCGAATGGTTATATTGAGCCCTAAGACT
GACTACAAGCCGCTGTTCCTGGACGCTGACACCAGTAAATTTGACTCCGAACCAGGCATGGGGTTCCTGACA
CCGTGGCAGTACTTTGATTTTAACTGCTACATGAACCACTTTACCCCGTCTGATTGGCAAGAGCTAGGGAGA
CGATACGACTCCATTAGGCCCAAATCCCTGAGTATATCAGTAGAGAACGTGGTGATCAAAGACGTACATCAG
ACGAACAACGAGACAAACGTGCATGACTCCGGAACAGGTGGCATCTTGATATTCGAAGACTCCGAGTACACC
TTTCCGTATGTCATTGGGCATGCTCAAGAGGGAAACCCTGGTGCACTGAGTATTCAGTGGTACAACCCTCCC
CAATACGCCTATTTTACGGGTTTTAATCCTATTGCTTGGGACCATGCAAACGGTTCAATTAAGTATCAGGTA
CATCCTAGCGCGGACACGGAGTTCTTTGTTCTGGAGGAACACGCTGCCCAAATACTGCGCAGCGGTGATGGT
ACCTCCTTTGCTTACGAGTTTCCCAGTCTCGAACCTAAGCGACTGGGCACCCGTATGGGCACGCTGAACCTC
CGTCATAACCCTGTTCTGCCCAGCAGACTGGCGATTTATTTGGGACAGGATGGGAACAATGCACCTACATTT
TATCAGCCTCAGGGGACTGATTTGGACATATTTCCTCAGGGGTTTATACCGGGCCCAAGACCGTGTCTGCCG
GTTTCCACACAGCTAAGTGCTAGCAGCGACTTCGATGAGATGTCTGCGATCGCCTACGGTGATCGCACTAGT
AATAATCGGCACTCTCTCATGCCGTTTACCAGACAGGCTACAACCATCTCCACTCAAAACTATAATCGCCAG
GGGGAGGTAGAGAGAAATGTACATTTCCAATTGGGTGATATGGCCTTTGCTCGGTCCTCTGCTGAAGATTCT
TTTTATGAAAGATTTGACGAGGACAAAGACTACCGTAATCCTGGTGGTTACGTCAAAAAACCTCGACCTCTG
GTGACAGCAGAGAGAGAAGGTCTTGGAGAAAGACCTGGAGATGCCCTTATGGTCCCCACCTGGGGAGCGAAA
TTACCTGGCAGCAGTACAGGACCTGGAGCCACTAAAACGGAGAAAGTTTCCCTGCCGTTCATTCCCCCCATG
CCCGGGGCTTGCTGGGACGAGCGCCCCCTTTGTTACGAGGACGATATCTGGTGTAAGAAGCCATACACTGAT
TGCTCTTTCATGTCTGAGAAAAATAATCTCGGTGCCTGGGCGCTCGTGGATCCTCCGCCCCAAGTGTTTTTT
CGTATGCAGCCGCAGGTGGGTCCGCCCCCGGCGGACTTGGACCAACGCACCTTTCTACCGCCTGCTTTGAAT
CAGTATGCCATGTTCACTGTGAGCTACACTATGGAGTGGGTGTGCGAACCGCGGAAGCACACTAGACGGCAT
AATTTGGAACCTCCGCCTCCCATACCTTACACGGAGTCCGGCGACCCCCCGTTTCTCCTTACTCGTTCGCAT
GTTACCAATGATTACCCTCGATATTCTTTACCTGTGGAAGCGTTTCGCCCAGAGGGACGCGCGCATCGTGTA
TAA---------------
>lcl|KC701306_1_cds_AGM20594_1_1/1-3099_lcl|KC701306.1_cds_AGM20594.1_1/1-3099_protein=structural_protein_protein_id=AGM20594.1_location=1..3099_gbkey=CDS/1-3099
ATGAGCGCTGCCGACGCGTGGAAGCCGGGTGACCGGCCCCCGCTGGAGAGCCTCATGGATGCCATGGAAAGA
TCCATTTGGGGCAATAGAAGAAACAACTCTGGCGGGCGGAGAGGGATCAATGACCTTCTGAGGCCTGGCGAT
GACCCGCGCATGCGCCAGGCTCTCTTACAGCTTTACAAGTTTTTTATCTCTATAAACAAACACGGTGGGTTC
TGGGATAAAATTAAGGAGGTGGCGCAGCAATGGTGGATGGCGGGACACCAGACATCCAAGGGAGACGAGCTA
GCGCGCACAGTGCTCGATCTGGGAAGGCTCTTTATGGCAGTGGTAGATGACTATCGGGAGGACCCAGAGATA
GATAGCGTCAGAAGGAGCATGATTGACTTCCTTTACGGGGACAATGATGCCACTAGGGCCTTCTTTGGACTA
CAGCGGTTTGCTGACAAGGTGCATTTACCTCAGAGAGACGTGATGAGAGTGTGGATCACCGGCGGGTATAGA
CCGCAGCCCCCGAAAGGGAGTCCTTGGGGTACCTGGGCAGAGCTTGACCTAGACATCCGTAATTCCTTAGAT
GCCTCCTACAAGGCAGAAGAGGAAGACCGTCCGAAAGAGATTCAGGTCGCTCGTATCGACAATCCTGGGTCT
GCAGCCGGAGAGCGATCTCGGCCGGCACCTGAAGAGAGGCCTGCTGAGAGTGCTGAGGCTGTTGGCCCAGGG
TCTGATGGACAGTCTGGACGGGCTGATACGGGGGCCGAACGGGAACGAGATCCCACGTCTACCGAAGTGGGA
GGATCAGATGGAGCAGAGTCAGATGGAAAAGGGGGAGGACTCACCCTGCCTGGATATAGGTATGTAGGGCCC
GGCAATCCCTTGGATGCGGGGGAGCCGAGGGGACCCGTAGATGCCATAGCTAAGAAACACGATGAGCGGTAC
GACGAGCTCATCAAGCATGGCCACATACCCTATATTCACGGGAGGGGGGCGGACAGTCTGATGGGGAAAGAG
CTTGCAGATGCCGAGGAAGCGGGGAAGATACTCGATCGGTACGATCAGTTAGTGGCGAATGCGGCTAGGGGG
CTGTGGAGAGCTAAGGACACGTTAGCGGATCTCATTGGTGGGGAGCTGGACAAAGTCTTACCGCCCGATCCT
CCCGTACAGAGCGAGGGGGAGGAGTCCCAGAAGAGACCTCGTGAGGAGGAGGATCCTCCGGAGAGCGCCGAC
TCCGCCCCCAAAGCCCCGCCCGCCCAAAAACCAAGACTAGACGTTCCGGAGTACTTCTGGACGGAGGAGGAA
GAGGGCGCCGGAGAGGGGTCGGGAGACGACGAGGGGGGTGGGATTGTGCGCATTAATATACCAATAAAAATG
CAGAGTGCCGACAGCACCCAACATCAACCTCAAGGTCATGGGGGGGGACCGAGAGCATCCGGGCATTGGCGC
GCAGGCACCGTGTTTGGGACTCATGGGGTGACGACCACTCAGACGCGAATGGTAATACTGAGCCCTAAGACT
GACTACAAGCCGCTGTTCCTGGACGCTGACACCAGTAAATCTGACTCCGAACCAGGCATGGGGTTCCTGACA
CCGTGGCAGTACTTTGATTTTAACTGCTACATGAACCACTTTACCCCGTCTGATTGGCAAGAGCTAGGGAGA
CGATACGACTCCATTAGGCCCAAATCCCTGAGTATATCAGTGGAGAACGTGGTGATCAAAGACGTACATCAG
ACGAACAACGAGACAAACGTGCATGACTCCGGAACAGGTGGCATCCTGATATTCGAAGACTCCGAGTACACC
TTTCCGTATGTCATTGGGCATGCTCAAGAGGGAAACCCTGGTGCACTGAGTATTCAGTGGTACAACCCTCCC
CAATACGCCTATTTTACGGGTTTTAATCCTATTGCTTGGGACCATGCAAACGGTACAATTAAGTATCAGGTA
CATCCTAGCGCGGACACGGAGTTCTTTGTTCTGGAGGAACACGCTGCCCAAATACTGCGCAGCGGTGATGGT
ACCTCCTTTACTTACGAGTTTCCCAGTCTCGAACCTAAGCGACTGGGCAGCCGTATGGGCACGTTGAACCTC
CGTCATAACCCTGTTCTGCCCAGCAGACTGGCGATTTATTTGGGACAGGATGGGAACAATGCACCTACATTT
TATCAGCCTCAGGGGACTGATTTGGACATATTTCCTCAGGGGTTTATACCGGGCCCAAGACCGTGTCTGCCG
GTTTCCACACAGCTAAGTGCTAGCAGCGACTTCGATGAGATGTCTGCGATCGCCTACGGTGATCGCACTAGT
AATAGTCGGCACTCTCTCATGCCGTTTACCAGACAGACTACAACCATCTCCACTCAAAACTATAATCGCCAG
GGGGAGGTAGAGAGAAATGTACATTTCCAATTGGGTGATATGGCCTTTGCTCGGTCCTCTGCTGAAGATTCT
TTTTATGAAAGATTTGACGAGGACAAAGACTACCGTAATCCTGGTGGTTACGTCAAAAAACCTCGACCTTTG
GTGACAGCAGAGAGAGAAGGTCTTGGAGAAAGACCTGGAGATGCCCTTATGGTCCCCACCTGGGGAGCGAAA
TTACCTGGCAGCAGTACAGGACCTGGAGCCACTAAAACGGAGAAAGTTTCCCTGCCGTTCATTCCCCCCATG
CCCGGGGCTTGCTGGGACGAGCGCCCCCTCTGTTACGAGGACGATATCTGGTGTAAGAAGCCATACACTGAT
TGCTCTTTCATGTCTGAGAAAAATAATTTCGGTGCCTGGGCGCTGGTGGATCCTCCGCCCCAAGTGTTTTTT
CGTATGCAGCCGCAGGTGGGTCCGCCACCGGCGGACTTGGACCAACGGACCTTTCTGCCGCCTGGTTTGAAC
CAATATGCCATGGTCACTGGGAACTACACTATGGAATGGGTGTGCGAACCGCGGAAGCACACTAAACCGCAT
AATTTGGAACCTCCGGCTCCCATGGCTTACACGGAGTCCGGCGACCCCCGGTTTCTCCTTACTCGTTCGCAT
GTTTCCAATGATTACCCTCGATATTCCTTACCTGTAAAGGCGTTACGCCCAGAGGGACGCGCTCATCGTGTA
TAA---------------
>lcl|KP245943_1_cds_AJT39530_1_1/1-3099_lcl|KP245943.1_cds_AJT39530.1_1/1-3099_gene=ORF2_protein=capsid_protein_protein_id=AJT39530.1_location=1..3099_gbkey=CDS/1-3099
ATGAGCGCTGCCGACGCGTGGAAGCCGGGTGACCGGCCCCCGCTGGAGAACCTCATGGATGCCATGGACAGA
TCCATTTGGGGCGATAGAAGAAACAACTCTGGCGGGCGGAGAGGGATCAATGCCCTTCTGAGGCCTGGCTAT
GACCCGCGCATGCGGCAGGCTCTGTTGCAGCTTTACAAGTTTTTTATCTCAATAAAAAAACAAGGGGGATTC
TGGGATAAAATTAAGGAGGTGGCCAAGCAGTGGTGGATGGCGGGACACCAGACCTCGAAGGGAGACGAGCTC
GCACGAACAGTGCTCGATCTGGGAAGGCTCTTTATGGTGGTCGTAGATGACTATAGGGAGGACCCAGAGATA
GATAGCGTCAGAAGGAGCATGATTGACTTCCTTTACGGGGACAATGATGCCACTAGGGCCTTCTTTGGACTA
CAGCGGTTTGCTGACAAGGTGCATTTACCTCAGAGAGATGTGGTGAGAGTGTGGATCACGGGCGGGTATAGA
CCGAAGCCCCCGAAAGGGAGTCCTTGGGGTACCTGGGCGGAGCTTGACCTAGACATTCGTAATTCCTTAGAT
GCCTCCTACAAGGCAGAAGAGGAAGACCGTTCGAAAGCGATTCAGGTCCCTCGTATCAACGATCCTGGGCCT
GAATCAGGAGAGCAACCTCAGCCGGCACCTGAAGAGAGGCCTGCTGAGGGTGCTGAGGCTGCTGGCCCAGGG
TCTGATGGACAGTCTGGACGGGCTGATACGGGGGCCGGACGGGAACGAGATTCCCCCTCTACCGAAGTGGGA
GGAACAGATGGACCAGAGTCAGATGGAAAAGGGGGAGGACTCACCCTGCCTGGATATAGGTATGTAGGGCCC
GGCAATCCCTTGGATGCGGGGGAGCCGAGGGGACCCGTAGATGCCATAGCTAAGAAACACGATGAGCGGTAC
GACGAGCTCATCAAGCATGGCCACATACCCTATATTCACGGGAGGGGGGCGGACAGTCTGATGGGGAAAGAG
CTTGCAGATGCCGAGGAAGCGGGGAAGATACTCGATAGGTATGATCAGTTAGTGGCGAATGCCGCTAGGGGG
CTGTGGAGAGCTAAGGACACGTTAGCGGATCTCATTGGTGGGGAGCTGGACAAAGTCTTACCGCCCGATCCT
CCCGTACAGAGCGAGGGGGAGGAGTCCCAGAAGAGACCTCGTGAGGAGGAGGATCCTCAAGAGAGCGCCAAC
TCCGCCCCCCAAGTCCCGCCCGCCCAGAAACCAAGACTAGACGTTCCGGAGTACTTCTGGACGGACGAGGAA
GAGGGCGCCGGAGAGGGGTCGGGAGACGACGAGGGGGGTGGGATTGTGCGCATTAATATACCAATAAAAATG
CAGAGTGCCGACAGCACCCAACATCAACCTCAAGGTCATGGGGGGGGGCCGAGAGCATCCGGGCATTGGCGC
GCAGGCACCATATTTGGGACTCATGGGGTGACGACCACTCAGACGCGAATGGTTATACTGAGCCCTAAGACT
GACTACAAGCCTCTGTTCCTGGACGCTGACACCAGTAAATTTGACTCTGAACCGGGCATGGGGTTCCTGACA
CCGTGGCAGTACTTTGATTTTAACTGCTACATGAACCACTTCACCCCGTCTGATTGGCAAGAGCTAGGGAGG
CGATACGACTCCATTAGGCCCAAATCCCTGACTATATCAGTAGAGAACGTGGTGATCAAAGACGTACATCAG
ACGAACAACGAGACAAACGTGCATGACTCCGGAACAGGTGGCATCATGATATTCGAAGACTCCGAGTACACA
TTTCCGTATGTCATTGGGCATGCTCAAGAGGGCAACCCCGGTGCACTGAGTATTCAGTGGTACAACCCTCCC
CAATACGCCTATTTTACAGGTTTTAATCCTATTGCTTGGGACCATGCAAACGGTACCACTAAGTATCGGGTA
CATCCTAGTGCGGACACGGAGTTTTTTGTTCTGGAAGAACACGCTGCCCAAATACTGCGCAGCGGTGATGCT
ACCTCCTTTGCTTACGAGTTTCCCAGTCTCGAACCTAAGCGACTGGGTAGCCGTATGGGCACGTTGAACCTC
CGTCATAACCCTGTTCTGCCCAGCAGAATGGCGATTTATTTGGGACAGGATGGGTCCGATGCACCTACATTT
TATCAGCCTCAGGGGACTGATCTGGACATATTTCCTCAGGGGTTCATACCGGGCCCAAGACCGTGTCTGCCG
GTTTCCACACAGCTAAGAGCTAGCAGCGACTTCGATGAGATGTCTGCGATCGCCTACGGTGATCCCACTAGT
AATAATCGGCACTCTCTCATGCCGTTTACCAGACAGGCCACAACCATCTCCACTCAAAACTATAACCGCCAG
GGGGAGGTAGAGAGAAATGTACACTTCCAATTGGGTGATATGGCCTTTGCTCGGTCCTCTGCTGAAGATTCT
TTTTATGAAAGGTTTGAGGAGGACAAAGACTACCGTAATCCTGGTGGTTACGTCAAAAAACCGCGACCCCTG
GTGACAGCAGAGAGAGAAGGTCTTGGAGAGAGACCTGGAGATGCCCTTATGGTGCCCACCTGGGGAGCGCAC
TTACCTGGCAGCAGCACAGGACCTGGAACGACAAAAACGGAGAAAGTTTCCCTGCCGTTCATTCCCCCCATG
CCTGGTGCTTGCTGGGACGAGCGCCCCCTGTGTTACGAGGACGATATCTGGTGTAAGAAACCATACACTGAT
TGTTCCTTCATGTCTGAGAAAAATAACCTCGGTGCCTGGGCGCTGGTGGATCCTCCGCCCCAAGTGTTTTTT
CGGATGCAGCCGCAGGTGGGTCCGCCACCAGCGGACTTGGACCAACGGACCTTTCTGCCGCCTGCTCTGAAC
CAGTATGCCATGTTCACTGTGAGCTACACTATGGAGTGGGTGTGTGAACCGCGGAAGCACACTAGACGGCAT
AATTTGGAACCTCCGCCTCCCATGCCTTACACGGAGTCCGGCGACCCCCCGTTTCTCCTTACTCGTTCGCAT
GCTTCCAATGATTACCCTCGCTATTCTTTACCTGTAGAGGCGTTTCGCCCAGAGGGACGCGCTCATCGTGTA
TAA---------------
>lcl|GU938299_1_cds_ADF32026_1_2/1-3099_lcl|GU938299.1_cds_ADF32026.1_2/1-3099_protein=structural_protein_protein_id=ADF32026.1_location=2261..5359_gbkey=CDS/1-3099
ATGAGCGCTGCCGACGCGTGGAAGCCGGGTGACCGGCCCCCGCTGGAGAACCTCATGGATGCCATGGACAGA
TCCATTTGGGGCGATAGAAGAAACAACTCTGGCGGGCGGAGAGGGATCAATGCCCTTCTGAGGCCTGGCTAT
GACCCGCGCATGCGGCAGGCTCTGTTACAGCTTTACAAGTTTTTTATCTCAATAAAGAAACAAGGGGGATTC
TGGGATAAAATTAAGGAGGTGGCTAAGCAGTGGTGGATGGCGGGACACCAGACCTCGAAGGGAGACGAGCTC
GCACGAACAGTGCTCGATCTGGGAAGGCTCTTTATGGTCGTCGTAGATGACTATAGGGAGGACCCAGAGATA
GATAGCGTCAGAAGGAGCATGATTGACTTCCTTTACGGGGACAATGATGCCACTAGGGCCTTCTTTGGACTA
CAGCGGTTTGCTGACAAGGTGCATTTACCTCAGAGAGATGTGATGAGAGTGTGGATCACGGGCGGGTATAGA
CCGCAGCCCCCGAAAGGGAGTCCTTGGGGTACCTGGGCGGAGCTTGACCTAGACATTCGTAATTCCTTAGAT
GCCTCCTACAAGGCAGAAGAGGAAGACCGTTCGAAAGCGATTCAGGTCCCTCGTATCAACGATCCTGGGCCT
GAATCAGGAGAGCAACCTCAGCCGGCACCTGAAGAGAGGCCTGCTGAGGGTGCTGAGGCTGCTGGCCCAGGG
TCTGATGGACAGTCTGGACGGGCTGATACGGGGGCCGGACGGGAACGAGATTCCCCCTCTACCGAAGTGGGA
GGATCAGATGGACCAGAGTCATATGGAAAAGGGGGAGGACTCACCCTGCCTGGATATAGGTATGTAGGGCCC
GGCAATCCCTTGGATGCGGGGGAGCCGAGGGGACCCGTAGATGCCATAGCTAAGAAACACGATGAGCGGTAC
GACGAGCTCATCAAGCATGGCCACATACCCTATATTCACGGGAGGGGGGCGGACAGTCTAATGGGGAAAGAG
CTTGCAGATGCCGAGGAAGCGGGGAAGATACTCGATAGGTATGATCAGTTAGTGGCGAATGCCGCTAGGGGG
CTGTGGAGAGCTAAGGACACGTTAGCGGATCTCATTGGTGGGGAGCTGGACAAAGTCTTACCGCCCGATCCT
CCCGTACAGAGCGAGGGGGAGGAGTCCCAGAAGAGACCTCGTGAGGAGGAGGATCCTCCAGAGAGCGCCAAC
TCCGCCCCCCAAGTCCCGCCCGCCCAGAAACCAAGACTAGACGTTCCGGAGTACTTCTGGACGGACGAGGAA
GAGGGCGCCGGAGAGGGGTCGGGAGACGACGAGGGGGGTGGGATTGTGCGCATTAATATACCAATAAAAATG
CAGAGTGCCGACAGCACCCAACATCAACCTCAAGGTCATGGGGGGGGGCCGAGAGCATCCGGTCATTGGCGC
GCAGGCACCGTGTTTGGGACTCATGGGGTGACGACCACTCAGACGCGAATGGTTATACTGAGCCCTAAGACT
GACTACAAGCCTCTGTTCCTGGACGCTGACACCAGTAAATTTGACTCTGAACCAGGCATGGGGTTCCTGACA
CCGTGGCAGTACTTTGATTTTAACTGCTACATGAACCACTTTACCCCGTCTGATTGGCAAGAGCTAGGGAGA
CGATACGACTCCATTAGGCCCAAATCCCTGACTATATCAGTAGAGAACGTGGTGATCAAAGACGTACATCAG
ACGAACAACGAAACAAACGTGCATGACTCCGGAACAGGTGGCATCATGATATTCGAAGACTCCGAGTACACC
TTTCCGTATGTCATTGGAAATGCTCAAGAGGGCAACCCCGGTGCACTGAGTATTCAGTGGTACAACCCTCCG
CAATACGCCTATTTTACAGGTTTTAATCCTATTGCTTGGGACCATGCAAACGGTACCACTAAGTATCGGGTC
CATCCTAGTGCGGATACGGAGTTCTTTGTTCTGGAAGAACACGCTGCCCAAATACTGCGCAGCGGTGATGGT
ACCTCCTTTGCTTACGAGTTTCCCAGTCTCGAACCTAAGCGACTGGGCAGCCGTATGGGCACGTTGAACCTC
CGTCATAACCCTGTTCTGCCAAGCAGACTGGCGATTTATTTGGGACAGGACGGGTCCGATGCACCTACATTT
TATCAGCCTCAGGGGACTGATCTGGACATATTTCCTCAGGGGTTTATACCGGGCCCAAGACCGTGTTTGCCG
GTTTCCACACAGCTAAGAGCTAGCAGCGACTTCGATGAGATGTCTGCGATCGCCTACGGTGATCCCACTAGT
AATAATCGGCACTCTCTCATGCCGTTTACCAGACAGGCCACAACCATCTCCACTCAAAACTATAACCGCCAG
GGGGAGGTAGAGAGAAATGTACACTTCCAATTGGGTGATATGGCCTTTGCTCGGTCCTCTGCTGAAGATTCT
TTTTATGAAAGGTTTGAGGAGGACAAAGACTACCGTAATCCTGGTGGTTACGTCAAAAAACCGCGACCCCTG
GTGACAGCAGAGAGAGAAGGTCTTGGAGAGAGACCTGGAGATGCCCTTATGGTGCCCACCTGGGGAGCGCAC
TTACCTGGCAGCAGCACAGGACCTGGAACTACAAAAACGGAGAAAGTTTCCCTGCCGTTCATTCCCCCCATG
CCTGGTGCTTGCTGGGACGAGCGCCCCCTCTGTTACGAGGACGATATCTGGTGTAAGAAACCATACACTGAT
TGTTCCTTCATGTCTGAGAAAAATAATCTCGGTGCCTGGGCGCTGGTGGATCCTCCGCCCCAAGTGTTTTTT
CGGATGCAGCCGCAGGTGGGTCCCCCACCGGCGGACTTGGACCAACGGACCTTTCTGCCGCCTGCTCTGAAT
CAGTATGCCATGTTCACTGTGAGCTACACTATGGAGTGGGTGTGCGAACCGCGGAAGCACACTAGACGCCAT
AATTTGGAACCTCCGCCTCCCATGCCTTACACGGAGTCCGGCGACCCCCCGTTTCTTCTTACTCGTTCGCAT
GCTTCCAATGATTACCCTCGCTATTCTTTACCTGTAGAGGCGTTTCGCCCAGAGGGACGCGCTCATCGTGTA
TAA---------------
>lcl|KC701304_1_cds_AGM20592_1_1/1-3099_lcl|KC701304.1_cds_AGM20592.1_1/1-3099_protein=structural_protein_protein_id=AGM20592.1_location=1..3099_gbkey=CDS/1-3099
ATGAGCGCTGCCGACGCGTGGAAGCCGGGTGACGGGCCCCCGCTGGAGAACCTCATGGATGCCATGGACAGA
TCCATTTGGGGCGATAGAAGAAACAATTCTGGCGGGCGGAGAGGGATCAATGGACTTCTGAGGGTTGGCTAT
GACCCGCGCATGCGGAAGGGTCTGTTACAGTTTTACAAGTTTTTTAGCTCAATAAAGAAACAAGGGGGATTC
TGGGATAAAATTAAGGAGGTGGCCAAGCAGTGGTGGATGGCGGGACACCAGACCTCGAAGGGAGACGAGCTC
GCACGAACAGTGCTCGATCTGGGAAGGCTCTTTATGGCCGTCGTAGATGACTATAGGGAGGACCCAGAGATA
GATAGCGTCAGAAGGAGCATGATTGACTTCCTTTACGGGGACAATGATGCCACTAGGGCCTTCTTTGGACTA
CAGCGGTTTGCTGACAAGGTGCATTTACCTCAGAGAGACGTGATGAGAGTGTGGATCACGGGCGGGTATAGA
CCGCAGCCCCCGAAAGGGAGTCCTTGGGGTACCTGGGCGGAGCTTGACCTAGATATTCGTAATTCCTTAGAT
GCCTCCTATAAGGCAGAAGAGGAAGACCGTTCGAAAGCGATTCAGGTCCCTCGTATCAACGATCCTGGGTCT
GAATCAGGAGAGCAACCTCAGCCGGCACCTGAAGAGAGGCCTGCTGAGAGTGCTGAGGCTGCTGGCCCAGGG
TCTGATGGACAGTCTGGACGGGCTGATACGGGGGCCGGACGGGAACGAGATTCCCCCTCTACCGAAGTGGGA
GGATCAGATGGACCAGAGTCAGATGGAAAAGGGGGAGGACTCACCCTGCCTGGATATAGGTATGTAGGGCCC
GGCAACCACTTGGATGCGGGGCAGCCGAGGGGACCCGTAGATGCCATAGATAAGAAACACGATGAGCGGTAC
GACGAGCTCATCAAGCATGGCCACATACCCTATATTCACGGGAGGGGGGCGGACACGTTGATGGGGAAAGAG
CTTGCAGATGCCGAGGAAGCGGGGAAGATCCTCGATAGTTATGATCAGTTACTGGCGAATGCCGCTAGGGGG
CTGTGGAGAGCTAAGGACACGATAGCGGATCTCACTGGTGCGGAGCTGGACAAAGTCTTACCGCCAGATCCT
CCCGTACAGAGCGAGGGGGAGGAGTCCCAGAAGAGACCTCGTGAGGAAGCGGATCCTCCGGAGAGCGCCGAC
TCCGCCCCCAAAGCCCCGCCCGCCCAAAAACCAAGACTAGACGTTCCGGAGTACTTCTGGACGGAGGAGGAA
GAGGGCGCCGGAGACGGGTCGGGTGACGACGAGGGTGGTGGGATTGTGCGCATTAATATACCAATAAAAATG
GAGAGTGCTGACAGCACCCAACATCAACCTCAAGGTCATGGGGGGGGGCCGAGAGCATCCGGGCATTGGCGC
GCAGGCACCGTGTTTGGGACTCATGGGGTGACGACCACTCAGACGCGAATGGTTATACTGAGCCCTAAGACT
GACTACAAGCCGCTGTTCCTGGACGCTGACACCAGTAAATTTGACTCTGAACCAGGCATGGGGTTTTTGACA
CCGTGGCAGTACTTTGATTTCAACTGCTACATGAACCACTTTACCCCGTCTGATTGGCAAGAGCTAGGGAGA
CGATACGACTCCATTAGGCCCAAGTCGCTGAGTATATCAGTAGAGAACGTAGTGATTAAGGACGTGCATCAG
ACGAACAACGAGACAAACGTGCATGACTCCGGTACAGGTGGCATCATGATATTCGAAGACTCCGAGTACACC
TTTCCGTATGTCATTGGGCATGCTCAAGAGGGAAACCCTGGTGCACTGAGTATTCAGTGGTACAACCCTCCC
CAATACGCCTATTTTACGGGTTTTAATCCTATTGCTTGGGACCATGCAAACGGTACAATTAAGTATCAGGTA
CATCCTAGCGCGGACACGGAGTTCTTTGTTCTGGAGGAACACGCTGCCCAAATACTGCGCAGCGGTGATGGT
ACCTCCTTTGCTTACGAGTTTCCCAGTCTCGAACCTAAGCGACTGGGCAGCCGTATGGGCACGTTGAACCTC
CGTCATAACCCTGTTCTGCCCAGCAGACTGGCGATTTATTTGGGACAGGATGGGAACAATGCACCGACATTT
TATCAGCCTCAGGGGACAGATTTGGACATATTTCCTCAGGGGTTTATACCGGGCCCAAGACCGTGTCTGCCG
GTTTCCACACAGCTAAGTGCTAGCAGCGACTTCGATGAGATGTCTGCGATCGCCTACGGTGATCGCACGAGT
AATAATCGGCACTCTCTCATGCCGTTTACCAGACAGGCTACAACCATCTCCACTCAAAACTATAATCGCCAG
GGGGAGGTAGAGAGAAATGTACATTTCCAATTGGGTGATATGGCCTTTGCTCGGTCCTCTGCTGAAGATTCT
TTTTATGAAAGATTTGACGAGGACAAAGACTACCGTAATCCTGGTGGTTACGTCAAAAAACCTCGACCTCTG
GTGACAGCAGAGAGAGAAGGTCTTGGAGAAAGACCTGGAGATGCCCTTATGGTGCCCACCTGGGGAGCGAAA
TTACCTGGCAGCAGTACAGGACCTGGAGCCACTAAAACGGAGAAAGTTTCACTGCCGTTCATTCCCCCCATG
CCCGGTGCTTGCTGGGACGAGCGCCCCCTCTGTTACGAGGACGATATCTGGTGTAAGAAGCCATACACTGAT
TGCTCTTTCATGTCTGAGAAAAATAATCTCGGTGCCTGGGCGCTGGTGGATCCTCCGCCCCAAGTGTTTTTT
CGTATGCAGCCGCAGGTGGGTCCGCCACCGGCGGACTTGGAACAACGAACCTTTCTGCCGCCTGCTCTGAAT
CAGTATGCCATGTTCACTGTGAGCTACACAATGGAGTGGGTGTGCGAACCGCGGAAGCACACTAGACGGCAT
AATTTGGAACCTCCGCCTCCCATGCCTTACACCGAGTCCGGCGATCCCCCGTTTCTCCTTACTCGTTCGCAT
GCTTCCAATGATTACCCTCGGTATTCTTTACCTGTAGAGGCGTTTCGCCCAGAGGGCCGCGCTCATCGTGTA
TAA---------------
>lcl|JX101462_1_cds_AFQ55395_1_2/1-3099_lcl|JX101462.1_cds_AFQ55395.1_2/1-3099_protein=structural_protein_protein_id=AFQ55395.1_location=2193..5291_gbkey=CDS/1-3099
ATGAGCGCTGCCGACGCGTGGAAGCCGGGTGACCGGCCCCCGCTGGAGAACCTCATGGATGCCATGGACAGA
TCCATTTGGGGCGATAGAAGAAACAACTCTGGCGGGCGGAGAGGGATCAATGCCCTTCTGAGGGCTGGCTAT
GACCCGCGCATGCGGAAGGCTCTGTTACAGCTTTACAAGTTTTTTATCTCAATAAAGAAACAAGGGGGATTC
TGGGATAAAATTAAGGAGGTGGCCAAGCAGTGGTGGATGGCGGGACACCAGACCTCGAAGGGAGACGAGCTC
GCACGAACAGTGCTCGATCTGGGAAGGCTCTTTATGGCCGTCGTAGATGACTATAGGGAGGACCCAGAGATA
GATAGCGTCAGAAGGAGCATGATTGACTTCCTTTACGGGGACAATGATGCCACTAGGGCCTTCTTTGGACTA
CAGCGGTTTGCTGACAAGGTGCATTTACCTCAGAGAGACGTGATGAGAGTGTGGATCACGGGCGGGTATAGA
CCGCAGCCCCCGAAAGGGAGTCCTTGGGGTACCTGGGCGGAGCTTGACCTAGATATTCGTAATTCCTTAGAT
GCCTCCTATAAGGCAGAAGAGGAAGACCGTTCGAAAGCGATTCAGGTCCCTCGTATCAACGATCCTGGGTCT
GAATCAGGAGAGCAACCTCAGCCGGCACCTGAAGAGAGGCCTGCTGAGAGTGCTGGGGCTGCTGGCCCAGGG
TCTGATGGACAGTCTGGACGGGCTGATACGGGGGCCGGACGGGAACGAGATTCCCCCTCTACCGAAGTGGGA
GGATCAGATGGACCAGAGTCAGATGGAAAAGGGGGAGGACTCACCCTGCCTGGATATAGGTATGTAGGGCCC
GGCAATCCCTTGGATGCGGGGGAGCCGAGGGGACCCGTAGATGCCATAGCTAAGAAACACGATGAGCGGTAC
GACGAGCTCATCAAGCATGGCCACATACCCTATATTCACGGGAGGGGGGCGGACAGTCTGATGGGGAAAGAG
CTTGCAGATGCCGAGGAAGCGGGGAAGATACTCGATAGGTATGATCAGTTAGTGGCGAATGCCGCTAGGGGG
CTGTGGAGAGCTAAGGACACGTTAGCGGATCTCATTGGTGGGGAGCTGGACAACGTCTTACCGCCCGATCCT
CCCGTACAGAGCGAGGGGGAGGAGTCCCAGAAGAGACCTCGTGAGGAGGAGGATCCTCCAGAGAGCGCCAAC
TCCGCCCCCCAAGTCCCGCCCGCCCAGAAACCAAGACTAGACGTTCCGGAGTACTTCTGGACGGACGAGGAA
GAGGGCGCCGGAGAGGGGTCGGGAGACGACGAGGGGGGTGGGATTGTGCGCATTAATATACCAATAAAAATG
CAGAGTGCCGACAGCACCCAACATCAACCTCAAGGTCATGGGGGGGGACCGGGAGCATCCGGGCATTGGCGC
GCAGGCACCGTGTTTGGGACTCATGGGGTGACGACCACTCAGACGCGAATGGTTATACTGAGCTCTAAGACT
GACTACAAGCCTCTGTTCCTGGACGCTGACACTAGTAAATTTGACTCTGAACCGGGCATGGGGTTCCTGACA
CCGTGGCAGTACTTTGATTTTAACTGCTACATGAACCACTTTACCCCGTCCGATTGGCAAGAGCTAGGGAGA
CGATACGACTCCATTAGGCCCAAATCCCTGACTATATCAGTAGAGAACGTGGTGATCAAAGACGTACATCAG
ACGAACAACGAGACAAACGTGCATGACTCCGGAACAGGTGGCATCATGATATTCGAAGACTCCGAGTACACC
TTTCCGTATGTCATTGGGCATGCTCAAGAGGGCAACCCCGGTGCACTGAGTATTCAGTGGTACAACCCTCCG
CAATACGCCTATTTTACAGGTTTTAATCCTATTGCTTGGGGCCATGCAAACGGTACCACTAAGTATCGGGTA
CATCCTAGTGCGAACACGGAGTTCTTTGTTCTAGAAGAACACGCTGCCCAAATCCTGCGCAGCGGTGATGGT
ACCTCCTTTGCTTACGAGTTTCCCAGTCTCGATCCTAAGCGACTGGGCAGCCGTATGGGCACGTTGAACCTC
CGTCATAACCCTGTTCTGCCGAGTAGACTGGCGATTTATTTGGGACAGGATGGGTCCGATGCACCTACATTT
TATCAGCCTCAGGGGACTGATCTGGATATATTTCCTCAGGGGTTTATACCGGGCCCAAGACCTTGTCTGCCG
GTTTCCACACAGCTAAGAGCTAGCAGCGACTTCGATGAGATGTCTGCGATCGCCTACGGTGATCCCACTAGT
AATAATCGGCACTCTCTCATGCCGTTTACCAGACAGGCTACAACCATCTCCACTCAAAACTATAATCGCCAG
GGGGAGGTAGAGAGAAATGTACATTTCCAATTGGGTGATATGGCCTTTGCTCGGTCCTCTGCTGAAGATTCT
TTTTATGAAAGGTTTGAGGAGGACAAAGACTACCGTAATCCTGGTGGTTACGTCAAAAAACCTCGACCCCTG
GTGACAGCCGAGAGAGAAGGTCTTGGAGAAAGACCTGGAGATGCCCTTATGGTGCCCACCTGGGGAGCGCAC
TTACCTGGCAGCAGTACAGGACCTGGAACCACCAAAACGGAGAAAGTTTCCCTGCCGTTCATTCCCCCCATG
CCCGGTGCTTGCTGGGACGAGCGCCCCCTCTGTTACGAGGACGATATCTGGTGTAAGAAACCATACACTGAT
TGTTCCTTCATGTCTGAGAAAAATAACCTCGGTGCCTGGGCGCTGGTGGATCCTCCGCCCCAGGTGTTTTTT
CGTATGCAGCCGCAGGTGGGTCCGCCACCGGCGGACTTGGACCAACGAACCTTTCTGCCGCCTGCTTTGAAC
CAGTATGCCATGTTCACTGTGAGCTACACTATGGAGTGGGTGTGCGAACCGCGGAAGCACACGAGACGGCAT
AATTTGGAACCTCCGCCTCCCATGCCTTACACGGAGTCCGGCGACCCCCCGTTTCTCCTTACTCGTTCGCAT
GCTTCCAATGATTACCCTCGCTATTCTTTACCTGTCGAGGCGTTTCGCCCAGAGGGACGCGCGCATCGTGTA
TAA---------------
>lcl|AB916464_1_cds_BAP28821_1_2/1-3099_lcl|AB916464.1_cds_BAP28821.1_2/1-3099_protein=structural_protein_protein_id=BAP28821.1_location=2076..5174_gbkey=CDS/1-3099
ATGAGCGCTGCCGACGCGTGGAAGCCGGGTGACCGGCCCCCGCTGGAGAACCTCATGGATGCCATGAACAGA
TCCATTTGGGGCGATAGAAGAAACAACTCTGGCGGGCGGAGAGGGATCAATGCCATTCTGAGGCCTGGCTAT
GACCCGCGCATGCGGCAGGCTCTGTTGCAGCTTTACAAGTTTTTTATCTCAATAAAGAAACAAGGGGGATTC
TGGGATAAAATTAAGGAGGTGGCCAAGCAGTGGTGGATGGCGGGACACCAGACCTCGAAGGGAGACGAGCTC
GCACGAACAGTGCTCGATCTGGGAAGGCTCTTTATGGCCGTCGTAGATGACTATAGGGAGGACCCAGAGATA
GATAGCGTCAGAAGGAGCATGATTGACTTTCTTTACGGGGACAATGATGCCAGTAGGGCCTTCTTTGGACAG
CAGCGGTTTGCTGACAAGGTGCATTTACCTCAGAGAGACGTGATGAGAGTGTGGATCACGGGCGGGTATAGA
CCGCAGCCCCCGAAAGGGAGTCCTTGGGGTACCTGGGCGGAGCTTGACCTAGACATTCGTAATTCTTTAGAT
GCCTCCTATAAGGCAGAAGAGGAAGACCGTTCGAAAGCGATTCAGGTCTCTCGTATCAACGATCCTGGGCCT
GAATCAGGAGAGCAACCTCAGCCGGCACCTGAAGAGAGGCCTGCTGAGGGTGCTGAGGCTGCTGGCCCAGGG
TCTGATGGACAGTCTGGACGGGCTGATACGGGGGCCGGACGGGAACGAGATTCCCCCTCTACCGAAGTGGGA
GGATCAGATGGATCAGAGTCAGATGGAAAAGGGGGAGGACTCACCCTGCCTGGATATAGGTATGTAGGGCCT
GGCAATCCCTTGGATGCGGGGGAGCCGAGGGGACCCGTAGATGCCATAGCTAAGAAACACGATGAGCGGTAC
GACGAGCTCATCAAGCATGGCCACATACCCTATATTCACGGGAGGGGGGCGGACAGTATGATGGGGAAAGAG
CTTGCAGATGCCGAGGAAGCGGGGGAGATACTCGATAGGTATGATCAGTTAGTGGCGAATGCCGCTCGGGGG
CTGTGGAGAGCTAAGGACACGTTAGCGGATCTCATTGGTGGGGAGGTGGACAAAGTCTTACCGCCCGATCCT
CCCGTACAGAGCGAGGGGGAGGAGTCCCAGAAGAGACCTCGTGAGGAGGAGGATCCTCCAGAGAGCGCCAAC
TCCGCCCCCAAAGTCCCGCCCGCCCAGAAACCAAGACTAGACGTTCCGGAGTACTTCTGGACGGACGAGGAA
GAGGGCGCCGGAGAGGGGTCGGGAGACGACGAGGGGGGTGGGATTGTGCGCATTAATATTCCAATAAAAATG
GAGAGTGCCGACAGCACGCAACATCAACCTCAAGGTCATGGGGGGGGGCCGAGAGCATCCGGGCATTGGCGT
GCAGGCACCGTGTTTGGGACTCATGGGGTGACGACCACTCAGACGCGAATGGTTATCCTGAGCCCTAAGACT
GACTACAAGCCTCTGTTCCTGGACGCTGACACCAGTAAATTTGACTCTGAACCAGGGATGGGGTTCCTGACA
CCGTGGCAGTACTTTGATTTTAACTGTTACATGAACCACTTTACCCCCTCTGATTGGCAAGAGTTAGGGAGA
CGATACGACTCCATTAGGCCCAAATCCCTGAGTATATCAGTAGAGAACGTGGTGATCAAAGACGTACATCAG
ACGAACAACGAGACAAACGTGCATGACTCCGGTACAGGTGGCATCATGATATTCGAAGACTCCGAGTACACC
TTTCCGTATGTCATCGGGCATGCTCAAGAGGGAAACCCTGGTGCACTGAGTATTCAGTGGTACAACCCTCCA
CAATACGCCTATTTTACAGGTTTTAATCCTATTGCTTGGGACCATGCAGCCGGTACCACTAAGTATCGGGTA
CATCCTAGCGCGGACACGGAGTTCTTTGTTCTAGAAGAACACGCTGCCCAAATACTGCGCAGCGGTGATGGT
ACTTCCTTTGCTTACGAGTTTCCCAGTCTCGAACCTAAGCGACTGGGCAGTCGTATGGGCACGTTGAACCTC
CGTCATAACCCAGTTCTGCCTAGTAGACTGGCGATTTATTTGGGGCAAGATCAGACCAATGGGCCAACATTT
TATCAGCCTCAGGGGACAGATCTGGACATATTTCCTCAGGGGTTTATACCGGGCCCAAGACCGTGTCTGCCG
GTTTCCACACAGCTGAGAGCTAGCAGCGACTTCGATGAGATGTCTGCGATCGCCTACGGTGATCCCACTAGT
AATAATCGGCACTCTCTCATGCCATTCACCAGACAGGCCACAACAATGTCCACTCAAAACTATAATCGCCAG
GGGGAGGTAGAGAGAAATGTACACTTCCAATTGGGGGATATGGCCTTTGCTCGGTCCTCTGCTGAGGATTCA
TTTTATGAAAGGTTTGACGAGGACAAAGACTACCGTAATCCTGGTGGTTACGTTAAAAAACCGCGACCCCTG
GTGACAGCAGAGCGAGAAGGTCTTGGAGAGAGACCTGGAGATACCCTTATGGTGCCCACCTGGGGAGCGCAC
TTACCTGGCAGCAGTACAGGACCTGGAACCACAAAAACCGAGAAAGTTTCCCTGCCGTTCATTCCCCCCATG
CCCGGTGCTTGCTGGGATGAGCGCCCCCTCTGTTACGAGGACGATATCTGGTGCAAAAAACCATACACGGAT
TGCTCTTTCATGTCTGAGAAAAATAATCTCGGTGCCTGGGCGCTGGTCGATCCTCCGCCCCAAGTGTTTTTT
CGTATGCAGCCGCAGGTGGGTCCGCCACCGGCGGACTTGGACCAACGAACCTTTCTGCCGCCTGCTTTGAAC
CAGTATGCCATGTTCACTGTGAGCTACACTATGGAGTGGGTGTGCGAACCGCGGAAGCACACGAGACGACAT
AATTTGGAACCTCCGCCTCCTATGCCTTACACGGAGTCCGGCGACCCCCCGTTTCTCCTTACTCGTTCGCAT
GTTTCCAATGATTACCCTCGCTATTCTTTACCTGTAGAGGCGCTTCGCCCAGAGGGACGCGCGCATCGTGTC
TAA---------------
>lcl|KP245942_1_cds_AJT39529_1_1/1-3099_lcl|KP245942.1_cds_AJT39529.1_1/1-3099_gene=ORF2_protein=capsid_protein_protein_id=AJT39529.1_location=1..3099_gbkey=CDS/1-3099
ATGAGCGCTGCCGACGCGTGGAAGCCGGGTGACCGGCCCCCGCTGGAGAACCTCATGGATGCCATGGACAGA
TCCATTTGGGGCGATAGAAGAAACAACTCTGGCGGGCGGAGAGGGATCAATGCCCTTCTGAGGGCTGGCTAT
GACCCGCGCATGCGGCAGGCTCTGTTACAGCTTTACAAGTTTTTTATCTCAATAAAGAAAGAAGGGGGATTC
TGGGATAAAATTAAGGAGGTGGCCAAACAGTGGTGGATGGCGGGACACCAGACCTCGAAGGGAGACGAGCTC
GCACGAACAGTGCTCGATCTGGGAAGGCTCTTTATGGCCGTCGTAGATGACTATAGGGAGGACCCAGAGATA
GATAGCGTCAGAAGGAGCATGATTGACTTCCTTTACGGGGACAATGATGCCACTAGGGCCTTCTTTGGACTA
CAGCGGTTTGCTGACAAGGTGCATTTACCTCAGAGAGACGTGATGAGAGTGTGGATCACGGGCGGGTATAGA
CCGCAGCCCCCAAAAGGGAGTCCTTGGGGTACTTGGGCGGAGCTTGACCTAGACATTCGTAATTCCTTAGAT
GCCTCCTACAAGGCAGAAGAGGAAGACCGTTCGAAAGCGATTCAGGTCCCTCGTATCAACGATCCTGGGCCT
GAATCAGGAGAGCAACCTCAGCCGGCACCTGAAGAGAGGCCTGCTGAGGGTGCTGAGGCTGCTGGCCCAGGG
TCTGATGGACAGTCTGGACGGGCTGATACGGGGGCCGGACGGGAACGAGATTCCCCCTCTACCGAAGTGGGA
GGATCAGATGGACCAGAGTCAGATGGAAAAGGGGGAGGACTCACCCTGCCTGGATATAGGTATGTAGGGCCC
GGCAATCCCTTGGATGCGGGGGAGCCGAGGGGACCCGTAGATGCCATAGCTAAGAAACACGATGAGCGGTAC
GACGAGCTCATCAAGCATGGCCACATACCCTATATTCACGGGAGGGGGGCGGACAGTCTGATGGGGAAAGAG
CTTGCAGATGCCGAGGAAGCGGGGAAGATACTCGATAGGTATGATCAGTTAGTGGCGAATGCCGCTAGGGGG
CTGTGGAGAGCTAAGGACACGTTAGCGGATCTCATTGGTGGGGAGCTGGACAAAGTCTTACCGCCCGATCCT
CCCGTACAGAGCGAGGGGGAGGAGTCCCAGAAGAGACCTCGTGAGGAGGAGGATCCTCCGGAGAGCGCCAAC
TCCGCCCCCCAAGTCCCGCCCGCCCAGAAACCAAGACTAGACGTTCCGGAGTACTTCTGGACGGACGAGGAA
GAGGGCGCCGGAGAGGGGTCGGGAGACGACGAGGGGGGTGGGATTGTGCGGATTAATATACCAATAAAAATG
CAGAGTGCCGACAGCACCCAACATCAACCTCAAGGTCATGGGGGGGGGCCTAGAGCATCCGGGCATTGGCGC
GCAGGCACCGTGTTTGGGACTCATGGGGTGACGACCACTCAGACGCGAATGGTTATACTGAGCCCCAAGACT
GACTACAAGCCTCTGTTCCTGGACGCTGACACCAGTAAATTTGACTCTGAACCGGGCATGGGGTTCCTGACA
CCGTGGCAGTACTTTGATTTTAACTGCTACATGAACCACTTTACCCCGTCTGATTGGCAAGAGCTAGGGAGA
CGATACGACTCCATTAGGCCCAAATCCCTGACTATATCAGTAGAGAACGTGGTGATCAAAGACGTACATCAG
ACGAACAACGAGACAAACGTGCATGACTCCGGAACAGGTGGCATCATGATATTCGAAGACTCCGAGTACACA
TTTCCGTATGTCCTTGGGCATGCTCAAGAGGGCAACCCCGGTGCACTGAGTATTCAGTGGTACAACCCTCCC
CAATACGCCTATTTTACAGGTTTTAATCCTATTGCTTGGGACCATGCAAACGGTACCACTAAGTATCGGGTG
CATCCTAGTGCGGACACGGAGTTTTTTGTTCTGGAAGAACACGCTGCCCAAATACTGCGCAGCGGCGATGGT
ACCTCCTTTGCTTACGAGTTTCCCAGTCTCGAACCTAAGCGACTTGGCAGCCGTATGGGCACGTTGAACCTC
CGTCATAACCCTGTTCTGCCCAGCAGACTGGCGATTTATTTGGGACAGGATGGGTCCGATGCACCTACATTT
TATCAGCCTCAGGGGACTGATCTGGACATATTTCCTCAGGGGTTCATACCGGGCCCAAGACCGTGTCTGCCG
GTTTCCACACAGCTAAGAGCTAGCAGCGACTTCGATGAGATGTCTGCGATCGCCTACGGTGATCCTACTAGT
AATAATCGGCACTCTCTCATGCCGTTTACCAGACAGGCCACAACCATCTCCACTCAAAACTATAACCGGCAG
GGGGAGGTAGAGAGAAATGTACACTTCCAATTGGGTGATATGGCCTTTGCTCGGTCCTCTGCTGAAGATTCT
TTTTATGAAAGGTTTGAGGAGGACAAAGACTACCGTAATCCTGGTGGTTACGTCAAAAAACCGCGACCCCTG
GTGACAGCAGAGAGAGAAGGTCTTGGAGAGAGACCTGGAGATGCCCTTATGGTGCCCACCTGGGGAGCGCAC
TTACCTGGCAGCAGCACAGGACCTGGAACCACAAAAACGGAGAAAGTTTCCCTGCCGTTCATTCCCCCCATG
CCTGGTGCTTGCTGGGACGAGCGCCCCCTCTGTTACGAGGACGATATCTGGTGTAAGAAACCATATACTGAT
TGTTCCTTCATGTCTGAGAAAAATAACCTCGGTGCCTGGGCGCTGGTGGATCCTCCGCCCCAAGTGTTTTTT
CGGATGCAGCCGCAGGTGGGTCCGCCACCAGCGGACTTGGACCAACGGACCTTTCTGCCGCCTGCTCTGAAC
CAGTATGCCATGTTCACTGTGAGCTACACTATGGAGTGGGTGTGCGAACCGCGGAAGCACACTAGACGGCAT
AATTTGGAACCTCCGCCTCCCATGCCTTACACGGAGTCCGGCGACCCCCCGTTTCTCCTTACTCGTTCGCAT
GCTTCCAATGATTACCCTCGCTATTCTTTACCTGTAGAGGCGTTTCGCCCAGAGGGACGCGCTCATCGTGTA
TAA---------------
>lcl|MK378219_1_cds_QBA84559_1_2/1-3099_lcl|MK378219.1_cds_QBA84559.1_2/1-3099_protein=structural_protein_protein_id=QBA84559.1_location=2149..5247_gbkey=CDS/1-3099
ATGAGCGCTGCCGACGCGTGGAAGCCGGGTGACCGGCCCCCGCTGGAGAACCTCATGGATGCCATGGACAGA
TCCATTTGGGGCGATAGAAGAAACAACTCTGGCGGGCGGAGAGGGATCAATGCCCTTCTGAGGCCTGGCTAT
GACCCGCGCATGCGGCAGGCTCTGTTACAGCTTTACAAGTTTTTTACCTCAATAAAGAAACAAGGGGGATTC
TGGGATAAAATTAAGGAGGTGGCTAAGCAGTGGTGGATGGCGGGACACCAGACCTCGAAGGGAGACGAGCTC
GCACGAACAGTGCTCGATCTGGGAAGGCTCTTTATGGTTGTCGTAGATGACTATAGGGAGGACCCAGAGATA
GATAGCGTCAGAAGGAGCATGATTGACTTCCTTTACGGGGACAATGATGCCACTAGGGCCTTCTTTGGACTA
CAGCGGTTTGCTGACAAGGTGCATTTACCTCAGAGAGATGTGATGAGAGTGTGGATCACCGGCGGGTATAGA
CCGCAGCCCCCGAAAGGGAGTCCTTGGGGTACCTGGGCGGAGCTTGACCTAGACATTCGTAATTCCTTAGAT
GCCTCCTACAAGGCAGAAGAGGAAGACCGTTCGAAAGCGATTCAGGTCCCTCGTATCAACGATCCTGGGCCT
GAATCAGGAGAGCAACCTCAGCCGGCACCTGAAGAGAGGCCTGCTGAGGGTGCTGAGGCTGCTGGCCCAGGG
TCTGATGGACAGTCTGGACGGGCTGATACGGGGGCCGGACGGGAACGAGATTCCCCCTCTACCGAAGTGGGA
GGATCAGATGGACCAGAGTCAGATGGAAAAGGGGGAGGACTCACCCTGCCTGGATATAGGTATGTAGGGCCC
GGCAATCCCTTGGATGCGGGGGAGCCGAGGGGACCCGTAGATGCCATAGCTAAGAAACACGATGAGCGGTAC
GACGAGCTCATCAAGCATGGCCACATACCCTATATTCACGGGAGGGGGGCGGACAGTCTAATGGGGAAAGAG
CTTGCAGATGCCGAGGAAGCGGGGAAGATACTCGATAGGTATGATCAGTTAGTGGCGAATGCCGCTAGGGGG
CTGTGGAGAGCTAAGGACACGTTAGCGGATCTCATTGGTGGGGAGCTGGACAAAGTCTTACCGCCCGATCCT
CCCGTACAGAGCGAGGGGGAGGAGTCCCAGAAGAGACCTCGTGAGGAGGAGGATCCTCCAGAGAGCGCCAAC
TCCGCCCCCCAAGTCCCGCCCGCCCAGAAACCAAGACTAGACGTTCCGGAGTACTTCTGGACGGACGAGGAA
GAGGGCGCCGGAGAGGGGTCGGGAGACGACGAGGGGGGTGGGATTGTGCGCATTTATATACCAATAAAAATG
CAGAGTGCCGACAGCACCCAACATCAACCTCAAGGTCATGGGGGGGGGCCGAGAGCATCCGGTCATTGGCGC
GCAGGCACCGTGTTTGGGACTCATGGGGTGACGACCACTCAGACGCGAATGGTTATACTGAGCCCTAAGACT
GACTACAAGCCTCTGTTCCTGGACGCTGACACCAGTAAATTTGACTCTGAACCAGGCATGGGGTTCCTGACA
CCGTGGCAGTACTTTGATTTTAACTGCTACATGAACCACTTTACCCCGTCTGATTGGCAAGAGCTAGGGAGA
CGATACGACTCCATTAGGCCCAAATCCCTGACTATATCAGTAGAGAACGTGGTGATCAAAGACGTACATCAG
ACGAACAACGAAACAAACGTGCATGACTCCGGAACAGGTGGCATCATGATATTCGAAGACTCCGAGTACACC
TTTCCGTATGTCATTGGACATGCTCAAGAGGGCAACCCCGGTGCACTGAGTATTCAGTGGTACAACCCTCCG
CAATACGCCTATTTTACAGGGTTTAATCCTATTGCTTGGGACCATGCAAACGGTACCACTAAGTATCGGGTC
CATCCTAGTGCGGATACGGAGTTCTTTGTCCTGGAAGAACACGCTGCCCAAATACTGCGCAGCGGTGATGGT
ACCTCCTTTGCTTACGAGTTTCCCAGTCTCGAACCTAAGCGACTGGGCAGCCGTATGGGCACGTTGAACCTC
CGTCATAACCCTGTTCTGCCAAGCAGACTGGCGATTTATTTGGGACAGGATGGGTCCGATGCACCTACATTT
TATCAGCCTCAGGGGACTGATCTGGACATATTTCCTCAGGGGTTTATACCGGGCCCAAGACCGTGTCTGCCG
GTTTCCACACAACTAAGAGCTAGCAGCGACTTCGATGAGATGTCTGCGATCGCCTACGGTGATCCCACTAGT
AATAATCGGCACTCTCTCATGCCGTTTACCAGACAGGCCACAACCATCTCCACTCAAAACTATAACCGCCAG
GGGGAGGTAGAGAGAAATGTACACTTCCAATTGGGTGATATGGCCTTTGCTCGGTCCTCTGCTGAAGATTCT
TTTTATGAAAGGTTTGAGGAGGACAAAGACTACCGTAATCCTGGTGGTTACGTCAAAAAACCGCGACCCCTG
GTGACAGCAGAGAGAGAAGGTCTTGGAGAGAGACCTGGAGATGCCCTTATGGTGCCCACCTGGGGAGCGCAC
TTACCTGGCAGCAGCACAGGACCTGGAACTACAAAAACGGAGAAAGTTTCCCTGCCGTTCATTCCCCCCATG
CCTGGTGCTTGCTGGGACGAGCGCCCCCTCTGTTACGAGGACGATATCTGGTGTAAGAAACCATACACTGAT
TGTTCCTTCATGTCTGAGAAAAATAATCTCGGTGCCTGGGCGCTGGTGGATCCTCCGCCCCAAGTGTTTTTT
CGGATGCAGCCGCAGGTGGGTCCCCCACCGGCGGACTTGGACCAACGGACCTTTCTGCCGCCTGCTCTGAAT
CAGTATGCCATGTTCACTGTGAGCTACACTATGGAGTGGGTGTGCGAACCGCGGAAGCACACTAGACGCCAT
AATTTGGAACCTCCGCCTCCCATGCCTTACACGGAGTCCGGCGACCCCCCGTTTCTTCTTACTCGTTCGCAT
GCTTCCAATGATTACCCTCGCTATTCTTTACCTGTAGAGGCGTTTCGCCCAGAGGGACGCGCACATCGTGTA
TAA---------------
>lcl|MK378218_1_cds_QBA84557_1_2/1-3099_lcl|MK378218.1_cds_QBA84557.1_2/1-3099_protein=structural_protein_protein_id=QBA84557.1_location=2041..5139_gbkey=CDS/1-3099
ATGAGCGCTGCCGACGCGTGGAAGCCGGGTGACCGGCCCCCGCTGGAGAACCTCATGGATGCCATGGACAGA
TCCATTTGGGGCGATAGAAGAAACAACTCTGGCGGGCGGAGAGGGATCAATGCCCTTCTGAGGCCTGGCTAT
GACCCGCGCATGCGGCAGGCTCTGTTACAGCTTTACAAGTTTTTTATCTCAATAAAGAAACAAGGGGGATTC
TGGGATAAAATTAAGGAGGTGGCCAAGCAGTGGTGGATGGCGGGACACCAGACCTCGAAGGGAGACGAGCTC
GCACGAACAGTGCTCGATCTGGGAAGGCTCTTTATGGTGGTCGTAGATGACTATAGGGAGGACCCAGAGATA
GATAGCGTCAGAAGGAGCATGATTGACTTCCTTTACGGGGACAATGATGCCACTAGGGCCTTCTTTGGACTA
CAGCGGTTTGCTGACAAGGTGCATTTACCTCAGAGAGATGTGGTGAGAGTGTGGATCACGGGCGGGTATAGA
CCGAACCCCCCGAAAGGGAGTCCTTGGGGTACCTGGGCGGAGCTTGACCTAGACATTCGTAATTCCTTAGAT
GCCTCCTACAAGGCAGAAGAGGAAGACCGTTCGAAAGCGATTCAGGTCCCTCGTATCAACGATCCTGGGCCT
GAATCAGGAGAGCAACCTCAGCCGGCACCTGAAGAGAGGCCTGCTGAGGGTGCTGAGGCTGCTGGCCCAGGG
TCTGATGGACAGTCTGGACGGGCTGATACGGGGGCCGGACGGGAACGAGATTCCCCCTCTACCGAAGTGGGA
GGATCAGATGGACCAGAGTCAGATGGAAAAGGGGGAGGACTCACCCTGCCTGGATATAGGTATGTAGGGCCC
GGCAATCCCTTGGATGCGGGGGAGCCGAGGGGACCCGTAGATGCCATAGCTAAGAAACACGATGAGCGGTAC
GACGAGCTCATCAAGCATGGCCACATACCCTATATTCACGGGAGGGGGGCGGACACTCTGATGGGGAAAGAG
CTTGCAGATGCCGAGGAAGCGGGGAAGATACTCGATAGGTATGATCAGTTAGTGGCGAATGCCGCTAGGGGG
CTGTGGAGAGCTAAGGACACGTTAGCGGATCTCATTGGTGGGGAGCTGGACAAAGTCTTACCGCCCGATCCT
CCCGTACAGAGCGAGGGGGAGGAGTCCCAGAAGAGACCTCGTGAGGAGGAGGATCCTCCGGAGAGCGCCGAC
TCCGCCCCCAAAGCCCCGCCCGCCCAAAAACCAAGACTAGACGTTCCGGAGTACTTCTGGACGGAGGAGGAA
GAGGGCGCCGGAGAGGGGTCGGGAGACGACGAGGGGGGTGGGATTGTGCGCATTAATATACCAATAAAAATG
GAGAGTGCCGACAGCACCCAACATCAACCTCAAGGTCATGGGGGGGGACCGAGAGCATCCGGGCATTGGCGC
GCAGGCACCGTGTTTGGGACTCATGGGGTGACGACCACTCAGACGCGAATGGTTATACTGAGCCCTAAGACT
GACTACAAGCCGCTGTTCCTGGACGCTGACACCAGTAAATTTGACTCCGAACCAGGCATGGGGTTCCTGACA
CCGTGGCAGTACTTTGATTTTAACTGCTACATGAACCACTTTACCCCGTCTGATTGGCAAGAGCTAGGGAGA
CGATACGACTCCATTAGGCCCAAATCCCTGAGTATATCAGTAGAGAACGTGGTGATCAAAGACGTACATCAG
ACGAACAACGAGACAAACGTGCATGACTCCGGAACAGGTGGCATCCTGATATTCGAAGACTCCGAGTACACC
TTTCCGTATGTCATTGGGCATGCTCAAGAGGGAAACCCTGGTGCACTGAGTATTCAGTGGTACAACCCTCCC
CAATACGCCTATTTTACGGGTTTTAATCCTATTGCTTGGGACCATGCAAACGGTTCAATTAAGTATCAGGTA
CATCCTAGCGCGGACACGGAGTTCTTTGTTCTGGAGGAACACGCTGCCCAAATACTGCGCAGCGGTGATGGT
ACCTCCTTTGCTTACGAGTTTCCCAGTCTCGAACCTAAGCGACTGGGCAGCCGTATGGGCACGTTGAACCTC
CGTCATAACCCTGTTTTGCCGAGCCGACTGGCGATTTATTTGGGACAGGATGGGAACAATGCACCTACATTT
TATCAGCCTCGGGGGACTGATTTGGACATATTTCCTCAGGGGTTTATACCGGGCCCAAGACCTTGTCTGCCG
GTTTCCACACAGCTAAGTGCTAGCAGCGACTTCGATGAGATGTCTGCGATCGCCTACGGTGATCGCACTAGT
AATAATCGGCACTCTCTCATGCCGTTTACCAGACAGGCTACAACCATCTCCACTCAAAACTATAATCGCCAG
GGGGAGGTAGAGAGAAATGTACATTTCCAATTGGGTGATATGGCCTTTGCTCGGTCCTCTGCTGAGGATTCT
TTTTATGAAAGATTTGACGAGGACAAAGACTACCGTAATCCTGGTGGTTACGTCAAAAAACCTCGACCTCTG
GTGACAGCAGAGAGAGAAGGTCTTGGAGAAAGACCTGGAGATGCCCTTATGGTCCCCACCTGGGGAGCGAAA
TTACCTGGCAGCAGTACAGGACCTGGAGCCACTAAAACGGAGAAAGTTTCCCTGCCGTTCATTCCCCCCATG
CCCGGAGCTTGCTGGGACGAGCGCCCCCTCTGTTACGAGGACGATATCTGGTGTAAGAAGCCATACACTGAT
TGCTCTTTCATGTCTGAGAAAAATAATCTCGGTGCCTGGGCGCTGGTCGATCCTCCGCCCCAAGTGTTTTTT
CGTATGCAGCCGCAGGTGGGTCCGCCACCGGCGGACTTGGACCAACGAACCTTTCTGCCGCCTGCTTTGAAC
CAGTATGCCATGTTCACTGTGAGCTACACTATGGAGTGGGTGTGCGAACCGCGGAAGCACACTAGACGGCAT
AATTTGGAACCTCCGCCTCCCATGCCTTACACGGAGTCCGGCGACCCCCCGTTTCTCCTTACTCGTTCGCAT
GTTAGCAATGATTACCCTCGCTATTCTTTACCTGTAGAGGCGTTTCGCCCTGAGGGACGCGCGCATCGTGTA
TAA---------------
>lcl|KY018935_1_cds_APR64505_1_2/1-3099_lcl|KY018935.1_cds_APR64505.1_2/1-3099_protein=structural_protein_protein_id=APR64505.1_location=2252..5350_gbkey=CDS/1-3099
ATGAGCGCTGCCGACGCGTGGAAGCCGGGTGACCGGCCCCCGCTGGAGAACCTCATGGATGCCATGGACAGA
TCCATTTGGGGCGATAGAAGAAACAACTCTGGCGGGCGGAGAGGGATCAATGCCCTTCTGAGGGCTGGCTAT
GACCCGCGCATGCGGCAGGCTCTGTTACAGCTTTACAAGTTTTTTGTCTCAATAAAGAAACAAGGGGGATTC
TGGGATAAAATTAAGGAGGTGGCCAAGCAGTGGTGGATGGCGGGACACCAGACCTCGAAGGGAGACGAGCTC
GCTCGAACCGTGCTCGACCTGGGAAGGCTCTTTATGGCCGTCGTAGATGACTATAGGGAGGACCCAGAGATA
GATAGCGTCAGAAGGAGCATGATTGACTTCCTTTACGGGGACAATGATGCCACTAGGGCCTTCTTTGGACTA
CAGCGGTTTGCTGACAAGGTGCATTTACCTCAGAGAGACGTGATGAGAGTGTGGATCACGGGCGGGTATAGA
CCGCAGCCCCCGAAAGGGAGTCCTTGGGGTACCTGGGCGGAGCTTGACCTAGATATTCGTAATTCCTTAGAT
GCCTCCTATAAGGCAGAAGAGGAAGACCGTTCGAAAGCGATTCAGGTCCCTCGTATCAACGATCCTGGGTCT
GAATCAGGAGAGCAACCTCAGCCGGCACCTGAAGAGAGGCCTGCTGAGAGTGCTGAGGCTGCTGGCCCAGGG
TCTGATGGACAGTCTGGACGGGCTGATACGGGGGCCGGACGGGAACGAGATTCCCCCTCTACCGAAGTGGGA
GGATCAGATGGACCAGAGTCAGATGGAAAAGGGGGAGGACTCACCCTGCCTGGATATAGGTATGTAGGGCCC
GGCAATCCCTTGGATGCGGGGGAGCCGAGGGGACCCGTAGATGCCATAGCCAAGAAACACGATGAGCGGTAC
GACGAGCTCATCAAGCATGGCCACATACCCTATATTCACGGGAGGGGGGCGGACAGTCTGATGGGGAAAGAG
CTTGCAGATGCCGAGGAAGCGGGGAAGATACTCGATAGGTATGATCAGTTAGTGGCGAATGCCGCTAGGGGG
CTGTGGAGAGCCAAGGACACGTTAGCGGATCTCATTGGTGGGGAGCTGGACAAAGTCTTACCGCCCGATCCT
CCCGTACAGAGCGAGGGGGAGGAGTCCCAGAAGAGACCTCGTGAGGAGGAGGATCCTCCAGAGAGCGCCAAC
TCCGCCCCCCAAGTCCCGCCCGCCCAGAAACCAAGACTAGACGTTCCGGAGTACTTCTGGACGGACGAGGAA
GAGGGCGCCGGAGAGGGGTCGGGAGACGACGAGGGGGGTGGGATTGTGCGCATTAATATACCAATAAAAATG
CAGAGTGCCGACAGCACCCAACATCAACCTCAAGGTCATGGGGGGGGACCGAGAGCATCCGGGCATTGGCGC
GCAGGCACCGTGTTTGAGACTCATGGGGTGACGACCACTCAGACGCGCATGGTTATACTGAGCCCTAAGACT
GACTACAAGCCCCTGTTCCTGGACGCTGACACCAGTAAATTTGACTCTGAACCGGGCATGGGGTTTCTGACA
CCGTGGCAGTACTTTGATTTTAACTGCTACATGAACCACTTTACCCCGTCCGATTGGCAAGAGCTAGGGAGA
CGATACGACTCCATTAGGCCCAAATCCCTGACTATATCAGTAGAGAACGTGGTGATCAAAGACGTACATCAG
ACGAACAACGAGACAAACGTGCATGACTCCGGAACAGGTGGCATCATGATATTCGAAGACTCCGAGTACACC
TTTCCGTATGTCATTGGGCATGCTCAAGAGGGCAACCCCGGTGCACTGAGTATTCAGTGGTACAACCCTCCG
CAATACGCCTATTTTACAGGTTTTAATCCTATTGCTTGGGACCATGCAAACGGTACCACTAAGTATCGGGTG
CATCCTAGTGCGGACACGGAGTTCTTTGTTCTAGAAGAACACGCTGCCCAAATCCTGCGCAGCGGTGATGGT
ACCTCCTTTGCTTACGAGTTTCCCAGTCTCGAACCTAAGCGACTGGGCAGCCGTATGGGCACGTTGAACCTC
CGTCATAACCCTGTGCTGCCCAGTAGACTGGCGATTTATTTGGGACAGGATGGGTCCGATGCACCTACATTT
TATCAGCCTCAGGGGACTGATCTGGATATATTTCCTCAGGGGTTTATACCGGGCCCAAGACCTTGTCTGCCG
GTTTCCACACAGCTAAGAGCTAGTAGCGACTTCGATGAGATGTCTGCGATCGCCTACGGTGATCCCACTAGT
AATAATCGGCACTCTCTCATGCCGTTTACCAGACAGGCTACAACCATCTCCACTCAAAACTATAATCGCCAG
GGGGAGGTAGAGAGAAATGTACATTTCCAATTGGGTGATATGGCCTTTGCTCGGTCCTCTGCTGAAGATTCT
TTTTATGAAAGGTTTGAGGAGGATAAAGACTATCGTAATCCTGGTGGTTACGTCAAAAAACCTCGACCCCTG
GTGACAGCCGAGAGAGAAGGTCTTGGAGAAAGACCTGGAGATGCCCTTATGGTGCCCACCTGGGGAGCACAC
TTACCTGGCAGCAGTACAGGACCTGGTACCACCAAAACGGAGAAAGTTTCCCTGCCGTTCATTCCCCCCATG
CCCGGTGCTTGCTGGGACGAGCGCCCCCTCTGTTACGAGGACGATATCTGGTGTAAGAAACCATACACTGAT
TGTTCCTTCATGTCTGAGAAAAATAATCTCGGTGCCTGGGCGCTGGTGGATCCTCCGCCCCAAGTGTTTTTT
CGGATGCAGCCGCAGGTGGGTCCGCCACCGGCGGACTTGGACCAACGAACCTTTCTGCCGCCTGCTTTGAAC
CAGTATGCCATGTTCACTGTGAGCTACACTATGGAGTGGGTGTGCGAACCTCGGAAGCACACGAGACGGCAT
AATTTGGAACCTCCGCCTCCCATGCCTTACACGGAGTCCGGCGACCCCCCGTTTCTCCTTACTCGTTCGCAT
GCTACCAATGATTACCCTCGCTATTCTTTACCTGTCGAGGCGTTTCGCCCAGAAGGACGCGCTCATCGTGTA
TAA---------------
>lcl|MG345014_1_cds_AWO81944_1_2/1-3099_lcl|MG345014.1_cds_AWO81944.1_2/1-3099_protein=structural_protein_protein_id=AWO81944.1_location=2197..5295_gbkey=CDS/1-3099
ATGAGCGCTGCCGACGCGTGGAAGCCGGGTGACCGGCCCCCGCTGGAGAACCTCATGGATGCCATGGACAGA
TCCATTTGGGGCGATAGAAGAAACAACTCTGGCGGGCGGAGAGGGATCAATGCCCTTCTGAGGCCTGGCTAT
GACCCGCGCATGCGGCAGGCTCTGTTACAGCTTTACAAGTTTTTTATCTCAATAAAGAAACAAGGGGGATTC
TGGGATAAAATTAAGGAGGTGGCTAAGCAGTGGTGGATGGCGGGACACCAGACCTCGAAGGGAGACGAGCTC
GCACGAACAGTGCTCGATCTGGGAAGGCTCTTTATGGTCGTCGTAGATGACTATAGGGAGGACCCAGAGATA
GATAGCGTCAGAAGGAGCATGATTGACTTCCTTTACGGGGACAATGATGCCACTAGGGCCTTCTTTGGACTA
CAGCGGTTTGCTGACAAGGTGCATTTACCTCAGAGAGATGTGATGAGAGTGTGGATCACGGGCGGGTATAGA
CCGCAGCCCCCGAAAGGGAGTCCTTGGGGTACCTGGGCGGAGCTTGACCTAGACATTCGTAATTCCTTAGAT
GCCTCCTACAAGGCAGAAGAGGAAGACCGTTCGAAAGCGATTCAGGTCCCTCGTATCAACGATCCTGGGCCT
GAATCAGGAGAGCAACCTCAGCCGGCACCTGAAGAGAGGCCTGCTGAGGGTGCTGAGGCTGCTGGCCCAGGG
TCTGATGGACAGTCTGGACGGGCTGATACGGGGGCCGGACGGGAACGAGATTCCCCCTCTACCGAAGTGGGA
GGATCAGATGGACCAGAGTCAGATGGAAGAGGGGGAGGACTCACCCTGCCTGGATATAGGTATGTAGGGCCC
GGCAATCCCTTGGATGCGGGGGAGCCGAGGGGACCCGTAGATGCCATAGCTAAGAAACACGATGAGCGGTAC
GACGAACTCATCAAGCATGGCCACATACCCTATATTCACGGGAGGGGGGCGGACAGTCTAATGGGGAAAGAG
CTTGCAGATGCCGAGGAAGCGGGGAAGATACTCGATAGGTATGATCAGTTAGTGGCGAATGCCGCTAGGGGG
CTGTGGAGGGCTAAGGACACGTTAGCGGATCTCATTGGTGGGGAGCTGGACAAAGTCTTACCGCCCGATCCT
CCCGTACAGAGCGAGGGGGAGGAGTCCCAGAAGAGACCTCGTGAGGAGGAGGATCCTCCAGAGAGCGCCAAC
TCCGCCCCCCAAGTCCCGCCCGCCCAGAAACCAAGACTAGACGTTCCGGAGTACTTCTGGACGGACGAGGAA
GAGGGCGCCGGAGAGGGGTCGGGAGACGACGAGGGGGGTGGGATTGTGCGCATCAATATACCAATAAAAATG
CAGAGTGCCGACAGCACCCAACATCAACCTCAAGGTCATGGGGGGGGGCCGAGAGCATCCGGTCATTGGCGC
GCAGGCACCGTGTTTGGGACTCATGGGGTGACGACCACTCAGACGCGAATGGTTATACTGAGCCCTAAGACT
GACTACAAGCCTCTGTTCCTGGACGCCGACACCAGTAAATTTGACTCTGAACCAGGCATGGGGTTCCTGACA
CCGTGGCAGTACTTTGATTTTAACTGCTACATGAACCACTTTACCCCGTCTGATTGGCAAGAGCTAGGGAGA
CGATACGACTCCATTAGGCCCAAATCCCTGACTATATCAGTAGAGAACGTGGTGATCAAAGACGTACATCAG
ACGAACAACGAAACAAACGTGCATGACTCCGGAACAGGTGGCATCATGATATTCGAAGACTCCGAGTACACC
TTTCCGTATGTCATTGGACATGCTCAAGAGGGCAACCCCGGTGCACTGAGTATTCAGTGGTACAATCCTCCC
CAATACGCCTATTTTACAGGTTTTAATCCTATTGCGTGGGACCATGCAAACGGTACCACTAAGTATCGGGTC
CATCCTAGTGCGGATACGGAGTTCTTTGTTCTGGAAGAACACGCTGCCCAAATACTGCGCAGCGGTGATGGT
ACCTCCTTTGCTTACGAGTTTCCCAGTCTCGAACCTAAGCGACTGGGCAGCCGTATGGGCACGTTGAACCTC
CGTCATAACCCTGTTCTGCCCAGCAGACTGGCGATTTATTTGGGACAGGATGGGTCCGATGCACCTACATTT
TATCAGCCTCAGGGGACTGATCTGGACATATTTCCTCAGGGGTTTATACCGGGCCCAAGACCGTGTCTGCCG
GTTTCCACACAGCTAAGAGCTAGCAGCGATTTCGACGAGATGTCTGCGATCGCCTACGGGGATCCCACTAGT
AATAATCGGCACTCTCTCATGCCGTTTACCAGACAGGCTACAACCATCTCCACTCAAAACTATAACCGCCAG
GGGGAGGTAGAGAGAAATGTACACTTCCAATTGGGTGATATGGCCTTTGCTCGGTCCTCTGCTGAAGATTCT
TTTTATGAAAGGTTTGAGGAGGACAAAGACTACCGTAATCCTGGTGGTTACGTCAAAAAACCGCGACCCCTG
GTGACAGCAGAGCGAGAAGGTCTTGGAGAGAGACCTGGAGATGCCCTTATGGTGCCCACCTGGGGAGCGCAC
TTACCTGGCAGCAGCACAGGACCTGGAACCACAAAAACGGAGAAAGTTTCCCTGCCGTTCATTCCCCCCATG
CCTGGTGCTTGCTGGGACGAGCGCCCCCTCTGTTACGAGGACGATATCTGGTGTAAGAAACCATACACTGAT
TGTTCCTTCATGTCTGAGAAAAATAATCTCGGTGCCTGGGCGCTGGTGGATCCTCCGCCCCAAGTGTTTTTT
CGGATGCAGCCGCAGGTGGGTCCGCCACCGGCGGACTTGGACCAACGGACCTTTCTGCCGCCTGCTCTGAAC
CAGTATGCCATGTTCACTGTGAGCTACACTATGGAGTGGGTGTGCGAACCGCGGAAGCATACTAGACGGCAT
AATTTGGAACCTCCGCCTCCCATGCCTTACACGGAGTCCGGCGACCCCCCGTTTCTCCTTACTCGTTCGCAT
GCTTCCAATGATTACCCTCGCTATTCTTTACCTGTAGAGGCGTTTCGCCCAGAGGGACGCGCGCATCGTGTA
TAA---------------
>lcl|KU745627_1_cds_AOT82270_1_2/1-3099_lcl|KU745627.1_cds_AOT82270.1_2/1-3099_protein=Cap_protein_id=AOT82270.1_location=2252..5350_gbkey=CDS/1-3099
ATGAGCGCTGCCGACGCGTGGAAGCCGGGTGACCGGCCCCCGCTGGAGAACCTCATGGATGCCATGGACAGA
TCCATTTGGGGCGATAGAAGAAACAACTCTGGCGGGCGGAGAGGGATCAATGCCCTTCTGAGGCCTGGCTAT
GACCCGCGCATGCGGCAGGCTCTGTTACAGCTTTACAAGTTTTTTATCTCAATAAAGAAACAAGGGGGATTC
TGGGATAAAATTAAGGAGGTGGCCAAGCAGTGGTGGATGGCGGGACACCAGACCTCGAAGGGCGACGAGCTC
GCACGAACAGTGCTCGATCTGGGAAGGCTCTTTATGGTGGTCGTAGATGACTATAGGGAGGACCCAGAGATA
GGTAGCGTCAGAAGGAGCATGATTGACTTCCTTTACGGGGACAATGATGCCACTAGGGCCTTCTTTGGACTA
CAGCGGTTTGCTGACAAGGTGCATTTACCTCAGAGAGATGTGATGAGAGTGTGGATCACGGGCGGGTATAGA
CCGCAGCCCCCGAAAGGGAGTCCTTGGGGTACCTGGGCGGAGCTTGACCTAGACATTCGTAATTCCTTAGAT
GCCTCCTACAAGGCAGAAGAGGAAGACCGTTCGAAAGCGATTCAGGTCCCTCGTATCAACGATCCTGGGCCT
GAATCAGGAGAGCAACCTCAGCCGGCACCTGAAGAGAGGCCTGCTGAGGGTGCTGAGGCTGCTGGCCCAGGG
TCTGATGGACAGTCTGGACGGGCTGATACGGGGGCCGGACGGGAACGAGATTCCCCCTCTACCGAAGTGGGA
GGATCAGATGGACCAGAGTCAGATGGAAAAGGGGGAGGACTCACCCTGCCTGGATATAGGTATGTAGGGCCC
GGCAATCCCTTGGATGCGGGGGAGCCGAGGGGACCCGTAGATGCCATAGCTAAAAAACACGATGAGCGGTAC
GACGAGCTCATCAAGCATGGCCACATACCCTATATTCACGGGAGGGGGGCGGACAGTCTAATGGGGAAAGAG
CTTGCAGATGCCGAGGAAGCGGGGAAGATACTCGATAGGTATGATCAGTTAGTGGCGAATGCCGCTAGGGGG
CTGTGGAGAGCTAAGGACACGTTAGCGGATCTCATTGGTGGGGAGCTGGACAAAGTCTTACCGCCCGATCCT
CCCGTACAGAGCGAGGGGGAGGAGTCCCAGAAGAGACCTCGTGAGGAGGAGGATCCTCCGGAGAGCGCCGAC
TCCGCCCCCAAAGCCCCGCCCGCCCAAAAACCAAGACTAGACGTTCCGGAGTACTTCTGGACGGAGGAGGAA
GAGGGCGCCGGAGAGGGGTCGGGAGACGACGAGGGGGGTGGGATTGTGCGCATTAATATACCAATAAAAATG
GAGAGTGCCGACAGCACCCAACATCAACCTCAAGGTCATGGGGGGGGACCGAGAGCATCCGGGCATTGGCGC
GCAGGCACCGTGTTTGGGACTCATGGGGTGACGACCACTCAGACGCGAATGGTTATACTGAGCCCTAAGACT
GACTACAAGCCGCTGTTCCTGGACGCTGACACCAGTAAATTTGACTCCGAACCAGGCATGGGGTTCCTCACA
CCGTGGCAGTACTTTGATTTTAACTGCTACATGAACCACTTTACCCCGTCTGATTGGCAAGAGCTAGGGAGA
CGATACGACTCCATCAGGCCCAAATCCCTGAGTATATCAGTAGAGAACGTGGTGATCAAAGACGTACATCAG
ACGAACAACGAGACAAACGTGCATGACTCCGGAACAGGTGGCATCCTGATATTCGAAGACTCCGAGTACACC
TTTCCGTATGTCATTGGGCATGCTCAAGAGGGAAACCCTGGTGCACTGAGTATTCAGTGGTACAACCCTCCC
CAATACGCCTATTTTACGGGTTTTAATCCTATTGCTTGGGACCATGCAAACGGTACAATTAAGTATCGGGTA
CATCCTAGCGCGGACACGGAGTTCTTTGTTCTGGAGGAACACGCTGCCCAAATACTGCGCAGCGGTGATGGT
ACCTCCTTTGCTTACGAGTTTCCTAGTCTCGAACCTAAGCGACTGGGCAGCCGTATGGGCACGTTGAACCTC
CGTCATAACCCGGTTCTGCCCAGCAGACTGGCGATTTATTTGGGACAGGATGGGAACAATGCACCTACATTT
TATCAGCCTCAGGGGACTGATTTGGACATATTTCCTCAGGGGTTTATACCGGGCCCAAGACCGTGTCTGCCG
GTTTCCACACAGCTAAGTGCTAGCAGCGACTTCGATGAGATGTCTGCGATCGCCTACGGTGATCGCACTAGT
AATAATCGGCACTCTCTCATGCCGTTTACCAGACAGGCTACAACCATCTCCACTCAAAACTATAATCGCCAG
GGGGAGGTAGAGAGAAATGTACATTTCCAATTGGGTGATATGGCCTTTGCTCGGTCCTCTGCTGAGGATTCT
TTTTATGAAAGATTTGACGAGGACAAAGACTACCGTAATCCTGGTGGTTACGTTAAAAAACCTCGACCTCTG
GTGACAGCAGAGAGAGAAGGTCTTGGAGAAAGACCTGGAGATGCCCTTATGGTCCCCACCTGGGGAGCGAAA
TTACCTGGCAGCAGTACAGGACCTGGAGCCACTAAAACGGAGAAAGTTTCCCTGCCGTTCATTCCCCCCATG
CCCGGTGCTTGCTGGGACGAGCGCCCCCTCTGTTACGAGGACGATATCTGGTGTAAGAAGCCATACACTGAT
TGCTCTTTCATGTCTGAGAAAAATAATCTCGGTGCCTGGGCGCTGGTCGATCCTCCGCCCCAAGTGTTTTTT
CGTATGCAGCCGCAGGTGGGTCCACCACCGGCGGACTTGGACCAACGCACCTTTCTGCCGCCTGCTTTGAAC
CAGTATGCCATGTTCACTGTGAGCTACACTATGGAGTGGGTGTGCGAACCGCGGAAGCACACTAGACGGCAT
AATTTGGAACCTCCGCCTCCCATGCCTTACACGGAGTCCGGCGACCCCCCGTTTCTCCTTACTCGTTCGCAT
CTTACCAATGATTACCCTCGCTATTCTTTACCTGTAGAGGCGTTTCGCCCAGAGGGACGCGCTCATTGTGTA
TAA---------------
>lcl|KP245945_1_cds_AJT39532_1_1/1-3114_lcl|KP245945.1_cds_AJT39532.1_1/1-3114_gene=ORF2_protein=capsid_protein_protein_id=AJT39532.1_location=1..3114_gbkey=CDS/1-3114
ATGAGCGCTGCCGACGCGTGGAAGCCGGGTGACCGGCCCCCGCTGGAGAACCTCATGGATGCCATGGACAGA
TCCATTTGGGGCGATAGAAGAAACAACTCTGGCGGGCGGAGAGGGATCAATGCCCTTCTGAGGCCTGGCTAT
GACCCGCGCATGCGGCAGGCTCTGTTGCAGCTTTACAAGTTTTTTATCTCAATAAAGAAACAAGGGGGATTC
TGGGATAAAATTAAGGAGGTGGCCAAGCAGTGGTGGATGGCGGGACACCAGACCTCGAAGGGAGACGAGCTC
GCACGAACAGTGCTCGATCTGGGAAGGCTCTTTATGGTGGTCGTAGATGACTATAGGGAGGACCCAGAGATA
GATAGCGTCAGAAGGAGCATGATTGACTTCCTTTACGGGGACAATGATGCCACTAGGGCCTTCTTTGGACTA
CAGCGGTTTGCTGACAAGGTGCATTTACCTCAGAGAGATGTGATGAGAGTGTGGATCACGGGCGGGTATAGA
CCGCAGCCCCCGAAAGGGAGTCCTTGGGGTACCTGGGCGGAGCTTGACCTAGACATTCGTAATTCCTTAGAT
GCCTCCTACAAGGCAGAAGAGGAAGACCGTTCGAAAGCGATTCAGGTCCCTCGTATCAACGATCCTGGGCCT
GAATCAGGAGAGCAACCTCAGCCGGCACCTGAAGAGAGGCCTGCTGAGGGTGCTGAGGCTGCTGGCCCAGGG
TCTGATGGACAGTCTGGACGGGCTGATACGGGGGCCGGACGGGAACGAGATTCCCCCTCTACCGAAGTGGGA
GGATCAGATGGACCAAAGTCAGATGGAAAAGGGGGAGGACTCACCCTGCCTGGATATAGGTATGTAGGGCCC
GGCAATCCCTTGGATGCGGGGGAGCCGAGGGGACCCGTAGATGCCATAGCTAAGAAACACGATGAGCGGTAC
GACGAGCTCATCAAGCATGGCCACATACCCTATATTCACGGGAGGGGGGCGGACAGTCTGATGGGGAAAGAG
CTTGCAGATGCCGAGGAAGCGGGGAAGATACTCGATAGGTATGATCAGTTAGTGGCGAATGCCGCTAGGGGG
CTGTGGAGAGCTAAGGACACGTTAGCGGATCTCATTGGTGGGGAGCTGGACAAAGTCTTACCGCCCGATCCT
CCCGTACAGAGCGAGGGGGAGGAGTCCCAGAAGAGACCTCGTGAGGAGGAGGATCCTCCGGAGAGCGCCGAC
TCCGCCCCCAAAGCCCCGCCCGCCCAAAAACCAAGACTAGACGTTCCGGAGTACTTCTGGACGGAGGAGGAA
GAGGGCGCCGGAGAGGGGTCGGGAGACGACGAGGGGGGTGGGATTGTGCGCATTAATATACCAATAAAAATG
GATAGTGCCGACAGCACCCAACATCAACCTCAAGGTCATGGGGGGGGACCGAGAGCATCCGGGCATTGGCGC
GCAGGCACCGTGTTTGGGACTCATGGGGTGACGACCACTCAGACGCGAATGGTTATACTGAGCCCTAAGACT
GACTACAAGCCGCTGTTCCTGGACGCTGACACCAGTAAATTTGACTCCGAACCAGGCATGGGGTTCCTTACA
CCGTGGCAGTACTTTGATTTTAACTGCTACATGAACCACTTTACCCCGTCTGATTGGCAAGAGCTAGGGAGA
CGATACGACTCCATTAGGCCCAAATCCCTGAGTATATCAGTAGAGAACGTGGTGATCAAAGACGTACATCAG
ACGAACAACGAGACAAACGTGCATGACTCCGGAACAGGTGGCATCCTGATATTCGAAGACTCCGAGTACACC
TTTCCGTATGTCATTGGGCATGCTCAAGAGGGAAACCCAGGTGCACTGAGTATTCAGTGGTACAACCCTCCC
CAATACGCCTATTTTACGGGTTTTAATCCTATTGCTTGGGACCATGCAAACGGTACAATTAAGTATCAGGTA
CATCCTAGCGCGGACACGGAGTTCTTTGTTCTGGAGGAACACGCTGCCCAAATACTGCGCAGCGGTGATGGT
ACCTCCTTTGCTTACGAGTTTCCCAGTCTCGAACCTAAGCGACTGGGCAGCCGTATGGGCACGTTGAACCTC
CGTCATAACCCTGTTCTGCCCAGCAGACTGGCGATTTATTTGGGACAGGATGGGAACAATGCACCTACATTT
TATCAGCCTCAGGGGACTGATTTGGACATATTTCCTCAGGGGTTTATACCGGGCCCAAGACCGTGTCTGCCG
GTTTCCACACAGCTAAGTGCTAGCAGCGACTTCGATGAGATGTCTGCGATCGCCTACGGTGATCGCACTAGT
AATAATCGGCACTCTCTCATGCCGTTTACCAGACAGGCTACAACCATCTCCACTCAAAACTATAACCGCCAG
GGGGAGGTAGAGAGAAATGTACATTTCCAATTGGGTGATATGGCCTTTGCTCGGTCCTCTGCTGAGGATTCT
TTTTATGAAAGATTTGACGAGGACAAAGACTACCGTAATCCTGGTGGTTACGTCAAAAAACCTCGACCTCTG
GTGACAGCAGAGAGAGAAGGTCTTGGAGAAAGACCTGGAGATGCCCTTATGGTCCCCACCTGGGGAGCGAAA
TTACCTGGCAGCAGTACAGGACCTGGACACACTAAAACGGAGAAAGTTTCCCTGCCGTTCATTCCCCCCATG
CCCGGTGCTTGCTGGGACGAGCGCCCCCTCTGTTACGAGGACGATATCTGGTGTAAGAAGCCATACACTGAT
TGCTCTTTCATGTCTGAGAAAAATAATCTCGGTGCCTGGGCGCTGGTGGATCCTCCGCCCCAAGTTTTTTTT
CGGATGCAGCCGCAGGTGGGTCCGCCACCGGCGGACTTGGACCAACGGACCTTTCTGCCGCCTGCTCTGAAC
CAGTATGCCATGTTCACTGTGAGCTACACTATGGAGTGGGTGTGCGAACCGCGGAAGCACACTAGACGGCAT
AATTTGGAACCTCCACCTCCCATGCCCTACACGGAGTCCGGCGACCCCCCGTTTCTCCTTACTCGATCGCAT
GCTACCAATGATTACCCTCGCTATTCTTTACCTGTAGAGGCGTTTCGCCCAGAGGGACGCGCTCATCGTGTA
TACAACATGAATAGATAA
>lcl|KP245944_1_cds_AJT39531_1_1/1-3099_lcl|KP245944.1_cds_AJT39531.1_1/1-3099_gene=ORF2_protein=capsid_protein_protein_id=AJT39531.1_location=1..3099_gbkey=CDS/1-3099
ATGAGCGCTGCCGACGCGTGGAAGCCGGGTGACCGGCCCCCGCTGGAGAACCTCATGGATGCCATGGACAGA
TCCATTTGGGGCGATAGAAGAAACAACTCTGGCGGGCGGAGAGGGATCAATGCCCTTCTGAGGCCTGGCTAT
GACCCGCGCATGCGGCAGGCTCTGTTACAGCTTTACAAGTTTTTTATCTCAATAAAGAAACAAGGGGGATTC
TGGGATAAAATTAAGGAGGTGGCCAAGCAGTGGTGGATGGCGGGACACCAGACCTCGAAGGGAGACGAGCTC
GCACGAACAGTGCTCGATCTGGGAAGGCTCTTTATGGTGGTCGTAGATGACTATAGGGAGGACCCAGAGATA
GATAGCGTCAGAAGGAGCATGATTGACTTCCTTTACGGGGACAATGATGCCACTAGGGCCTTCTTTGGACTA
CAGCGGTTTGCTGACAAGGTGCATTTACCTCAGAGAGATGTGATGAGAGTGTGGATCACGGGCGGGTATAGA
CCGCAGCCCCCGAAAGGGAGTCCTTGGGGTACCTGGGCGGAGCTTGACCTGGACATTCGTAATTCCTTAGAT
GCCTCCTACAAGGCAGAAGAGGAAGACCGTTCGAAAGCGATTCAGGTCCCTCGTATCAACGATCCTGGGCCT
GAATCAGGAGAGCAACCTCAGCCGGCACCTGAAGAGAGGCCTGCTGAGGGTGCTGAGGCTGCTGGCCCAGGG
TCTGATGGACAGTCTGGACGGGCTGATACGGGGGCCGGACGGGAACGAGATTCCCCCTCTACCGAAGTGGGA
GGATCAGATGGACCAGAGTCAGATGCAAAAGGGGGAGGACTCACCCTGCCTGGATATAGGTATGTAGGGCCC
GGCAATCCCTTGGATGCGGGGGAGCCGAGGGGACCCGTAGATGCCATAGCTAAGAAACACGATGAGCGGTAC
GACGAGCTCATCAAGCATGGCCACATACCCTATATTCACGGGAGGGGGGCGGACAGTCTGATGGGGAAAGAG
CTTGCAGATGCCGAGGAAGCGGGGAAGATACTCGATAGGTATGATCAGTTAGTGGCGAATGCCGCTAGGGGG
CTGTGGAGAGCTAAGGACACGTTAGCGGATCTCATTGGTGGGGAGCTGGACAAAGTCTTACCGCCCGATCCT
CCCGTACAGAGCGAGGGGGAGGAGTCCCAGAAGAGACCTCGTGAGGAGGAGGATCCTCCAGAGAGCGCCAAC
TCCACCCCCCAAGTCCCGCCCGCCCAGAAACCAAGACTAGACGTTCCGGAGTACTTCTGGACGGACGAGGAA
GAGGGCGCCGGAGAGGGGTCGGGAGACGACGAGGGGGGTGGGATTGTGCGCATTAATATACCAATAAAAATG
CAGAGTGCCGACAGCACCCAACATCAACCTCAAGGTCATGGGGGGGGGCCGAGAGCATCCGGGCATTGGCGC
GCAGGCACCGTGTTTGGGACTCATGGGGTGACGACCACTCAGACGCGAATGGTTATACTGAGCCCTAAGACT
GACTACAAGCCTCTGTTCCTGGACGCTGACACCAGTAAATTTGACTCTGAACCGGGCATGGGGTTCCTGACA
CCGTGGCAGTACTTTGATTTTAACTGCTACATGAACCACTTTACCCCGTCTGATTGGCAAGAGCTAGGGAGA
CGATACGACTCCATTAGGCCCAAATCCCTGACTATATCAGTAGAGAACGTGGTGATCAAAGACGTACATCAG
ACGAACAACGAGACAAACGTGCATGACTCCGGAACAGGTGGCATCATGATATTCGAAGACTCCGAGTACACA
TTTCCGTATGTCATTGGGCATGCTCAAGAGGGCAATCCCGGTGCACTGAGTATTCAGTGGTACAACCCTCCC
CAATACGCCTATTTTACAGGTTTTAATCCTATTGCGTGGGACCATGCAAACGGTACCACTAAGTATCGGGTC
CATCCTAGTGCGGACACGGAGTTTTTTGTTCTGGAAGAACACGCTGCCCAAATACTGCGCAGCGGTGATGGT
ACCTCCTTTGCTTACGAGTTTCCCAGTCTCGAACCTAAGCGACTGGGGAGCCGTATGGGCACGTTGAACCTC
CGTCATAACCCTGTTCTGCCCAGCAGACTGGCGATTTATTTGGGACAGGATGGGTCCGATGCACCTACATTT
TATCAGCCTCAGGGGACTGATCTGGACATATTTCCTCAGGGGTTCATACCGGGCCCAAGACCGTGTCTGCCG
GTTTCCACACAGCTAAGAGCTAGCAGTGATTTCGATGAGATGTCTGCGATCGCCTACGGGGATCCCACTAGT
AATAATCGGCACTCTCTCATGCCGTTTACCAGACAGGCCACAACCATCTCCACTCAAAACTATAACCGCCAG
GGGGAGATAGAGAGAAATGTACACTTCCAATTGGGTGATATGGCTTTTGCTCGGTCCTCTGCTGAAGATTCT
TTTTATGAAAGGTTTGAGGAGGACAAAGACTACCGTAATCCTGGTGGTTACGTCAAAAAACCGCGACCCCTG
GTGACAGCAGAGCGAGAAGGTCTTGGAGAGAGACCTGGAGATGCCCTTATGGTGCCCACCTGGGGAGCGCAC
TTACCTGGCAGCAGCACAGGACCTGGAACCACAAAAACGGAGAAAGTTTCCCTGCCGTTCATTCCCCCCATG
CCTGGTGCTTGCTGGGACGAGCGCCCCCTCTGTTACGAGGACGATATCTGGTGTAAGAAACCATACACTGAT
TGTTCCTTCATGTCTGAGAAAAATAATCTCGGTGCCTGGGCGCTGGTGGATCCTCCGCCGCAAGTGTTTTTT
CGGATGCAGCCGCAGGTGGGTCCGCCACCGGCGGACTTGGACCAACGGACCTTTCTGCCGCCTGCTCTGAAC
CAGTATGCCATGTTCACTGTGAGCTACACTATGGAGTGGGTGTGCGAACCGCGGAAGCATACTAGACGGCAT
AATTTGGAACCTCCGCCTCCCATGCCTTACACGGAGTCCGGCGACCCGCCGTTTCTCCTTACTCGTTCGCAT
GCTTCCAATGATTACCCTCGCTATTCTTTACCTGTAGAGGCGTTTCGCCCAGAAGGACGCGCTCATCGTGTA
TAA---------------
>lcl|KM926355_1_cds_AIZ07780_1_2/1-3099_lcl|KM926355.1_cds_AIZ07780.1_2/1-3099_protein=structural_protein_CDS_protein_id=AIZ07780.1_location=2193..5291_gbkey=CDS/1-3099
ATGAGCGCTGCCGACGCGTGGAAGCCGGGTGACCGGCCCCCGCTGGAGAACCTCATGAATGCCATGGACAGA
TCCATTTGGGGCGATAGAAGAAACAACTCTGGCGGGCGGAGAGGGATCAATGCACTTCTGAGGGCTGGCTAT
GACCCCCGCATGCGGCAGGCTCTGTTACAGCTTTACAAGTTTTTTATCTCAATAAAGAAACAAGGGGGATTC
TGGGATAAAATTAAGGAGGTGGCCAAGCAGTGGTGGATGGCGGGACACCAGACCTCGAAGGGAGACGAGCTC
GCACGAACAGTGCTCGATCTGGGAAGGCTCTTTATGGCCGTCGTAGATGACTATAGGGAGGACCCAGAGATA
GATAGCGTCAGAAGGAGCATGATTGACTTCCTTTACGGGGACAATGATGCCACTAGGGCCTTCTTTGGACTA
CAGCGGTTTGCTGACAAGGTGCATTTACCTCAGAGAGACGTGATGAGAGTGTGGATCACGGGCGGGTATAGA
CCGCAGCCCCCGAAAGGGAGTCCTTGGGGTACCTGGGCGGAGCTTGACCTAGACATTCGTAATTCCTTAGAT
GCCTCCTATAAGGCAGAAGAGGAAGACCGTTCGAAAGCGATTCAGGACCCTCGTATCAACGATCCTGGGTCT
GAATCAGGAGAGCAACCTCAGCCGGCACCTGAAGAGAGGCCTGCTGAGAGTGCTGAGGCTGCTGGCCCAGGG
TCTGATGGACAGTCTGGACGGGCTGATACGGGGGCCGGACGGGAGCGAGATTCCCCCTCTACCGAAGTGGGA
GGATCAGATGGACCAGAGTCAGATGGAAAAGGGGGAGGACTCACCCTGCCTGGATATAGGTATGTAGGGCCC
GGCAATCCCTTGGATGCGGGGGAGCCGAGGGGACCCGTAGATGCCATAGCTAAGAAACACGATGAGCGGTAC
GACGAGCTCATCAAGCATGGCCACATACCCTATATTCACGGGAGGGGGGCGGACAGTCTGATGGGGAAAGAG
CTTGCAGATGCCGAGGAAGCGGGGAAGATACTCGATAGGTATGATCAGTTAGTGGCGAACGCCGCTAGGGGG
CTGTGGAGGGCTAAGGACACGTTAGCGGATCTCATTGGTGGGGAGCTGGACAAGGTCTTACCGCCCGATCCT
CCCGTACAGAGCGAGGGGGAGGAGTCCCAGAAGAGACCTCGTGAGGTGGAGGATCCTCCAGAGAGCGCCAAC
TCCGCCCCCCAAGTCCCGCCCGCCCAGAAACCAAGACTAGACGTTCCGGAGTACTTCTGGACGGACGAGGAA
GAGGGCGCCGGAGAGGGGTCGGGAGACGACGAGGGGGGTGGGATTGTGCGCATTAATATACCAATAAAAATG
CAGAGTGCCGACAGCACCCAACAGCAACCTCAAGGTCATGGGGGGGGACCGAGAGCATCCGGGCATTGGCGC
GCAGGCACCGTGTTTGGGACTCATGGGGTGACGACCACTCAGACGCGAATGGTTATACTGAGCCCTAAGACT
GACTACAAGCCTCTGTTCCTGGACGCTGACACTAGTAAGTTTGACTCTGAACCGGGCATGGGGTTCCTGACA
CCGTGGCAGTACTTTGATTTTAACTGCTACATGAACCACTTTACCCCGTCCGATTGGCAAGAGCTAGGGAGA
CGATACGACTCCATTAGGCCCAAATCCCTGACTATATCAGTAGAGAACGTGGTGATCAAAGACGTACATCAG
ACGAACAACGAGACAAACGTGCATGACTCCGGAACAGGTGGCATCATGATATTCGAAGACTCCGAGTACACC
TTTCCGTATGTCATTGGGCATGCTCAAGAGGGCAACCCCGGTGCACTGAGTATTCAGTGGTACAACCCTCCC
CAATACGCCTATTTTACAGGTTTTAATCCTATTGCTTGGGACCATGCAAACGGTACCACTAAGTATCGGGTA
CATCCTAGTGCGGACACGGAGTTCTTTGTTCTAGAAGAACACGCTGCCCAAATCCTGCGCAGCGGTGATGGT
ACCTCCTTTGCTTACGAGTTTCCAAGTCTCGAACCTAAGCGACTGGGCAGCCGTATGGGCACGTTGAACCTC
CGTCATAACCCTGTTCTGCCCAGTAGACTGGCGATTTATTTGGGACAGGATGGGTCCGATGCACCTACATTT
TATCAGCCTCAGGGGACGGATCTGGATATATTTCCTCAGGGGTTTATACCGGGCCCAAGACCTTGTCTGCCG
GTTTCCACACAGCTAAGAGCTAGCAGCGACTTCGATGAGATGTCTGCGATCGCCTACGGTGATCCCACTAGC
AATAATCGGCACTCTCTCATGCCGTTTACCAGACAGGCTACAACCATCTCCACTCAAAACTATAATCGCCAG
GGGGAGGTAGAGAGAAATGTACATTTCCAATTGGGTGATATGGCCTTTGCTCGGTCCTCTGCTGAAGATTCT
TTTTATGAAAGGTTTGAGGAGGACAAAGACTACCGTAATCCTGGTGGTTACGTCAAAAAACCTCGACCCCTG
GTGACAGCCGAGAGAGAAGGTCTTGGAGAAAGACCTGGAGATGCCCTTATGGTGCCCACCTGGGGAGCGCAC
TTACCTGGCAGCAGTACAGGACCTGGAACCACTAAAACGGAGAAAGTTTCCCTGCCGTTCATTCCCCCCATG
CCCGGTGCTTGCTGGGACGAGCGCCCCCTCTGTTACGAGGACGATATCTGGTGTAAGAAACCATACACTGAT
TGTTCCTTCATGTCTGAGAAGAATAATCTCGGTGCCTGGGCGCTGGTGGATCCTCCGCCCCAAGTGTTTTTT
CGTATGCAACCGCAGGTGGGTCCGCCACCTGCGGACTTGGACCAACGAACCTTTCTGCCGCCTGCTTTGAAC
CAGTATGCCATGTTCACTGTGAGCTACACTATGGAGTGGGTGTGCGAACCGCGGAAGCACACGAGACGGCAT
AATTTGGAACCTCCGCCTCCCATGCCTTACACGGAGTCCGGCGACCCCCCGTTTCTCCTTACTCGTTCGCAT
GCTTCCAATGATTACCCTCGCTATTCTTTACCTGTCGAGGCGTTTCGCCCAGAGGGACGCGCGCATCGTGTA
TAA---------------
>lcl|KC701311_1_cds_AGM20599_1_1/1-3099_lcl|KC701311.1_cds_AGM20599.1_1/1-3099_protein=structural_protein_protein_id=AGM20599.1_location=1..3099_gbkey=CDS/1-3099
ATGAGCGCTGCCGACGCGTGGAAGCCGGGTGACCGGCCCCCGCTGGAGAACCTCATGGATGCCATGGACAGA
TCCATTTGGGGCAATAGAAGAAACAACTCTGGCGGGCGGAGAGGGATCAATGCCCTTCTGAGGCCTGGCTAT
GACCCGCGCATGCGCCAGGCGCTCTTACAGCTTTACAAGTTTTTTATCTCAATAAAGAAACACGGTGGTTTC
TGGGATAAAATTAAAGAGGTGGCGAAGCAATGGTGGATGGCGGGACACCAGACCTCCAAGGGAGACGAGCTA
GCGCGAACAGTGCTCGATCTGGGAAGGCTCTTTATGGCCGTCGTAGATGACTATAGGGAGGACCCAGAGATA
GATAGCGTCAGGCGGAGCATGATAGATTTTCTTTACGGGGATAATGATGCCACGAGGGCCTTCTTTGGATTA
CAGCGGTTCGCTGATAAGGTCCGTTTACCTCAGAGAGACGTGATGAGGGTGTGGATCACGGGTGGGTACAGA
CCGCAGCCCCCGAAAGGGAGTCCTTGGGGTACCTGGGCGGAGCTTGACCTAGACATTCGTAATTCCTTAGAT
GCCTCCTACAAGGCAGAAGAGGAAGACCGTTCGAAAGAGATTCAGGTCCCTCGTATCGACCATCCTGGGCCT
GAATCAGGAGAGCAACCTCAGCCGGCACCTGAAGAGAGGCCTTCTGAGAGTGCTGAGGCTGTTGGCCCAGGG
TCTGATGGACAGTCTGGACGGGCTGATACGGGGGCCGGACGGGAAGGAGATTCCCCCTCTACCGAAGTGGGA
GGATCAGATGGACCAGAATCAGATGGAAAAGGGGGAGGATTCACCCTGCCTGGATATAGGTATGTAGGGCCC
GGCAATCCCTTGGATGCGGGGGAGCCGCGGGGACCCGTAGATGCCATAGCTAAGAAACACGATGAGCGGTAC
GACGAGGTCATCAAGCATGGTCGCATACCCTATATTCACCGGAGGGGGGCGGACAGTCTGATGGGGAAAGAG
CTTGCAGATGCCGAGGAAGCGGGGAAGATACTCGATCGGTACGATCAGTTAGTGGCGAATGCGGCTAGGGGG
CTGTGGAGAGCTAAGGACACGTTAGCGGATCTCATTGGTGGGGAGCTGGACAAAGTCTTACCGCCCGATCCT
CCCGTACAGAGCGTGGGGGAGGAGTCCCAGAAGAGACCTCGTGAGGAGGAGGATCCTCCGGAGAGCGCCGAC
TCCGCCCCCAAAGCCCCGCCCGCCCAAAAACCAAGACTAGACGTTCCGGAGTACTTCTGGACGGAGGAGGAA
GAGGGCGCCGGAGAGGGGTCGGGAGACGACGAGGGGGGTGGGATTGTGCGCATTAATATACCAATAAAAATG
CAGAGTGCCGACAGCACCCAACATCAACCTCAAGGTCATGGGGGGGGACCGAGAGCATCCGGGCATTGGCGC
GCAGGCACCGTGTTTGGGACTCATGGGGTGACGACCACTCAGACGCGAATGGTTATACTGAGCCCTAAGACT
GACTACAAGCCGCTGTTCCTGGACGCTGACACCAGTAAATTTGACTCCGAACCAGGCATGGGGTTCCTGACA
CCGTGGCAGTACTTTGATTTTAACTGCTACATGAACCACTTTACCCCGTCTGATTGGCAAGAGCTAGGGAGA
CGATACGACTCCATTAGGCCCAAATCTCTGAGTATATCAGTAGAGAACGTGGTGATCAAAGACGTACATCAG
ACGAACAACGAGACAAACGTGCATGACTCCGGAACAGGTGGCATCCTGATATTCGAAGACTCCGAGTACACC
TTTCCGTATGTCATTGGGCATGCTCAAGAGGGAAACCCTGGTGCACTGAGTATTCAGTGGTACAACCCTCCC
CAATACGCCTATTTTACGGGTTTTAATCCTATTGCTTGGGACCATGCAAACGGTACAATTAAGTATCAGGTA
CATCCTAGCGCGGACACGGAGTTCTTTGTTCTGGAGGAACACGCTGCCCAAATACTGCGCAGCGGTGATGGT
ACCTCCTTTGCTTACGAGTTTCCCAGTCTCGAACCTAAGCGACTGGGCAGCCGTATGGGCACGTTGAACCAC
CGTCATAACCCTGTTCTGCCCAGCAGACTGGCGATTTATTTGGGACAGGATGGGAACAATGCACCTACATTT
TATCAGCCTCAGGGGACTGATCTGGACATATTTCCTCAGGGGTTTATACCGGGCCCAAGTCCGTCTCTGCCG
GTTTCCACACAGCTAAGTGCTAGCAGCGACTTCGATGAGATGCCTGCGATAGCCTACGGTGATCGCACTAGT
AATAATCGGCACTCTCTCATGCCGTTTACCAGACAGGCTACAACCATCTCCACTCAGAACTATAATCGCCAG
GGGGAGGTAGAGAGCAATGTACATTTCCATTCGGGTGATATGGCCTTTGTTCGGTCCTCTGCTGAAGATTCT
TTTTATGAAAGATTTGACGAGGACAAAGACTACCGTAATCCTGGTGGTTACGTCAAAAAACCTCGACCTCTG
GTGACAGCAGAGAGAGAAGGTCTTGGAGAACGACTTGGAGATGCCCTTATGGTGCCAACCTGGGGAGCGAAA
TTACCTGGCAGCAGTACAGGACCTGGAGCCACTAAAACGGAGAAAGTTTCCCTGCCGTTCATTCCCCCCATG
CCCGGTGCTTGCTGGGACGAGCGCCCCCTCTGTTACGAGGACGATATCTGGTGTAAGAAGCCATACACTGAT
TGCTCTTTCATGTCTGAGCAAAGTAATCTCGGTGCCTGGGCGCTGGTGGATCCTCCGACCCAAGTGTTTTTT
CGTATGCAGCCGCAGGTGGGTCCGCCACCGGCGGACTTGGACCAACGAACCTTTCTGCCGCCTGCTTTGAAT
CAGTATGCCATGTTCACTCTGAGCTACACTATGCAGTGGGTGTGCGATCAGCGGAAGCACACTAGACGGCAT
AATTTGGAACCTCCGCCTCCTATGCCTTACACGGAGTCCGGCGACCCCCCGTTTCTCCTTACTCGTTCGCAT
GTTACCAATGATTACCCTCGATATTCTTTACCTGTAGAAGCGTTTCGCCCAGAGGGACGCGCTCATCGTGTA
TAA---------------
>lcl|KY018936_1_cds_APR64507_1_2/1-3099_lcl|KY018936.1_cds_APR64507.1_2/1-3099_protein=structural_protein_protein_id=APR64507.1_location=2252..5350_gbkey=CDS/1-3099
ATGAGCGCTGCCGACGCGTGGAAGCCGGGTGACCGGCCCCCGCTGGAGAACCTCATGGATGCCATGGACAGA
TCCATTTGGGGCGATAGAAGAAACAACTCTGGCGGGCGGAGAGGGATCAATGCCCTTCTGAGGGCTGGCTAT
GACCCGCGCATGCGGCAGGCTCTGTTACAGCTTTACAAGTTTTTTGTCTCAATAAAGAAACAAGGGGGATTC
TGGGATAAAATTAAGGAGGTGGCCAAGCAGTGGTGGATGGCGGGACACCAGACCTCGAAGGGAGACGAGCTC
GCTCGAACCGTGCTCGACCTGGGAAGGCTCTTTATGGCCGTCGTAGATGACTATAGGGAGGACCCAGAGATA
GATAGCGTCAGAAGGAGCATGATTGACTTCCTTTACGGGGACAATGATGCCACTAGGGCCTTCTTTGGACTA
CAGCGGTTTGCTGACAAGGTGCATTTACCTCAGAGAGACGTGATGAGAGTGTGGATCACGGGCGGGTATAGA
CCGCAGCCCCCGAAAGGGAGTCCTTGGGGTACCTGGGCGGAGCTTGACCTAGATATTCGTAATTCCTTAGAT
GCCTCCTATAAGGCAGAAGAGGAAGACCGTTCGAAAGCGATTCAGGTCCCTCGTATCAACGATCCTGGGTCT
GAATCAGGAGAGCAACCTCAGCCGGCACCTGAAGAGAGGCCTGCTGAGAGTGCTGAGGCTGCTGGCCCAGGG
TCTGATGGACAGTCTGGACGGGCTGATACGGGGGCCGGACGGGAACGAGATTCCCCCTCTACCGAAGTGGGA
GGATCAGATGGACCAGAGTCAGATGGAAAAGGGGGAGGACTCACCCTGCCTGGATATAGGTATGTAGGGCCC
GGCAATCCCTTGGATGCGGGGGAGCCGAGGGGACCCGTAGATGCCATAGCCAAGAAACACGATGAGCGGTAC
GACGAGCTCATCAAGCATGGCCACATACCCTATATTCACGGGAGGGGGGCGGACAGTCTGATGGGGAAAGAG
CTTGCAGATGCCGAGGAAGCGGGGAAGATACTCGATAGGTATGATCAGTTAGTGGCGAATGCCGCTAGGGGG
CTGTGGAGAGCCAAGGACACGTTAGCGGATCTCATTGGTGGGGAGCTGGACAAAGTCTTACCGCCCGATCCT
CCCGTACAGAGCGAGGGGGAGGAGTCCCAGAAGAGACCTCGTGAGGAGGAGGATCCTCCAGAGAGCGCCAAC
TCCGCCCCCCAAGTCCCGCCCGCCCAGAAACCAAGACTAGACGTTCCGGAGTACTTCTGGACGGACGAGGAA
GAGGGCGCCGGAGAGGGGTCGGGAGACGACGAGGGGGGTGGGATTGTGCGCATTAATATACCAATAAAAATG
CAGAGTGCCGACAGCACCCAACATCAACCTCAAGGTCATGGGGGGGGACCGAGAGCATCCGGGCATTGGCGC
GCAGGCACCGTGTTTGAGACTCATGGGGTGACGACCACTCAGACGCGCATGGTTATACTGAGCCCTAAGACT
GACTACAAGCCCCTGTTCCTGGACGCTGACACCAGTAAATTTGACTCTGAACCGGGCATGGGGTTTCTGACA
CCGTGGCAGTACTTTGATTTTAACTGCTACATGAACCACTTTACCCCGTCCGATTGGCAAGAGCTAGGGAGA
CGATACGACTCCATTAGGCCCAAATCCCTGACTATATCAGTAGAGAACGTGGTGATCAAAGACGTACATCAG
ACGAACAACGAGACAAACGTGCATGACTCCGGAACAGGTGGCATCATGATATTCGAAGACTCCGAGTACACC
TTTCCGTATGTCATTGGGCATGCTCAAGAGGGCAACCCCGGTGCACTGAGTATTCAGTGGTACAACCCTCCG
CAATACGCCTATTTTACAGGTTTTAATCCTATTGCTTGGGACCATGCAAACGGTACCACTAAGTATCGGGTG
CATCCTAGTGCGGACACGGAGTTCTTTGTTCTAGAAGAACACGCTGCCCAAATCCTGCGCAGCGGTGATGGT
ACCTCCTTTGCTTACGAGTTTCCTAGTCTCGAACCTAAGCGACTGGGCAGCCGTATGGGCACGTTGAACCTC
CGTCATAACCCTGTGCTGCCCAGTAGACTGGCGATTTATTTGGGACAGGATGGGTCCGATGCACCTACATTT
TATCAGCCTCAGGGGACTGATCTGGATATATTTCCTCAGGGGTTTATACCGGGCCCAAGACCTTGTCTGCCG
GTTTCCACACAGCTAAGAGCTAGTAGCGACTTCGATGAGATGTCTGCGATCGCCTACGGTGATCCCACTAGT
AATAATCGGCACTCTCTCATGCCGTTTACCAGACAGGCTACAACCATCTCCACTCAAAACTATAATCGCCAG
GGGGAGGTAGAGAGAAATGTACATTTCCAATTGGGTGATATGGCCTTTGCTCGGTCCTCTGCTGAAGATTCT
TTTTATGAAAGGTTTGAGGAGGACAAAGACTATCGTAATCCTGGTGGTTACGTCAAAAAACCTCGACCCCTG
GTGACAGCCGAGAGAGAAGGTCTTGGAGAAAGACCTGGAGATGCCCTTATGGTGCCCACCTGGGGAGCACAG
TTACCTGGCAGCAGTACAGGACCTGGTACCACCAAAACGGAGAAAGTTTCCCTGCCGTTCATTCCCCCCATG
CCCGGTGCTTGCTGGGACGAGCGCCCCCTCTGTTACGAGGACGATATCTGGTGTAAGAAACCATACACTGAT
TGTTCCTTCATGTCTGAGAAAAATAATCTCGGTGCCTGGGCGCTGGTGGATCCTCCGCCCCAAGTGTTTTTT
CGGATGCAGCCGCAGGTGGGTCCGCCACCGGCGGACTTGGACCAACGAACCTTTCTGCCGCCTGCTTTGAAC
CAGTATGCCATGTTCACTGTGAGCTACACTATGGAGTGGGTGTGCGAACCTCGGAAGCACACGAGACGGCAT
AATTTGGAACCGCCGCCTCCCATGCCTTACACGGAGTCCGGCGACCCCCCGTTTCTCCTTACTCGTTCGCAT
GCTACCAATGATTACCCTCGCTATTCTTTACCTGTCGAGGCGTTTCGCCCAGAAGGACGCGCTCATCGTGTA
TAA---------------
>lcl|MK378158_1_cds_QBA84465_1_2/1-3099_lcl|MK378158.1_cds_QBA84465.1_2/1-3099_protein=structural_protein_protein_id=QBA84465.1_location=2228..5326_gbkey=CDS/1-3099
ATGAGCGCTGCCGACGCGTGGAAGCCGGGTGACCGGCCCCCGCTGGAGAACCTCATGGATGCCATGGACAGA
TCCATTTGGGGCGATAGAAGAAACAACTCTGGCGGGCGGAGAGGGATCAATGCCCTTCTGAGGCCTGGCTAT
GACCCGCGCATGCGGCAGGCTCTGTTACAGCTTTACCAGTTTTTTATCTCAATAAAGAAACAAGGGGGATTC
TGGGATAAAATTAAGGAGGTGGCCAAGCAGTGGTGGATGGCGGGACACCAGACCTCGAAGGGAGACGAGCTC
GCACGGACAGTGCTCGATCTGGGAAGGCTCTTTATGGTGGTCGTAGATGACTATAGGGAGGACCCAGAGATA
GATAGCATCAGAAGGAGCATGATTGACTTCCTTTACGGGGACAATGATGCCACTAGGGCCTTCTTTGGACTA
CAGCGGTTTGCTGACAAGGTGCATTTACCTCAGAGAGATGTGGTGAGAGTGTGGATCACGGGCGGGTATAGA
CCGAACCCCCCGAAAGGGAGTCCTTGGGGTACCTGGGCGGAGCTTGACCTAGACATTCGTAATTCCTTAGAT
GCCTCCTACAAGGCAGAAGAGGAAGACCGTTCGAAAGCGATTCAGGTCCCTCGTATCAACGATCCTAGGCCT
GAATCAGGAGAGCAACCTCAGCCGGCACCTGAAGCGAGGCCTGCTGAGGGTGCTGAGGCTGCTGGCCCAGGG
TCTGATGGACAGTCTGGACGGGCTGATACGGGGGCCGGACGGGAACGAGATTCCCCCTCTACCGAAGTGGGA
GGATCAGATGGACCAGAGTCAGATGGAAAAGGGGGAGGACTCACCCTGCCTGGATATAGGTATGTAGGGCCC
GGCAATCCCTTGGATGCGGGGGAGCCGAGGGGACCCGTAGATGCCATAGCTAAGAAACACGATGAGCGGTAC
GACGAGCTCATCAAGCATGGCCACATACCCTATATTCACGGGAGGGGGGCGGACAGTCTGATGGGGAAAGAG
CTTGCAGATGCCGAGGAAGCGGGGAAGATACTCGATAGGTATGATCAGTTAGTGGCGAATGCCGCTAGGGGG
CTGTGGAGAGCTAAGGACACGTTAGCGGATCTCATTGGTGGGGAGCTGGACAAAGTCTTACCGCCCGATCCT
CCCGTACAGAGCGAGGGGGAGGAGTCCCAGAAGAGACCTCGTGAGGAGGAGGATCCTCCGGAGAGCGCCGAC
TCCGCCCCCAAAGCCCCGCCCGCCCAAAAACCAAGACTAGACGTTCCGGAGTACTTCTGGTCGGAGGAGGAA
GAGGGCGCCGGAGACGGGTCGGGAGACGAAGAGGGTGGTGGGATTGTGCGCATTAATATACCAATAAAAATG
GAGAGTGCCGACAGCACCCAACATCAACCTCAAGGTCATGGGGGGGGACCGAGAGCATCCGGGCATTGGCGC
GCAGGCACCGTGTTTGGGACTCATGGGGTGACGACCACTCAGACGCGAATGGTTATACTGAGCCCTAAGACT
GACTACAAGCCGCTGTTCCTGGACGCTGACACCAGTAAATTTGACTCCGAACCAGGCATGGGGTTCCTGACA
CCGTGGCAGTACTTTGATTTTAACTGCTACATGAACCACTTTACCCCGTCTGATTGGCAAGAGCTAGGGAGA
CGATACGACTCCATTAGGCCCAAATCCCTGAGTATATCAGTAGAGAACGTGGTGATCAAAGACGTACATCAG
ACGAACAACGAGACAAACGTGCATGACTCCGGAACAGGTGGCATCCTGATATTCGAAGACTCCGAGTACACC
TTTCCGTATGTCATTGGGCATGCTCAAGAGGGAAACCCTGGTGCACTGAGTATTCAGTGGTACAACCCTCCC
CAATACGCCTATTTTACGGGTTTTAATCCTATTGCTTGGGACCATGCAAACGGTACAATTAAGTATCAGGTA
CATCCTAGCGCGGACACGGAGTTCTTTGTTCTGGAGGAACACGCTGCCCAAATACTGCGCAGCGGTGATGGT
ACCTCCTTTGCTTACGAGTTTCCCAGTCTCGAACCTAAGCGACTGGGCAGCCGTATGGGCACGTTGAACCTC
CGTCATAACCCTGTTTTGCCGAGCCGACTGGCGATTTATTTGGGACAGGATGGGAACAATGCACCTACATTT
TATCAGCCTCGGGGGACTGATTTGGACATATTTCCTCAGGGGTTTATACCGGGCCCAAGACCTTGTCTGCCG
GTTTCCACACAGCTAAGTGCTAGCAGCGACTTCGATGAGATGTCTGCGATCGCCTACGGTGATCGCACTAGT
AATAATCGGCACTCTCTCATGCCGTTTACCAGACAGGCTACAACCATCTCCACTCAAAACTATAATCGCCAG
GGGGAGGTAGAGAGAAATGTACATTTCCAATTGGGTGATATGGCCTTTGCTCGGTCCTCTGCTGAGGATTCT
TTTTATGAAAGATTTGACGAGGACAAAGACTACCGTAATCCTGGTGGTTACGTCAAAAAACCTCGACCTCTG
GTGACAGCAGAGAGAGAAGGTCTTGGAGAAAGACCTGGAGATGCCCTTATGGTCCCCACCTGGGGAGCGAAA
TTACCTGGTAGCAGTACAGGACCTGGACCCACTAAAACGGAGAAAGTTTCCCTGCCGTTCATTCCCCCCATG
CCCGGTGCTTGCTGGGACGAGCGCCCCCTCTGTTACGAGGACGATATCTGGTGTAAGAAGCCATACACTGAT
TGCTCTTTCATGTCTGAGAAAAATAATCTCGGTGCCTGGGCGCTGGTCGATCCTCCGCCCCAAGTGTTTTTT
CGTATGCAGCCGCAGGTGGGTCCGCCACCGGCGGACTTGGACCAACGAACCTTTCTGCCGCCTGCTTTGAAC
CAGTATGCCATGTTCACTGTGAGCTACACTATGGAGTGGGTGTGCGAACCGCGGAAGCACACTAGACGGCAT
AATTTGGAACCTCCGCCTCCCATGCCTTACACGGAGTCCGGCGACCCCCCGTTTCTCCTTACTCGTTCGCAT
GTTACCAATGATTACCCTCGCTATTCTTTACCTGTAGAGGCGTTTCGCCCTGAGGGACGCGCGCATCGTGTA
TAA---------------
>lcl|MK378224_1_cds_QBA84567_1_2/1-3099_lcl|MK378224.1_cds_QBA84567.1_2/1-3099_protein=structural_protein_protein_id=QBA84567.1_location=2253..5351_gbkey=CDS/1-3099
ATGAGCGCTGCCGACGCGTGGAAGCCGGGTGACCGGCCCCCGCTGGAGAACCTCATGGATGCCATGGACAGA
TCCATTTGGGGCGATAGAAGAAACAACTCTGGCGGGCGGAGAGGGATCAATGCCCTTCTGAGGCCTGGCTAT
GACCCGCGCATGCGGCAGGCTCTGTTACAGCTTTACCAGTTTTTTATCTCAATAAAGAAACAAGGGGGATTC
TGGGATAAAATTAAGGAGGTGGCCAAGCAGTGGTGGATGGCGGGACACCAGACCTCGAAGGGAGACGAGCTC
GCACGGACAGTGCTCGATCTGGGAAGGCTCTTTATGGTGGTCGTAGATGACTATAGGGAGGACCCAGAGATA
GATAGCATCAGAAGGAGCATGATTGACTTCCTTTACGGGGACAATGATGCCACTAGGGCCTTCTTTGGACTA
CAGCGGTTTGCTGACAAGGTGCATTTACCTCAGAGAGATGTGGTGAGAGTGTGGATCACGGGCGGGTATAGA
CCGAACCCCCCGAAAGGGAGTCCTTGGGGTACCTGGGCGGAGCTTGACCTAGACATTCGTAATTCCTTAGAT
GCCTCCTACAAGGCAGAAGAGGAAGACCGTTCGAAAGCGATTCAGGTCCCTCGTATCAACGATCCTAGGCCT
GAATCAGGAGAGCAACCTCAGCCGGCACCTGAAGCGAGGCCTGCTGAGGGTGCTGAGGCTGCTGGCCCAGGG
TCTGATGGACAGTCTGGACGGGCTGATACGGGGGCCGGACGGGAACGAGATTCCCCCTCTACCGAAGTGGGA
GGATCAGATGGACCAGAGTCAGATGGAAAAGGGGGAGGACTCACCCTGCCTGGATATAGGTATGTAGGGCCC
GGCAATCCCTTGGATGCGGGGGAGCCGAGGGGACCCGTAGATGCCATAGCTAAGAAACACGATGAGCGGTAC
GACGAGCTCATCAAGCATGGCCACATACCCTATATTCACGGGAGGGGGGCGGACAGTCTGATGGGGAAAGAG
CTTGCAGATGCCGAGGAAGCGGGGAAGATACTCGATAGGTATGATCAGTTAGTGGCGAATGCCGCTAGGGGG
CTGTGGAGAGCTAAGGACACGTTAGCGGATCTCATTGGTGGGGAGCTGGACAAAGTCTTACCGCCCGATCCT
CCCGTACAGAGCGAGGGGGAGGAGTCCCAGAAGAGACCTCGTGAGGAGGAGGATCCTCCGGAGAGCGCCGAC
TCCGCCCCCAAAGCCCCGCCCGCCCAAAAACCAAGACTAGACGTTCCGGAGTACTTCTGGACGGAGGAGGAA
GAGGGCGCCGGAGAGGGGTCGGGAGACGACGAGGGGGGTGGGATTGTGCGCATTAATATACCAATAAAAATG
GAGAGTGCCGACAGCACCCAACATCAACCTCAAGGTCATGGGGGGGGACCGAGAGCATCCGGGCATTGGCGC
GCAGGCACCGTGTTTGGGACTCATGGGGTGACGACCACTCAGACGCGAATGGTTATACTGAGCCCTAAGACT
GACTACAAGCCGCTGTTCCTGGACGCTGACACCAGTAAATTTGACTCCGAACCAGGCATGGGGTTCCTGACA
CCGTGGCAGTACTTTGATTTTAACTGCTACATGAACCACTTTACCCCGTCTGATTGGCAAGAGCTAGGGAGA
CGATACGACTCCATTAGGCCCAAATCCCTGAGTATATCAGTAGAGAACGTGGTGATCAAAGACGTACATCAG
ACGAACAACGAGACAAACGTGCATGACTCCGGAACAGGTGGCATCCTGATATTCGAAGACTCCGAGTACACC
TTTCCGTATGTCATTGGGCATGCTCAAGAGGGAAACCCTGGTGCACTGAGTATTCAGTGGTACAACCCTCCC
CAATACGCCTATTTTACGGGTTTTAATCCTATTGCTTGGGACCATGCAAACGGTACAATTAAGTATCAGGTA
CATCCTAGCGCGGACACGGAGTTCTTTGTTCTGGAGGAACACGCTGCCCAAATACTGCGCAGCGGTGATGGT
ACCTCCTTTGCTTACGAGTTTCCCAGTCTCGAACCTAAGCGACTGGGCAGCCGTATGGGCACGTTGAACCTC
CGTCATAACCCTGTTTTGCCGAGCCGACTGGCGATTTATTTGGGACAGGATGGGAACAATGCACCTACATTT
TATCAGCCTCGGGGGACTGATTTGGACATATTTCCTCAGGGGTTTATACCGGGCCCAAGACCTTGTCTGCCG
GTTTCCACACAGCTAAGTGCTAGCAGCGACTTCGATGAGATGTCTGCGATCGCCTACGGTGATCGCACTAGT
AATAATCGGCACTCTCTCATGCCGTTTACCAGACAGGCTACAACCATCTCCACTCAAAACTATAATCGCCAG
GGGGAGGTAGAGAGAAATGTACATTTCCAATTGGGTGATATGGCCTTTGCTCGGTCCTCTGCTGAGGATTCT
TTTTATGAAAGATTTGACGAGGACAAAGACTACCGTAATCCTGGTGGTTACGTCAAAAAACCTCGACCTCTG
GTGACAGCAGAGAGAGAAGGTCTTGGAGAAAGACCTGGAGATGCCCTTATGGTCCCCACCTGGGGAGCGAAA
TTACCTGGCAGCAGTACAGGACCTGGAGCCACTAAAACGGAGAAAGTTTCCCTGCCGTTCATTCCCCCCATG
CCCGGAGCTTGCTGGGACGAGCGCCCCCTCTGTTACGAGGACGATATCTGGTGTAAGAAGCCATACACTGAT
TGCTCTTTCATGTCTGAGAAAAATAATCTCGGTGCCTGGGCGCTGGTCGATCCTCCGCCCCAAGTGTTTTTT
CGTATGCAGCCGCAGGTGGGTCCGCCACCGGCGGACTTGGACCAACGAACCTTTCTGCCGCCTGCTTTGAAC
CAGTATGCCATGTTCACTGTGAGCTACACTATGGAGTGGGTGTGCGAACCGCGGAAGCACACTAGACGGCAT
AATTTGGAACCTCCGCCTCCCATGCCTTACACGGAGTCCGGCGACCCCCCGTTTCTCCTTACTCGTTCGCAT
GTTACCAATGATTACCCTCGCTATTCTTTACCTGTAGAGGCGTTTCGCCCTGAGGGACGCGCGCATCGTGTA
TAA---------------
>5327_gbkey=CDS/1-3090
ATGAGCGCTGCCGACGCGTGGAAGCCGGGTGACCGGCCCCCGCTGGAGAACCTCATGGATGCCATGGACAGA
TCCATTTGGGGCGATAGAAGAAACAACTCTGGCGGGCGGAGAGGGATCAATGCCCTTCTGAGGCCTGGCTAT
GACCCGCGCATGCGGCAGGCTCTGTTACAGCTTTACCAGTTTTTTATCTCAATAAAGAAACAAGGGGGATTC
TGGGATAAAATTAAGGAGGTGGCCAAGCAGTGGTGGATGGCGGGACACCAGACCTCGAAGGGAGACGAGCTC
GCACGGACAGTGCTCGATCTGGGAAGGCTCTTTATGGTGGTCGTAGATGACTATAGGGAGGACCCAGAGATA
GATAGCATCAGAAGGAGCATGATTGACTTCCTTTACGGGGACAATGATGCCACTAGGGCCTTCTTTGGACTA
CAGCGGTTTGCTGACAAGGTGCATTTACCTCAGAGAGATGTGGTGAGAGTGTGGATCACGGGCGGGTATAGA
CCGAACCCCCCGAAAGGGAGTCCTTGGGGTACCTGGGCGGAGCTTGACCTAGACATTCGTAATTCCTTAGAT
GCCTCCTACAAGGCAGAAGAGGAAGACCGTTCGAAAGCGATTCAGGTCCCTCGTATCAACGATCCTAGGCCT
GAATCAGGAGAGCAACCTCAGCCGGCACCTGAAGCGAGGCCTGCTGAGGGTGCTGAGGCTGCTGGCCCAGGG
TCTGATGGACAGTCTGGACGGGCTGATACGGGGGCCGGACGGGAACGAGATTCCCCCTCTACCGAAGTGGGA
GGATCAGATGGACCAGAGTCAGATGGAAAAGGGGGAGGACTCACCCTGCCTGGATATAGGTATGTAGGGCCC
GGCAATCCCTTGGATGCGGGGGAGCCGAGGGGACCCGTAGATGCCATAGCTAAGAAACACGATGAGCGGTAC
GACGAGCTCATCAAGCATGGCCACATACCCTATATTCACGGGAGGGGGGCGGACAGTCTGATGGGGAAAGAG
CTTGCAGATGCCGAGGAAGCGGGGAAGATACTCGATAGGTATGATCAGTTAGTGGCGAATGCCGCTAGGGGG
CTGTGGAGAGCTAAGGACACGTTAGCGGATCTCATTGGTGGGGAGCTGGACAAAGTCTTACCGCCCGATCCT
CCCGTACAGAGCGAGGGGGAGGAGTCCCAGAAGAGACCTCGTGAGGAGGAGGATCCTCCGGAGAGCGCCGAC
TCCGCCCCCAAAGCCCCGCCCGCCCAAAAACCAAGACTAGACGTTCCGGAGTACTTCTGGACGGAGGAGGAA
GAGGGCGCCGGAGAGGGGTCGGGAGACGACGAGGGGGGTGGGATTGTGCGCATTAATATACCAATAAAAATG
GAGAGTGCCGACAGCACCCAACATCAACCTCAAGGTCATGGGGGGGGACCGAGAGCATCCGGGCATTGGCGC
GCAGGCACCGTGTTTGGGACTCATGGGGTGACGACCACTCAGACGCGAATGGTTATACTGAGCCCTAAGACT
GACTACAAGCCGCTGTTCCTGGACGCTGACACCAGTAAATTTGACTCCGAACCAGGCATGGGGTTCCTGACA
CCGTGGCAGTACTTTGATTTTAACTGCTACATGAACCACTTTACCCCGTCTGATTGGCAAGAGCTAGGGAGA
CGATACGACTCCATTAGGCCCAAATCCCTGAGTATATCAGTAGAGAACGTGGTGATCAAAGACGTACATCAG
ACGAACAACGAGACAAACGTGCATGACTCCGGAACAGGTGGCATCCTGATATTCGAAGACTCCGAGTACACC
TTTCCGTATGTCATTGGGCATGCTCAAGAGGGAAACCCTGGTGCACTGAGTATTCAGTGGTACAACCCTCCC
CAATACGCCTATTTTACGGGTTTTAATCCTATTGCTTGGGACCATGCAAACGGTACAATTAAGTATCAGGTA
CATCCTAGCGCGGACACGGAGTTCTTTGTTCTGGAGGAACACGCTGCCCAAATACTGCGCAGCGGTGATGGT
ACCTCCTTTGCTTACGAGTTTCCCAGTCTCGAACCTAAGCGACTGGGCAGCCGTATGGGCACGTTGAACCTC
CGTCATAACCCTGTTTTGCCGAGCCGACTGGCGATTTATTTGGGACAGGATGGGAACAATGCACCTACATTT
TATCAGCCTCGGGGGACTGATTTGGACATATTTCCTCAGGGGTTTATACCGGGCCCAAGACCTTGTCTGCCG
GTTTCCACACAGCTAAGTGCTAGCAGCGACTTCGATGAGATGTCTGCGATCGCCTACGGTGATCGCACTAGT
AATAATCGGCACTCTCTCATGCCGTTTACCAGACAGGCTACAACCATCTCCACTCAAAACTATAATCGCCAG
GGGGAGGTAGAGAGAAATGTACATTTCCAATTGGGTGATATGGCCTTTGCTCGGTCCTCTGCTGAGGATTCT
TTTTATGAAAGATTTGACGAGGACAAAGACTACCGTAATCCTGGTGGTTACGTCAAAAAACCTCGACCTCTG
GTGACAGCAGAGAGAGAAGGTCTTGGAGAAAGACCTGGAGATGCCCTTATGGTCCCCACCTGGGGAGCGAAA
TTACCTGGCAGCAGTACAGGACCTGGAGCCACTAAAACGGAGAAAGTTTCCCTGCCGTTCATTCCCCCCATG
CCCGGAGCTTGCTGGGACGAGCGCCCCCTCTGTTACGAGGACGATATCTGGTGTAAGAAGCCATACACTGAT
TGCTCTTTCATGTCTGAGAAAAATAATCTCGGTGCCTGGGCGCTGGTCGATCCTCCGCCCCAAGTGTTTTTT
CGTATGCAGCCGCAGGTGGGTCCGCCACCGGCGGACTTGGACCAACGAACCTTTCTGCCGCCTGCTTTGAAC
CAGTATGCCATGTTCACTGTGAGCTACACTATGGAGTGGGTGTGCGAACCGCGGAAGCACACTAGACGGCAT
AATTTGGAACCTCCGCCTCCCATGCCTTACACGGAGTCCGGCGACCCCCCGTTTCTCCTTACTCGTTCGCAT
GTTACCAATGATTACCCTCGCTATTCTTTACCTGTAGAGGCGTTTCGCCCTGAGGGACGCACGCAT------
------------------
>lcl|KP245940_1_cds_AJT39527_1_1/1-3099_lcl|KP245940.1_cds_AJT39527.1_1/1-3099_gene=ORF2_protein=capsid_protein_protein_id=AJT39527.1_location=1..3099_gbkey=CDS/1-3099
ATGAGCGCTGCCGACGCGTGGAAGCCGGGTGACCGGCCCCCGCTGGAGAACCTCATGGATGCCATGGACAGA
TCCATTTGGGGCGATAGAAGAAACAACTCTGGCGGGCGGAGAGGGATCAATGCCCTTCTGAGGCCTGGCTAT
GACCCGCGCATGCGGCAGGCTCTGTTGCAGCTTTACAAGTTTTTTATCTCAATAAAAAAACAAGGGGGATTC
TGGGATAAAATTAAGGAGGTGGCCAAGCAGTGGTGGATGGCGGGACACCAGACCTCGAAGGGAGACGAGCTC
GCACGAACAGTGCTCGATCTGGGAAGGCTCTTTATGGTGGTCGTAGATGACTATAGGGAGGACCCAGAGATA
GATAGCGTCAGAAGGAGCATGATTGACTTCCTTTACGGGGACAATGATGCCACTAGGGCCTTCTTTGGACTA
CAGCGGTTTGCTGACAAGGTGCATTTACCTCAGAGAGATGTGGTGAGAGTGTGGATCACGGGCGGGTATAGA
CCGAAGCCCCCGAAAGGGAGTCCTTGGGGTACCTGGGCGGAGCTTGACCTAGACATTCGTAATTCCTTAGAT
GCCTCCTACAAGGCAGAAGAGGAAGACCGTTCGAAAGCGATTCAGGTCCCTCGTATCAACGATCCTGGGCCT
GAATCAGGAGAGCAACCTCAGCCGGCACCTGAAGAGAGGCCTGCTGAGGGTGCTGAGGCTGCTGGCCCAGGG
TCTGATGGACAGTCTGGACGGGCTGATACGGGGGCCGGACGGGAACGAGATTCCCCCTCTACCGAAGTGGGA
GGATCAGATGGACCAGAGTCAGATGGAAAAGGGGGAGGACTCACCCTGCCTGGATATAGGTATGTAGGGCCC
GGCAATCCCTTGGATGCGGGGGAGCCGAGGGGACCCGTAGATGCCATAGCTAAGAAACACGATGAGCGGTAC
GACGAGCTCATCAAGCATGGCCACATACCCTATATTCACGGGAGGGGGGCGGACAGTCTGATGGGGAAAGAG
CTTGCAGATGCCGAGGAAGCGGGGAAGATACTCGATAGGTATGATCAGTTAGTGGCGAATGCCGCTAGGGGG
CTGTGGAGAGCTAAGGACACGTTAGCGGATCTCATTGGTGGGGAGCTGGACAAAGTCTTACCGCCCGATCCT
CCCGTACAGAGCGAGGGGGAGGAGTCCCAGAAGAGACCTCGTGAGGAGGAGGATCCTCAAGAGAGCGCCAAC
TCCGCCCCCCAAGTCCCGCCCGCCCAGAAACCAAGACTAGACGTTCCGGAGTACTTCTGGACGGACGAGGAA
GAGGGCGCCGGAGAGGGGTCGGGAGACGACGAGGGGGGTGGGATTGTGCGCATTAATATACCAATAAAAATG
CAGAGTGCCGACAGCACCCAACATCAACCTCAAGGTCATGGGGGGGGGCCGAGAGCATCCGGGCATTGGCGC
GCAGGCACCATATTTGGGACTCATGGGGTGACGACCACTCAGACGCGAATGGTTATACTGAGCCCTAAGACT
GACTACAAGCCTCTGTTCCTGGACGCTGACACCAGTAAATTTGACTCTGAACCGGGCATGGGGTTCCTGACA
CCGTGGCAGTACTTTGATTTTAACTGCTACATGAACCACTTCACCCCGTCTGATTGGCAAGAGCTAGGGAGG
CGATACGACTCCATTAGGCCCAAATCCCTGACTATATCAGTAGAGAACGTGGTGATCAAAGACGTACATCAG
ACGAACAACGAGACAAACGTGCATGACTCCGGAACAGGTGGCATCATGATATTCGAAGACTCCGAGTACACA
TTTCCGTATGTCATTGGGCATGCTCAAGAGGGCAACCCCGGTGCACTGAGTATTCAGTGGTACAACCCTCCC
CAATACGCCTATTTTACAGGTTTTAATCCTATTGCTTGGGACCATGCAAACGGTACCACTAAGTATCGGGTC
CATCCTAGTGCGGACACGGAGTTTTTCGTTCTGGAAGAACACGCTGCCCAAATACTGCGCAGCGGTGATGGT
ACCTCCTTTGCTTACGAGTTTCCCAGTCTCGAACCTAAGCGACTGGGCAGCCGTATGGGCACGTTGAACCTC
CGTCATAACCCTGTTCTGCCCAGCAGACTGGCGATTTATTTAGGACAGGATGGGTCCGATGCACCTACATTT
TATCAGCCTCAAGGGACTGATCTGGACATATTTCCTCAGGGGTTCATACCGGGCCCAAGACCGTGTCTGCCG
GTTTCTACACAGCTAAGAGCTAGCAGCGACTTCGATGAGATGTCTGCGATCGCCTACGGTGATCCCACTAGT
AATAATCGGCACTCTCTCATGCCGTTTACCAGACAGGCCACAACCATCTCCACTCAAAACTATAACCGCCAG
GGGGAGATAGAGAGAAATGTACACTTCCAATTGGGTGATATGGCCTTTGCTCGGTCCTCGGCTGAAGATTCT
TTTTATGAAAGGTTTGAGGAGGACAAAGACTACCGTAATCCTGGTGGTTACGTCAAAAAACCGCGACCCCTG
GTGACAGCAGAGCGAGAAGGTCTTGGAGAGAGACCTGGAGATGCCCTTATGGTGCCCACCTGGGGAGCACAC
TTACCTGGCAGCAGCACTGGACCTGGAACCACAAAAACGGAGAAAGTTTCCCTGCCGTTCATTCCCCCCATG
CCTGGTGCTTGCTGGGACGAGCGCCCCCTCTGTTACGAGGACGATATCTGGTGTAAGAAACCATACACTGAT
TGTTCCTTCATGTCTGAGAAAAATAATCTCGGTGCCTGGGCGCTGGTGGATCCTCCGCCCCAAGTTTTTTTT
CGGATGCAGCCGCAGGTGGGTCCGCCACCGGCGGACTTGGACCAACGGACCTTTCTGCCGCCTGCTCTGAAC
CAGTATGCCATGTTCACTGTGAGCTACACTATGGAGTGGGTGTGCGAACCGCGGAAGCACACTAGACGGCAT
AATTTGGAACCTCCGCCTCCCATGCCTTACACGGAGTCCGGCGACCCCCCGTTTCTCCTTACTCGATCGCAT
GCTTCCAATGATTACCCTCGCTATTCTTTACCTGTAGAGGCGTTTCGCCCAGAGGGACGCGCTCATCGTGTA
TAA---------------
>lcl|MG345019_1_cds_AWO81954_1_2/1-3099_lcl|MG345019.1_cds_AWO81954.1_2/1-3099_protein=structural_protein_protein_id=AWO81954.1_location=2180..5278_gbkey=CDS/1-3099
ATGAGCGCTGCCGACGCGTGGAAGCCGGGTGACCGGCCCCCGCTGGAGAACCTCATGGATGCCATGGACAGA
TCCATTTGGGGCGATAGAAGAAACAACTCTGGCGGGCGGAGAGGGATCAATGCCCTTCTGAGGCCTGGCTAT
GACCCGCGCATGCGGCAGGCTCTGTTACAGCTTTACAAGTTTTTTATCTCAATAAAGAAACAAGGGGGATTC
TGGGATAAAATTAAGGAGGTGGCTAAGCAGTGGTGGATGGCGGGACACCAGACCTCGAAGGGAGACGAGCTC
GCACGAACAGTGCTCGATCTGGGAAGGCTCTTTATGGTCGTCGTAGATGACTATAGGGAGGACCCAGAGATA
GATAGCGTCAGAAGGAGCATGATTGACTTCCTTTACGGGGACAATGATGCCACTAGGGCCTTCTTTGGACTA
CAGCGGTTTGCTGACAAGGTGCATTTACCTCAGAGAGATGTGATGAGAGTGTGGATCACGGGCGGGTATAGA
CCGCAGCCCCCGAAAGGGAGTCCTTGGGGTACCTGGGCGGAGCTTGACCTAGACATTCGTAATTCCTTAGAT
GCCTCCTACAAGGCAGAAGAGGAAGACCGTTCGAAAGCGATTCAGGTCCCTCGTATCAACGATCCTGGGCCT
GAATCAGGAGAGCAACCTCAGCCGGCACCTGAAGAGAGGCCTGCTGAGGGTGCTGAGGCTGCTGGCCCAGGG
TCTGATGGACAGTCTGGACGGGCTGATACGGGGGCCGGACGGGAACGAGATTCCCCCTCTACCGAAGTGGGA
GGATCAGATGGACCAGAGTCAGATGGAAAAGGGGGAGGACTCACCCTGCCTGGATATAGGTATGTAGGGCCC
GGCAATCCCTTGGATGCGGGGGAGCCGAGGGGACCCGTAGATGCCATAGCTAAGAAACACGATGAGCGGTAC
GACGAGCTCATCAAGCATGGCCACATACCCTATATTCACGGGAGGGGGGCGGACAGTCTAATGGGGAAAGAG
CTTGCAGATGCCGAGGAAGCGGGGAAGATACTCGATAGGTATGATCAGTTAGTGGCGAATGCCGCTAGGGGG
CTGTGGAGAGCTAAGGACACGTTAGCGGATCTCATTGGTGGGGAGCTGGACAAAGTCTTACCGCCCGATCCT
CCCGTACAGAGCGAGGGGGAGGAGTCCCAGAAGAGACCTCGTGAGGAGGAGGATCCTCCAGAGAGCGCCAAC
TCCGCCCCCCAAGTCCCGCCCGCCCAGAAACCAAGACTAGACGTTCCGGAGTACTTCTGGACGGAGGAGGAA
GAGGGCGCCGGAGAGGGGTCGGGAGACGACGAGGGGGGTGGGATTGTGCGCATTAATATACCAATAAAAATG
CAGAGTGCCGACAGCACCCAACATCAACCTCAAGGTCATGGGGGGGGACCGAGAGCATCCGGGCATTGGCGC
GCAGGCACCGTGTTTGGGACTCATGGGGTGACGACCACTCAGACGCGAATGGTTATACTGAGCCCTAAGACT
GACTACAAGCCGCTGTTCCTGGACGCTGACACCAGTAAATTTGACTCCGAACCAGGCATGGGGTTCCTGACA
CCGTGGCAGTACTTTGATTTTAACTGCTACATGAACCACTTTACCCCGTCTGATTGGCAAGAGCTAGGGAGA
CGATACGACTCCATTAGGCCCAAATCCCTGAGTATATCAGTAGAGAACGTGGTGATCAAAGACGTACATCAG
ACGAACAACGAGACAAACGTGCATGACTCCGGAACAGGTGGCATCCTGATATTCGAAGACTCCGAGTACACC
TTTCCGTATGTCATTGGGCATGCTCAAGAGGGAAACCCTGGTGCACTGAGTATTCAGTGGTACAACCCTCCG
CAATACGCCTATTTTACGGGTTTTAATCCTATTGCTTGGGACCATGCAAACGGTACAATTAAGTATCAGGTA
CATCCTAGCGCGGACACGGAGTTCTTTGTTCTGGAGGAACACGCTGCCCAAATACTGCGCAGCGGTGATGGT
ACCTCCTTTGCTTACGAGTTTCCCAGTCTCGAACCTAAGCGACTAGGCAGCCGTATGGGCACGTTGAACCTC
CGTCATAACCCTGTTCTGCCCAGCAGACTGGCGATTTATTTGGGACAGGATGGGAACAATTCACCTACATTT
TATCAGCCTCGGGGGACTGATTTGGACATATTTCCTCAGGGGTTTATACCGGGCCCAAGACCGTGTCTGCCG
GTTTCCACACAGCTAAGTGCTAGCAGCGACTTCGATGAGATGTCTGCGATCGCCTACGGTGATCGCACTAGT
AATAATCGGCACTCTCTCATGCCGTTTACCAGACAGGCTACAACCATCTCCACTCAAAACTATAATCGTCAG
GGGGAGGTAGAGAGAAATGTACATTTCCAATTGGGTGATATGGCCTTTGCTCGGTCCTCTGCTGAAGATTCT
TTTTATGAAAGATTTGACGAGGACAAAGACTACCGTAATCCTGGTGGTTACGTCAAAAAACCTCGACCTCTG
GTGACAGCAGAGAGAGAAGGTCTTGGAGAGAGACCTGGAGATGCCCTTATGGTCCCCACCTGGGGAGCGAAA
TTACCTGGCAGCAGTACAGGACCTGGAGCCACTAAAACGGAGAAAGTTTCCCTGCCGTTCATTCCCCCCATG
CCTGGTGCTTGCTGGGACGAGCGCCCCCTCTGTTACGAGGACGATATCTGGTGTAAGAAACCATACACTGAT
TGTTCCTTCATGGCTGAGAAAAATAATCTCGGTGCCTGGGCGATAGTGGATCCTCCGCCCCAAGTGTTTTTT
CGGATGCAGCCGCAGGTGGGTCCGCCACCGGCGGACTTGGACCAACGGACCTTTCTGCCGCCTGCTCTGAAC
CAGTATGCCATGTTCACTGTGAGCTACACTATGGAGTGGGTGTGCGAACCGCGGAAGCATACTAGACGGCAT
AATTTGGAACCTCCGCCTCCCATGCCTTACACGGAGTCCGGCGACCCCCCGTTTCTCCTTACTCGTTCGCAT
GTTACCAATGATTACCCTCGCTATTCTTTGCCTGTAGAGGCGTTTCGCCCAGAGGGACGCGCGCATCGTGTA
TAA---------------
>lcl|KP245941_1_cds_AJT39528_1_1/1-3099_lcl|KP245941.1_cds_AJT39528.1_1/1-3099_gene=ORF2_protein=capsid_protein_protein_id=AJT39528.1_location=1..3099_gbkey=CDS/1-3099
ATGAGCGCTGCCGACGCGTGGAAGCCGGGTGACCGGCCCCCGCTGGAGAACCTCATGGATGCCATGGACAGA
TCCATTTGGGGCGATAGAAGAAACAACTCTGGCGGGCGGAGAGGGATCAATGCCCTTCTGAGGCCTGGCTAT
GACCCGCGCATGCGGCAGGCTCTGTTGCAGCTTTACAAGTTTTTTATCTCAATAAAAAAACAAGGGGGATTC
TGGGATAAAATTAAGGAGGTGGCCAAGCAGTGGTGGATGGCGGGACACCAGACCTCGAAGGGAGACGAGCTC
GCACGAACAGTGCTCGATCTGGGAAGGCTCTTTATGGTGGTCGTAGATGACTATAGGGAGGACCCAGAGATA
GATAGCGTCAGAAGGAGCATGATTGACTTCCTTTACGGGGACAATGATGCCACTAGGGCCTTCTTTGGACTA
CAGCGGTTTGCTGACAAGGTGCATTTACCTCAGAGAGATGTGGTGAGAGTGTGGATCACGGGCGGGTATAGA
CCGAAGCCCCCGAAAGGGAGTCCTTGGGGTACCTGGGCGGAGCTTGACCTAGACATTCGTAATTCCTTAGAT
GCCTCCTACAAGGCAGAAGAGGAAGACCGTTCGAAAGCGATTCAGGTCCCTCGTATCAACGATCCTGGGCCT
GAATCAGGAGAGCAACCTCAGCCGGCACCTGAAGAGAGGCCTGCTGAGGGTGCTGAGGCTGCTGGCCCAGGG
TCTGATGGACAGTCTGGACGGGCTGATACGGGGGCCGGACGGGAACGAGATTCCCCCTCTACCGAAGTGGGA
GGATCAGATGGACCAGAGTCAGATGGAAAAGGGGGAGGACTCACCCTGCCTGGATATAGGTATGTAGGGCCC
GGCAATCCCTTGGATGCGGGGGAGCCGAGGGGACCCGTAGATGCCATAGCTAAGAAACACGATGAGCGGTAC
GACGAGCTCATCAAGCATGGCCACATACCCTATATTCACGGGAGGGGGGCGGACAGTCTGATGGGGAAAGAG
CTTGCAGATGCCGAGGAAGCGGGGAAGATACTCGATAGGTATGATCAGTTAGTGGCGAATGCCGCTAGGGGG
CTGTGGAGAGCTAAGGACACGTTAGCGGATCTCATTGGTGGGGAGCTGGACAAAGTCTTACCGCCCGATCCT
CCCGTACAGAGCGAGGGGGAGGAGTCCCAGAAGAGACCTCGTGAGGAGGAGGATCCTCAAGAGAGCGCCAAC
TCCGCCCCCCAAGTCCCGCCCGCCCAGAAACCAAGACTAGACGTTCCGGAGTACTTCTGGACGGACGAGGAA
GAGGGCGCCGGAGAGGGGTCGGGAGACGACGAGGGGGGTGGGATTGTGCGCATTAATATACCAATAAAAATG
CAGAGTGCCGACAGCACCCAACATCAACCTCAAGGTCATGGGGGGGGGCCGAGAGCATCCGGGCATTGGCGC
GCAGGCACCATATTTGGGACTCATGGGGTGACGACCACTCAGACGCGAATGGTTATACTGAGCCCTAAGACT
GACTACAAGCCTCTGTTCCTGGACGCTGACACCAGTAAATTTGACTCTGAACCGGGCATGGGGTTCCTGACA
CCGTGGCAGTACTTTGATTTTAACTGCTACATGAACCACTTCACCCCGTCTGATTGGCAAGAGCTAGGGAGG
AGATACGACTCCATTAGGCCCAAATCCCTGACTATATCAGTAGAGAACGTGGTGATCAAAGACGTACATCAG
ACGAACAACGAGACAAACGTGCATGACTCCGGAACAGGTGGCATCATGATATTCGAAGACTCCGAGTACACA
TTTCCGTATGTCATTGGGCATGCTCAAGAGGGCAACCCCGGTGCACTGAGTATTCAGTGGTACAACCCTCCC
CAATACGCCTATTTTACAGGTTTTAATCCTATTGCTTGGGACCATGCAAACGGTACCACTAAGTATCGGGTC
CATCCTAGTGCGGACACGGAGTTTTTCGTTCTGGAAGAACACGCTGCCCAAATACTGCGCAGCGGTGATGGT
ACCTCCTTTGCTTACGAGTTTCCCAGTCTCGAACCTAAGCGACTGGGCAGCCGTATGGGCACGTTGAACCTC
CGTCATAACCCTGTTCTGCCCAGCAGACTGGCGATTTATTTAGGACAGGATGGGTCCGATGCACCTACATTT
TATCAGCCTCAAGGGACTGATCTGGACATATTTCCTCAGGGGTTCATACCGGGCCCAAGACCGTGTCTGCCG
GTTTCTACACAGCTAAGAGCTAGCAGCGACTTCGATGAGATGTCTGCGATCGCCTACGGTGATCCCACTAGT
AATAATCGGCACTCTCTCATGCCGTTTACCAGACAGGCCACAACCATCTCCACTCAAAACTATAACCGCCAG
GGGGAGATAGAGAGAAATGTACACTTCCAATTGGGTGATATGGCCTTTGCTCGGTCCTCGGCTGAAGATTCT
TTTTATGAAAGGTTTGAGGAGGACAAAGACTACCGTAATCCTGGTGGTTACGTCAAAAAACCGCGACCCCTG
GTGACAGCAGAGCGAGAAGGTCTTGGAGAGAGACCTGGAGATGCCCTTATGGTGCCCACCTGGGGAGCACAC
TTACCTGGCAGCAGCACTGGACCTGGAACCACAAAAACGGAGAAAGTTTCCCTGCCGTTCATTCCCCCCATG
CCTGGTGCTTGCTGGGACGAGCGCCCCCTCTGTTACGAGGACGATATCTGGTGTAAGAAACCATACACTGAT
TGTTCCTTCATGTCTGAGAAAAATAATCTCGGTGCCTGGGCGCTGGTGGATCCTCCGCCCCAAGTTTTTTTT
CGGATGCAGCCGCAGGTGGGTCCGCCACCGGCGGACTTGGACCAACGGACCTTTCTGCCGCCTGCTCTGAAC
CAGTATGCCATGTTCACTGTGAGCTACACTATGGAGTGGGTGTGCGAACCGCGGAAGCACACTAGACGGCAT
AATTTGGAACCTCCGCCTCCCATGCCTTACACGGAGTCCGGCGACCCCCCGTTTCTCCTTACTCGATCGCAT
GCTTCCAATGATTACCCTCGCTATTCTTTACCTGTAGAGGCGTTTCGCCCAGAGGGACGCGCTCATCGTGTA
TAA---------------
>lcl|JX101461_1_cds_AFQ55393_1_2/1-3099_lcl|JX101461.1_cds_AFQ55393.1_2/1-3099_protein=structural_protein_protein_id=AFQ55393.1_location=2254..5352_gbkey=CDS/1-3099
ATGAGCGCTGCCGACGCGTGGAAGCCGGGTGACCGGCCCCCGCTGGATAACCTCATGGATGCCATGGACAGA
TCGATTTGGGGCGATAGAAGAAACAACTCTGGCGGGCGGAGAGGGATCAATGCCCTTCTGAGGGCTGGCTAT
GACCCGCGCATGCGGCAAGCTCTGTTACAGCTTTACAACTTTTTTATCTCAATAAAAAAACAAGGGGGATTC
TGGGATAAAATTAAGGAGGTGGCCAAGCAGTGGTGGATGGCGGGACACCAGACCTCGAAGGGAGACGAGCTC
GCACGAACAGTGCTCGATCTGGGAAGGCTCTTTATGGCCGTCGTAGATGACTATAGGGAGGACCCAGAGATA
GATAGCGTCAGAAGGAGCATGATTGACTTCCTTTACGGGGACAATGATGCCACTAGGGCCTTCTTTGGACTA
CAGCGGTTTGCTGACAAGGTGCATTTACCTCAGAGAGACGTGATGAGAGTGTGGATCACGGGCGGGTATAGA
CCGCAGCCCCCGAAAGGGAGTCCTTGGGGTACCTGGGCGGAGCTTGACCTAGACATTCGTAATTCCTTAGAT
GCCTCCTATAAGGCAGAAGAGGAAGACCGTTCGAAAGCGATTCAGGACCCTCGTATCAACGATCCTGGGTCT
GAGTCAGGAGAGCAACCTCAGCCGGCACCTGAAGAGAGGCCTGCTGAGAGTGCTGAGGCTGCTGGCCCAGGG
TCTGATGGACAGTCTGGACGGGCTGATACGGGGGCCGGACGGGAACGAGATTCCCCCTCTACCGAAGTGGGA
GGATCAGATGGACCAGAGTCAGATGGAAAAGGGGGAGGACTCACCCTGCCTGGATATAGGTATGTAGGGCCC
GGCAATCCCTTGGATGCGGGGGAGCCGAGGGGACCCGTAGATGCCATAGCTAAGAAACACGATGAGCGGTAC
GACGAGCTCATCAAGCATGGCCACATACCCTATATTCACGGGAGGGGGGCGGACAGTCTGATGGGGAAAGAG
CTTGCAGATGCCGAGGAAGCGGGGAAGATACTCGATAGGTATGATCAGTTAGTGGCTAATGCCGCTAGGGGG
CTGTGGAGAGCTAAGGACACGTTAGCGGATCTCATTGGTGGGGAGCTGGACAAAGTCTTACCGCCCGATCCT
CCCGTACAGAGCGAGGGGGAGGAGTCCCAGAAGAGACCTCGTGAGGAGGAGGATCCTCCAGAGAGCGCCAAC
TCCGCCCCCCAAGTCCCGCCCGCCCAGAAACCAAGACTAGACGTTCCGGAGTACTTCTGGACGGACGAGGAA
GAGGGCGCCGGAGAGGGGTCGGGAGACGACGAGGGGGGTGGGATTGTGCGCATTAATATACCAATAAAAATG
CAGAGTGCCGACAGCACCCAACATCAACCTCAAGGTCATGGGGGGGGACCGAGAGCATCCGGGCATTGGCGC
GCAGGCACCGTGTTTGGGACTCACGGGGTGACGACCACTCAGACGCGAATGGTTATACTGAGCCCTAAGACT
GACTACAAGCCTCTGTTCTTAGACGCTGACACTAGTAAATTTGACTCTGAACCGGGGATGGGGTTCCTGACA
CCGTGGCAGTACTTTGATTTTAACTGCTACATGAACCACTTTACCCCGTCTGATTGGCAAGAGCTAGGGAGA
CGATACGACTCCATAAGGCCGAAATCCCTGACTATATCAGTAGAGAACGTGGTGATCAAAGACGTACATCAG
ACGAACAACGAGACAAACGTGCACGACTCCGGAACAGGTGGCATCATGATATTCGAAGACTCCGAGTACACC
TTTCCGTATGTCATTGGGCATGCTCAAGAGGGCAACCCCGGTGCACTGAGTATTCAGTGGTACAACCCTCCG
CAATACGCCTATTTTACAGGTTTCAATCCTATTGCTTGGGACCATGCAAACGGTACCACTAAGTATCGGGTA
CATCCTAGTGCGGACACGGAGTTCTTTGTTCTAGAAGAACACGCTGCCCAAATCCTGCGCAGCGGTGATGGT
ACCTCCTTTGCTTACCAGTTTCCTAGTCTCGAACCTAAGCGACTGGGCAGCCGTATGGGCACGTTGAACCTC
CGTCATAACCCTGTTCTGCCCAGTAGACTGGCGATTTATTTGGGACAGGATGGGTCCGATGCACCTACATTT
TATCAGCCTCAGGGGACTGATCTGGATATATTTCCTCAGGGGTTTATACCGGGCCCAAGACCTTGTCTGCCG
GTTTCCACACAGCTAAGAGCTAGCAGCGACTTCGATGAGATGTCTGCGATCGCCTACGGTGATCCCACCAGT
AATAATCGGCACTCTCTCATGCCGTTTACCAGACAGGCTACAACCATCTCCACTCAAAACTATAATCGCCAG
GGGGAGGTAGAGAGAAATGTACATTTCCAATTGGGTGATATGGCCTTTGCTCGGTCCTCTGCTGAAGATTCT
TTTTATGAAAGGTTTGAGGAGGACAAAGACTACCGTAATCCTGGTGGTTACGTCAAAAAACCGCGCCCACTG
GTGACAGCCGAGAGAGAAGGTCTTGGAGAAAGACCTGGAGATGCCCTTATGGTGCCCACCTGGGGAGCGCAC
TTACCTGGCAGCAGTACAGGACCTGGAACCACCAAAACGGAGAAAGTTTCCCTGCCGTTCATTCCCCCCATG
CCTGGTGCTTGCTGGGACGAGCGTCCCCTCTGTTACGAGGACGATATCTGGTGTAAGAAACCATACACTGAT
TGTTCCTTCATGTCCGAGAAAAATAATCTCGGTGCCTGGGCGCTGGTGGATCCTCCGCCCCAAGTGTTTTTT
CGTATGCAGCCGCAGGTGGGTCCGCCACCGGCGGACTTGGACCAACGAACCTTTCTGCCGCCTGCTTTGAAC
CAGTATGCCATGTTCACTGTGAGCTACACTATGGAGTGGGTGTGCGAACCGCGGAAGCACACCAGACGGCAT
AATTTGGAACCTCCGCCTCCCATGCCTTACACGGAGTCCGGCGACCCCCCATTTCTCCTTACTCGTTCGCAT
GCTACAAATGATTACCCTCGCTATTCTTTACCTGTAGAGGCGTTTCGCCCAGAGGGACGCGCGCATCGTGTA
TAA---------------
>lcl|KC701305_1_cds_AGM20593_1_1/1-3099_lcl|KC701305.1_cds_AGM20593.1_1/1-3099_protein=structural_protein_protein_id=AGM20593.1_location=1..3099_gbkey=CDS/1-3099
ATGAGCGCTGCCGACGCGCGGAAGCCGGGTGACCGGCCCCCGCTGGAGAACCTCATGGATGCCATGGACAGA
TCCATTTGGGGCGATAGAAGAAACAACTCTGGCGGGCGGAGAGGGATCAATGCCCTTCTGAGGGCTGGCTAT
GACCCGCGCATGCGGAAGGCTCTGTTACAGCTTTACAAGTTTTTTATCTCAATAAAGAAACAAGGGGGATTC
TGGGACAAAATTAAGGAGGTGGCCAAGCAGTGGTGGATGGCGGGACACCAGACCTCGAAGGGAGACGAGCTC
GCACGAACAGTGCTCGATCTGGGAAGACTCTTTATGGCCGTCGTAGATGACTATAGGGAGGACCCAGAGATA
GATAGCGTAAGAAGGAGCATGATTGACTTCCTTTACGGGGACAATGATGCGACTAGGGCCTTCTTTGGACTA
CAGCGGTTTGCTGACAAGGTGCATTTACCTCAGAGAGACGTGATGAGAGTGTGGATCACGGGCGGGTATAGA
CCGGAACCCCCCAAAGGGAGTCCTTGGGGTACCTGGGCTGAGCTTGACCTAGACATTCGTAATTCCTTAGAT
GCCTCCTACAAGGCAGAAGAGGAAGACCGTTCGAAAGCGATTCAGGTCCCTCGTATCAACGATCCTGGGCCT
GAATCAGGAGAGCAACCTCAGCCGGCACCTGAAGAGAGGCCTGCTGAGGGTGCTGAGACTGCTGGCCCAGGG
TCTGATGGACAGTCTGGACGGGCTGATACGGGGGCCGGACGGGAACGAGATTCCCCCTCTACCGAAGTGGGA
GGATCAGATGGACCAGAGTCAGATGGAAAAGGGGGAGGACTCACCCTGCCTGGATATAGGTATGTAGGGCCC
GGCAATCCCTTGAATGCGGGGGAGCCGAGGGGACCCGTAGATGCCATAGCTATGAAACACGATGAGCGGTAC
GACGAGCTCATCAAGCATGGCCACATACCCTATATTCACGGGAGGGGGGCGGACAATCTGATGGGGAAAGAG
CTTGCAGATGCCGAGGAAGCGGGGAAGATCCTCGATAGGTATGATCAGTTAGTGGCGAATGCCGCTAGGGGG
CTGTGGAGAGCTAAGGACACGTTAGCGGATCTCATTGGTGGGGAGCTGGACAAAGTCTTACCGCCCGATCCT
CCCGTACAGAGCGAGGGGGAGGAGTCCCAGAAGAGACCTCGTGAGGAGGAGGATCCTCCAGAGAGCGCCAAC
TCCGCCCCCCAAGTCCCGCCCGCCCAGAAACCAAGACTAGACGTTCCGGAGTACTTCTGGACGGACGAGGAA
GAGGGCGCCGGAGAGGGGTCGGGAGACGAAGAGGGGGGTGGGATTGTGCGCATTAATATACCAATAAAAATG
CAGAGTGCCGACAGCACCCAACATCAACCTCAAGGTCATGGGGGGGGGCCGAGAGCATCCGGGCATTGGCGC
GCCGGCACCATGTTTGGGACTCATGGGGTGACGACCACTCAGACGCGAATGGTTATACTGAGCCCTAAGACT
GACTACAAGCCTCTGTTCCTGGACGCTGACACCAGTAAATTTGACTCTGAACCGGGCATGGGGTTCCTGACA
CCGTGGCAGTACTTTGATTTTAACTGCTACATGAACCACTTTACCCCGTCTGATTGGCAAGAGCTAGGGAGA
CGATACGACTCCATTAGGCCTAAATCCCTGACTATATCAGTAGAAAACGTGGTGATCAAAGACGTACATCAG
ACGAACAACGAGACAAACGTGCATGACTCCGGAACAGGTGGCATCATGATATTCGAAGACTCCGAGTACACA
TTTCCGTATGTCATTGGGCATGCTCAAGAGGGCAACCCCGGTGCACTGAGTATTCAGTGGTACAACCCTCCC
CAATACGCCTATTTTACAGGTTTTAATCCTATTGCTTGGGACCATGCAAACGGTACCACTAAGTATCGGGTC
CATCCTAGTGCGGACACGGAGTTTTTTGTTCTGGAAGAACACGCTGCCCAAATACTGCGCAGCGGTGATGGT
ACCTCCTTTGCTTACGAGTTTCCCAGTCTCGAACCTAAGCGACTGGGCAGCCGTATGGGCACGTTGAACCTC
CGTCATAACCCTGTTCTGCCCAGCAGACTGGCGATTTATTTGGGACAGGATGGCTCCGATGCACCTACATTT
TATCAGCCTCAGGGGACTGATCTGGACATATTTCCTCAGGGGTTCATACCGGGCCCAAGACCGTGTCTGCCG
GTTTCCACACAGCTAAGAGCTAGCAGCGACTTCGATGAGATGTCTGCGATCGCCTACGGTGATCCCACTAGT
AATAATCGGCACTCTCTCATGCCGTTTACCAGACAGGCCACAACCATCTCCACTCAAAACTATAACCGCCAG
GGGGAGGTAGAGAGAAATGTACACTTCCAATTGGGTGATATGGCCTTTGCTCGGTCCTCTGCTGAAGATTCT
TTTTATGAAAGGTTTGAGGAGGACAAAGACTACCGTAATCCGGGTGGTTACGTCAAAAAACCGCGACCCCTG
GTGACAGCAGAGCGAGAAGGTCTTGGAGAGAGACCTGGAGATGCTCTTATGGTGCCCACCTGGGGAGCGCAC
TTACCTGGCAGCAGCACAGGACCTGGAACCACAAAAACGGAGAAAGTTTCCCTACCGTTCATTCCCCCCATG
CCTGGTGCTTGCTGGGACGAGCGCCCCCTCTGTTACGAGGACGATATCTGGTGTAAGAAACCATACACTGAT
TGTTCCTTCATGTCTGAGAAAAATAATCTCGGTGCCTGGGCGCTGGTGGATCCTCCGCCCCAAGTGTTTTTT
CGGATGCAGCCGCAGGTGGGTCCGCCCCCGGCGGACTTGGACCAACGGACCTTTCTGCCGCCTGCTCTGAAC
CAGTATGCCATGTTCACTGTGAGCTACACTATGGAGTGGGTGTGCGAACCGCGGAAGCACACGAGACGGCAT
AATTTGGAACCTCCGCCTCCCATGCCTTACACGGAGTCCGGCGACCCCCCATTTCTCCTTACTCGTTCGCAT
GCTTCCAATGATTACCCTCGCTATTCTTTACCTGTAGAGGCGTTTCGCCCAGAGGGACGCGCTCATCGTGTA
TAA---------------
>lcl|MH778962_1_cds_AXU22770_1_2/1-3099_lcl|MH778962.1_cds_AXU22770.1_2/1-3099_gene=VP2_protein=structural_protein_protein_id=AXU22770.1_location=2252..5350_gbkey=CDS/1-3099
ATGAGCGCTGCCGACGCGTGGAAGCCGGGTGACCGGCCCCCGCTGGAGAACCTCATGGATGCCATGGACAGA
TCCATTTGGGGCGATAGAAGAAACAACTCTGGCGGGCGGAGAGGGATCAATGCCCTTCTGAGGGCTGGCTAT
GACCCGCGCATGCGGCAGGCTCTGTTACAGCTTTACAAGTTTTTTATCTCAATAAAGAAACAAGGGGGATTC
TGGGATAAAATTAAGGAAGTGGCCAAGCAGTGGTGGATGGCGGGACACCAGACCTCGAAGGGAGACGAGCTC
GCACGAACGGTGCTCGATCTGGGAAGGCTCTTTATGGCCGTTGTAGATGACTATAGGGAGGACCCAGAGATA
GATAGCGTTAGAAGGAGCATGATTGACTTCCTTTACGGGGACAATGATGCCACTAGGGCCTTCTTTGGCCTA
CAGCGGTTTGCTGACAAGGTGCATTTGCCTCAGAGAGACGTGATGAGAGTCTGGATCACGGGCGGTTATAGA
CCGCAGCCCCCGAAAGGGAGTCCTTGGGGTACCTGGGCGGAGCTTGACCTAGACATTCGTAATTCCTTAGAT
GCCTCCTATAAGGCAGAAGAGGAAGACCGTTCGAAAGCGATTCAGGACCCTCGTATCAACGATCCTGGGTCT
GAATCAGGAGAGCAACCTCAGCCGGCACCTGAAGAGAGGCCTGCTGAGAGTGCTGAGGCTGCTGGCCCAGGG
TCTGATGGACAGTCTGGACGGGCTGATACGGGGGCCGGACGGGAACGAGATTCTCCCTCTACCGAAGTGGGA
GGATCAGATGGACCAGAGTCAGCTGGAAAAGGGGGAGGACTCACCCTGCCGGGATATAGGTATGTAGGGCCC
GGCAATCCCTTGGATGCGGGGGAGCCGAGGGGACCCGTAGATGCCATAGCTAAGAAACACGATGAGCGGTAC
GACGAACTCATCAAGCATGGCCACATACCCTATATTCACGGGAGGGGGGCGGACAGTCTAATGGGGAAAGAG
CTTGCAGATGCCGAGGAAGCGGGGAAGATACTCGATAGGTATGATCAGTTAGTGGCTAATGCCGCTAGGGGG
CTGTGGAGAGCTAAGGACACGTTAGCGGATCTCATTGGTGGGGAGCTGGACAAAGTCTTACCGCCCGATCCT
CCCGTACAGAGCGAGGGGGAGGAGTCCCAGAAGAGACCTCGTGAGGAGGAGAATCCTCCAGAGAGCGCCAAC
TCCGCCCCCCAAGTCCCGCCCGCCCAGAAACCAAGACTAGACGTTCCGGAGTACTTCTGGACGGACGAGGAA
GAGGGCGCCGGAGAGGGGTCGGGAGACGACGAGGGGGGTGGGATTGTGCGCATTAATATACCAATAAAAATG
CAGAGTGCCGACAGCACCCAACATCAACCTCAAGGTCATGGGGGGGGACCGCGAGCATCCGGGCATTGGCGC
GCAGGCACCGTGTTTGGGACTCACGGGGTGACGACCACTCAGACGCGAATGGTTATACTGAGCCCTAAGACT
GACTACAAGCCTCTGTTCCTGGACGCTGACACTAGTAAATTTGACTCTGAACCGGGGATGGGGTTCCTGACA
CCCTGGCAGTACTTTGATTTTAACTGCTACATGAACCACTTTACCCCGTCTGATTGGCAAGAGCTAGGGAGA
CGATACGACTCCATAAGGCCGAAATCCCTGACTATATCAGTAGAGAACGTGGTGATCAAAGACGTACATCAG
ACGAACAACGAGACAAACGTGCATGACTCCGGAACAGGTGGCATCATGATATTCGAAGACTCCGAGTACACC
TTTCCGTATGTCATTGGGCATGCTCAAGAGGGCAACCCCGGTGCACTGAGTATTCAGTGGTACAACCCTCCG
CAATACGCCTATTTTACAGGTTTCAATCCTATTGCTTGGGACCATGTAAACGGTACCACTAAGTATCGGGTA
CATCCTAGTGCGGACACGGAGTTCTTTGTTCTAGAAGAACACGCTGCCCAAATCCTGCGCAGCGGTGATGGT
ACCTCCTTTGCTTACGAGTTTCCCAGTCTCGAACCTAAGCGACTGGGCAGCCGTATGGGCACGTTGAACCTC
CGTCATAATCCTGTTCTGCCCAGTAGACTGGCGATTTATTTGGGACAGGATGGGTCCGATGCACCTACATTT
TATCAGCCTCAGGGGACTGATCTGGATATATTTCCTCAGGGGTTTATACCGGGCCCAAGACCTTGTCTGCCG
GTTTCCACACAGCTAAGAGCTAGCAGCGACTTCGATGAGATGTCTGCGATCGCCTACGGTGATCCCACAAGT
AATAATCGGCACTCTCTCATGCCGTTTACCAGACAGGCTACAACCATCTCCACTCAAAACTATAATCGCCAG
GGGGAGGTAGAGAGAAATGTACATTTCCAATTGGGTGATATGGCCTTTGCTCGGTCCTCTGCTGAAGATTCT
TTTTATGAAAGGTTTGAGGAGGACAAAGACTACCGTAATCCTGGTGGTTACGTCAAAAAACCGCGACCCCTG
GTAACAGCCGAGCGAGAAGGTCTTGGAGAAAGACCTGGAGATGCCCTTATGGTGCCCACCTGGGGAGCGCAC
TTGCCTGGCAGCAGTACAGGACCTGGAACCACCAAAACGGAGAAAGTTTCCCTGCCGTTCATTCCCCCCATG
CCCGGTGCTTGCTGGGACGAGCGCCCCCTCTGTTACGAGGACGATATCTGGTGTAAGAAACCATACACTGAT
TGTTCCTTCATGTCCGAGAAAAATAATCTCGGTGCCTGGGCCCTGGTGGATCCTCCGCCCCAAGTGTTTTTT
CGTATGCAGCCGCAGGTGGGTCCGCCACCGGCGGACTTGGACCAACGAACCTTTCTGCCGCCTGCTTTGAAC
CAGTATGCCATGTTCACTGTGAGCTACAGTATGGAGTGGGTGTGCGAACCGCGGAAGCACACCAGACGGCAT
AATTTGGAACCTCCGCCTCCCATGCCTTATACGGAGTCCGGCGACCCCCCATTTCTCCTTACTCGTTCGCAT
GCTACAAATGATTACCCTCGCTATTCTTTACCTGTGGAGGCGTTTCGCCCAGAGGGACGCGCTCATCGTGTA
TAA---------------
>lcl|KF725661_1_cds_AHC72378_1_1/1-3099_lcl|KF725661.1_cds_AHC72378.1_1/1-3099_protein=structural_protein_protein_id=AHC72378.1_location=48..3146_gbkey=CDS/1-3099
ATGAGCGCTGCCGACGCGTGGAAGCCGGGTGACCGGCCCCCGCTGGAGAACCTCATGGATGCCATGGACAGA
TCCATTTGGGGCGATAGAAGAAACAACTCTGGCGGGCGGAGAGGGATCAATGCCCTTCTGAGGGCTGGCTAT
GACCCGCGCATGCGGCAGGCTCTATTACAGCTTTACAAGTTTTTTATCTCAATAAAGAAACAAGGGGGATTC
TGGGATAAAATTAAGGAGGTGGCCACGCAGTGGTGGATGGCGGGACACCAGACCTCGAAGGGAGACGAGCTC
GCACGAACAGTGCTCGATCTGGGAAGACTCTTTATGGCCGTCGTAGATGACTATAGGGAGGACCCAGAGATA
GATAGCGTCAGAAGGAGCATGATTGACTTCCTTTACGGGGACAATGATGCCACTAGGGCCTTCTTTGGACTG
CAGCGGTTTGCTGACAAGGTGCATTTACCTCAGAGAGACGTGATGAGAGTGTGGATCACGGGCGGGTATAGA
CCGCAGCCCCCGAAGGGGAGTCCTTGGGGTACCTGGGCGGAGCTTGACCTAGACATTCGTAATTCCTTAGAT
GCCTCCTATAAGGCAGAAGAGGAAGACCGTTCGAAAGCGATTCAGGTCCCTCGTATCAACGATCCTGGGCCT
GAATCAGGAGAGCAACCTCAGCCGGCACCTGAAGAGAGGCCTGCTGAGGGTGCTGAGGCTGCTGGCCCAGGG
TCTGATCGACAGTCTGGACGGGCTGATACGGGGGCCGGACGGGAAGGAGATTCCCCCTCTGCCGAAGTGGGA
GGATCAGATGGACCACAGTCAGATGGAAAAGGGGGAGGACTCACCCTGCCTGGATATAGGTATGTAGGGCCC
GGCAATCCCTTGGATGCGGGGGAGCCGCGGGGACCCGTAGATGCCATAGCTAAGAAACACGATGAGCGGTAC
GACGAGCTCATCAAGCATGGCCACATACCCTATATTCACGGGAGGGGGGCGGACAGTCTGATGGGGAAAGAG
CTTGCAGATGCCGAGGAAGCGGGGAAGATACTCGATAGGTATGATCAGTTAGTGGCGAATGCCGCTAGGGGG
CTGTGGAGAGCTAAGGACACGTTAGCGGATCTCCTTGGTGGGGAGCTGGACAAAGTCTTACCGCCCGATCCT
CCCGTACAGAACGAGGGGGAGGAGTCCCAGAAGAGACCTCGTGAGGAGGCGGATCCTCCAGAGAGCGCCAAC
TCCGCCCCCCAAGTCCCGCCCGCCCAGAAACCAAGACTAGACGTTCCGGAGTACTTCTGGACGGACGAGGAA
GAGGGCGCCGGAGAGGGGTCGGGAGACGACGAGGGGGGTGGGATTGTGCGCATTAATTTACCAATAAAAATG
CAGAGTGCCGACAGCACCCAACATCAACCTCAAGGTCATGGGGGGGGACCGAGAGCATCCGGACATTGGCGC
GCAGGCACCGTGTTTGGGACTCATGGGGTGACGACCACTCAGACGCGAATGGCCATACTGAGCCCTAAGACT
GACTACAAGCCTCTGTTCCTGGACGCTGACACCAGTAAATTTGACTCTGAACCGGGCATGGGGTTCCTGACA
CCCTGGCAGTACTTTGATTTTAACTGCTATATGAATCACTTTACCCCCTCTGACTGGCAAGAGCTAGGGAGA
CGATACGACTCCATTAGGCCCAAATCCCTGAGTATATCAGTAGAGAACGTGGTGATCAAAGACGTACATCAG
ACTAACAACGAGACAAACGTGCATGACTCCGGAACAGGTGGCATCATGATATTCGAAGACTCCGAGTATACC
TTTCCGTATGTCATTGGGCATGCTCAAGAGGGCAACCCCGGTGCACTGAGTATTCAGTGGTACAACCCTCCC
CAATACGCCTATTTTACAGGTTTTAATCCTATTGCTTGGGACCATGCAAGCGGTACCACTAAGTATCGGGTC
CATCCTAGCGCGGACACGGAGTTCTTTGTTCTGGAAGAACACGCCGCCCAAATACTGCGTAGCGGTGATGGT
ACCTCCTTTGCTTATGAGTTTCCCAGTCTCGAACCTAAGCGACTGGGCAGCCGTATGGGCACGTTAAACCTC
CGTCATAACCCTATGCTGCCCAGCAGACTGGCGATTTATTTGGGACAGGATGGGTCCGATGCACCTACATTT
TATCAGCCTCAGGGGACTGATCTGGACATATTTCCTCAGGGGTTCATACCGGGCCCAAGACCGTGTCTGCCG
GTTTCCACACAGCTAAGAGCTAGCAGCGACTTCGATGAGATGTCGGCGATCGCCTACGGTGATCCCACTAGT
AATAATCGGCACTCTCTCATGCCATTTACCAGACAGGCTACAACCATCTCCACTCAGAACTATAACCGCCAG
GGGGAGGTAGAAAGAAATGTACACTTCCAATTGGGTGATATGGCCTTTGCTCGGTCCTCTGCTGAAGATTCT
TTTTATGAAAGGTTTGAGGAGGACAAAGACTACCGTAATCCTGGTGGTTACGTTAAAAAACCTCGACCCCTG
GTGACAGCTGAGCGAGAAGGTCTTGGAGAAAGACCTGGAGATGCCCTTATGGTGCCTACCTGGGGTGCGCAC
TTACCTGGCAGCAGTACAGGACCTGGAACCACCAAAACGGAGAAAGTTTCCCTGCCGTTCATCCCCCCCATG
CCCGGTGCTTGCTGGGACGAGCGCCCCCTCTGTTACGAGGACGATATCTGGTGTAAGAAGCCATACACGGAT
TGCTCTTTCATGTCTGAGAAAAATAATCTCGGTGCCTGGGCGCTGGTGGATCCTCCGCCCCAAGTGTTTTTT
CGGATGCAGCCGCAGGTAGGTCCGCCACCGGCGGACTTGGACCAACGGACCTTTCTGCCGCCTGCTCTGAAT
CAGTATGCCATGTTCACGGTGAGCTACACTATGGAGTGGGTGTGCGAACCGCGGAAGCACACGAGACGGCAT
AATTTGGAACCTCCGCCTCCCATGCCTTACACGGAGTCCGGCGACCCCCCGTTTCTCCTTACTCGTTCGCAT
GCTACCAATGATTACCCTCGCTATTCTTTACCTGTCGAGGCGTTTCGCCCAGAGGGACGCGCGCATCGTGTA
TAA---------------
>lcl|KC701294_1_cds_AGM20582_1_1/1-3096_lcl|KC701294.1_cds_AGM20582.1_1/1-3096_protein=structural_protein_protein_id=AGM20582.1_location=1..3096_gbkey=CDS/1-3096
ATGAGCGCTGCCGACGCGTGGAAGCCGGGTGACCGGCCCCCGCTGGAGAACCTCATGGATGCCATGGACAGA
TCCATTTGGGGCAATAGAAGAAACAACTCTGGCGGGCGGAGAGGGATCAATGCCCTTCTGAGGCCTGGCTAT
GACCCGCGCATGCGCCAGGCTCTCTTACAGCTTTACAAGTTTTTTATCTCAATAAACAAACACGGTGGTTTC
TGGGATAAAATTAAAGAAGTAGCGAAGCAATGGTGGATGGCGGGACACCAGACCTCCAAGGGAGACGAGCTA
GCGCGAACAGTTCTCGATCTGGGAAGGCTCTTTATGGCCGTCGTAGATGACTATAGGGAGGACCCAGAGATA
GATAGCGTCAGGCGGAGCATGATAGATTTTCTTTACGGGGACAATGATGCCACTAGGTCCTTCTTTGGATTA
CAGCGGTTCGCTGACAAGGTCCGTTTACCTCAGAGAGACGTGATGCGGGTGTGGATCACGGGCGGGTATAGA
CCGCAGCCCCCGAAAGGGAGTCCTTGGGGTACCTGGGCGGAGCTTGACCTAGACATTCGTAATTCCTTAGAT
GCCTCCTACAAGGCAGAAGAGGAAGACCGTTCGAAAGCGATTCAGGTCCCTCGTAGCGACCATCCTGGGCCT
AAATCAGGAGAGCAACCTCAGCCGGCACCTGAAGAGAGGCCTGCTGAGAGTGCTGAGGCTGTTGGCCCAGGG
TCTGATGGACAGTCTGGACGGGCTGATACGAGGGCCGGACGGGAACGAGATTCCCCGTCTACCGAAGTGGGA
GGATCAGATGGACCAGAGTCAGATGGAAAAGGGGGAGGACTCACCCTGCCTGGATATAGGTATGTAGGGCCC
GGCAATCCCTTGGATGCGGGGGAGCCCAGGGGGCCCGTAGATGCCATAGCTAAGAAACACGATGAGCGGTAC
GACGAGCTCATCAGGCATGGCCACATACCCTATATTCACGGGAGGGGGGCGGACACGTTGATGGGGAAAGAG
CTTGCAGATGCCGAGGAAGCGGGGAAGATCCTCGATAGTTATGATCAGTTAGTGGCGAATGCCGCTAGGGGG
CTGTGGAGAGCTAAGGACACGTTAGCGGATCTCATTGGTGGGGAGCTGGACAAAGTCTTACCGCCCGATCCT
CCCGTACAGAGCGAGGGGGAGGAGTCCCAGAAGAGACCTCGTGAGGAGGCGGATCCTCCGGAGAGCGCCGAC
TCCGCCCCCAAAGCCCCGCCCGCCCAAAAACCAAGACTAGACGTTCCGGAGTACTTCTGGACGGAGGAGGAA
GAGGGCGCCGGAGACGGGTCGGGTGACGACGAGGGTGGTGGGATTGTGCGCATTAATATACCAATAAAAATG
GAGAGTGCTGACAGCACCCAACATCAACCTCAAGGTCATGGGGGGGGGCCGAGAGCATCCGGGCATTGGCGC
GCAGGCACCGTGTTTGGGACTCATGGGGTGACGACTACTCAGACGAGAATGGTTATACTGAGCCCTAAGACT
GACTACAAGCCGCTGTTCCTGGACGCTGATACCAGTAAATTTGACTCTGAACCAGGCATGGGGTTTTTGACA
CCGTGGCAGTACTTTGATTTCAACTGCTACATGAACCACTTTACCCCCTCTGATTGGCAAGAGTTAGGGAGG
CGATACGACTCCATTAGGCCCAAGTCCTTGACTATCTCAGTAGAAAACGTCGTAATCAAAGACGTACATCAG
ACGAACAACGAGACCAACGTGCATGACTCCGGTACAGGTGGCATCATGATATTCGAGGACTCAGATTATACG
TTCCCGTATGTGATTGGGCATGCTCAAGAGGGAAACCCGGGTGCACTGAGTATTCAGTGGTACAACCCTCCA
CAGTACGCCTATTTCACAGGTTTTAATCCAATTGCTTGGGACCATGCAACCGGTTCCACTAAGTATCGGGTA
CATCCCAGCGCGGACACGGAATTCTTTGTTCTAGAAGAACACGCTGCTCAAATATTGCGCAGCGGTGATGGT
ACCTCCTTTGCTTACGAGTTTCCCAGTCTCGAGCCTAAGCGACTGGGTACCCGTATGGGCACGTTGAACCTC
CGTCATAACCCTGTACTGCCTAGTAGATTGACCATTTATTTAGGAGAGGAT---ACCAATGGGCCAACATTT
TATCAGCCTCAGGGGACTGATCTGGACATATTTCCTCAGGGGTTTATACCGGGGCCAAGACCATGTCTGCCG
GTTTCCACACAACTAAGAGCTAGCAGCGATTTCGATGAGATGTCTGCGATCGCCTACGGTGATCCCACAAGT
AACAACAGGCACTCTCTCATGCCATTTACCAGACAGGCGACAACAATGTCCACTCAAAGCTATAATCGCCAG
GGGGAGGTGCAGAGAAATGTACACTTCCAATTGGGGGACATGGCCTTTGCGCGGTCCTCTGCTGAGGATTCT
TTTTATGAAAGATTTGACGAGGACAAAGACTACCGCAATCCTGGTGGCTATGTCAAAAAACCGCGACCCCTG
GTGACAGCAGAGAGGGAAGGCCTCGGAGAAAGACCAGGAGACGCCCTTATGGTGCCCACCTGGGGAGCGCAC
TTACCTGGCAGCAGTACAGGACCTGGCACCACAAAAACGGAGAAGGTATCCCTGCCCTTCATTCCTCCCATG
CCTGGTGCTTGCTGGGACGAGCGCCCCCTCTGTTACGAGGACGATATCTGGTGTAAGAAACCCTACACTGAT
TGTTCCTTCATGTCTGAGAAAAATAATCTTGGTGCCTGGGCGCTGGTGGATCCTCCGCCCCAAGTGTTTTTT
CGGATGCAGCCGCAGGTGGGTCCGCCACCGGCGGACTTGGACCAACGGACCTTTCTGCCGCCTGCTCTGAAT
CAGTATGCCATGTTCACTGTGAGCTACACAATGGAGTGGGTGTGCGAACCGCGGAAGCACACTAGACGGCAT
AATTTGGAACCTCCGCCTCCCATGCCTTACACGGAGTCCGGCGACCCCCCGTTTCTCCTTACTCGTTCGCAT
GCTTCCAATGATTACCCTAGGTATTCTTTACCTGTAGAGGCGTTTCGCCCAGAGGGACGCGCTCATCGTGTA
TAA---------------
>lcl|KC701293_1_cds_AGM20581_1_1/1-3096_lcl|KC701293.1_cds_AGM20581.1_1/1-3096_protein=structural_protein_protein_id=AGM20581.1_location=1..3096_gbkey=CDS/1-3096
ATGAGCGCTGCCGACGCGTGGAAGCCGGGTGACCGGCCCCCGCTGGAGAACCTCATGGATGCCATGGACAGA
TCCATTTGGGGCAATAGAAGAAACAACTCTGGCGGGCAAAGAGGGATCAATGCCCTTCTGAGGCCTGGCTAT
GATCCGCGCATGCGCCAGGCTCTCTTACAGCTTTACAAGTTTTTTATCTCAATAAAGAAACACGGTGGTTTC
TGGCATAAAATTAAGGAGGCGGCCAAGCAGTGGTGGATGGCGGGACACGAGACCTCCAAGGGAGACGAGCTC
GCGCGAACAGTGCTCGATCTGGGAAGGCTATTTATGGCCGTCGTAGATGACAATAGGGAGGACCCAGAGATA
GATAGCGTCAGGCGGAGCATGATTGATTTTCTTTACGGGGACAATGATGCCACTAGGGCCTACTTTGGATTA
CAGCGGTTCGCTGACAGGGTCCGTTTACCTCAGAGAGACCTGATGAGGGTGTGGATCACGGGCGGGTATAGA
CCGAAGCCCCCGAAAGGGAGTCCTTGGGGTACCTGGGCGGAGCTTGACCTAGACATACGTAATTCCTTAGAT
GCCTCCTACAAGGCAGCAGAGGAAGACCGTTCGAAAGCGATTCAGGTCCCTCCTATCGACCATCCTGGGCCT
GAATCAGGAGAGCAACCTCAGCCGGCACCTGAAGAGAGGCCAGCTGAGAGTGCTGAAGCTGTTGGCCCACGG
TCTGATGGACAGTCTGGACCGACTGATACGGGGGCCGGACGGGAACGAGATTCCCCCTCTACCGAAGTGGGA
AGATCAGATGGACCAGAGTCCGATGGAGCAGGGGGAGGACTCACCCTGCCTGCATATAGGTATGTAGGGCCC
GGCAACCCCTTGGATTCGGGGGAGCCGAGGGGACCCGTAGATGCCATAGCTAAGAAACACGATGAGCAGTAC
GACGAGCTCATCAAACATGGCCACATACCCTATCTTCACCGGAGGGGGGCGGACACGTTGATGGGGAAAGAG
CTTGCAGATGCCGAGGAAGCGGGGAAGATACTCGATAGGTATGATCAGTTAGTGGCGAATGCCGCTAGGGGG
CTGTGGAGAGCTAAGGACACGTTAGCGGATCTCATTGGTGGGGAGCTGGACAAAGTCTTACCGCCCGATCCT
CCCGTACAGAGCGAGGGGGAGGAGTCCCAGAAGAGACCTCGTGAGGAGGAGGATCCTCCGGAGAGCGCCGAC
TCCGCCCCCAAAGCCCCGCCCGCCCAAAAACCAAGACTAGACGTTCCGGAGTACTTCTGGACGGAGGAGGAA
GAGGGCGCCGGAGAGGGGTCGGGTGACGACGAGGGTGGGGGGATTGTGCGCATCAATATACCAATAAAAATG
GAGAGTGCTGACAGCACCCAACATCAACCTCAAGGTCTTGGGGGGGGGCCGAGAGCATCCGGGCATTGGCGC
GCAGGCACCGTGTTTGGGACTCATGGGGTGACGACTACTCAGACGAGAATGGTTATACTGAGCCCTAAGACT
GACTACAAGCCTCTGTTCCTGGACGCTGACACCAGTAAATTTGACTCAGAACCAGGCATGGGGTTCCTGACT
CCGTGGCAGTACTTTGATTTTAACTGCTACATGAACCACTTTACCCCCTCTGATTGGCAAGAGTTAGGGAGG
CGATACGACTCCATTAGGCCCAAGTCACTCACTATATCAGTAGAGAACGTCGTAATCAAGGACGTGCATCAG
ACGAACAACGAGACAAACGTGCATGACTCCGGTACAGGTGGCATCATGATATTCGAGGACTCAGATTATACG
TTCCCGTATGTGATTGGGCATGCTCAAGAGGGAAATCCGGGTGCGCTGAGTATTCAGTGGTACAACCCTCCG
CAGTACGCCTATTTCACAGGTTTTAATCCTATTGCTTGGGACCATGCAACCGGTACCACTAAGTATCGGGTA
CATCCCAGCGCGGACACCGAGTTCTTTGTTCTAGAAGAACACGCTGCTCAAATATTGCGCAGCGGTGATGGT
ACCTCCTTTGCTTACGAGTTTCCCAGTCTCGAGCCTAAGCGACTGGGTACCCGTATGGGCACGTTGAACCTC
CGTCATAACCCTGTACTGCCCAGTAGATTGCCCATTTATTTCGGAGAGGAT---ACCAATGAGCCAACATTT
TATCAGCCTCAGGGGACTGATCTGGACATATTTCCTCAGGGGTTTATACCGGGGCCAAGACCCTGTCTGCCG
GTTTCCACACAACTAAGAGCTAGCAGCGATTTCGATGAGATGTCTGCGATCGCCTACGGTGATCCCACTAGT
AATAACAGGCACTCTCTCATGCCATTTACCAGACAGGCGACAACAATGTCCACTCAAAGCTATAATCGCCAG
GGGGAGGTAAAGAGAAATGTACACTTCCAATTGGGTGATATGGCATTTGCGCGGTCCTCTGCTGAAGATTCT
TTTTATGAAAGATTTGACGAGGACAAAGACTACCGTAATCCTGGTGGCTATGTCAAAAAACCGCGACCCCTG
GTGACAGCAGAGAGGGAAGGCCTGGGAGAAAGACCAGGAGATGCCCTTATGGTGCCCACCTGGGGAGCGCAC
TTACCTGGCAGTAGTACAGGACCTGGCACCACTAAAACGGAGAAGGTATCCCTGCCCTTCATTCCCCCCATG
CCTGGTGCTTGCTGGGACGAGCGCCCCCTCTGTTACGAGGACGATATCTGGTGTAAGAAACCATACACTGAT
TGTTCCTTCATGTCTGAGAAAAATAATCTTGGTGCCTGGGCGCTGGTGGATCCTCCGCCCCAAGTGTTTTTT
CGGATGCAGCCGCAGGTGGGTCCGCCACCGGCGGACTTGGACCAACGAACCTTTCTGCCCCCTGCTTTGAAC
CAGTATGCCATGTTCACTGTGAGCTACACGATGGAGTGGGTGTGCGAACCTCGGAAGCACACTAGACGGCAT
AATTTGGAACCTCCGGCTCCGATGCCTTACACGGAGTCCGGCGACCCCCCGTTTCTCCTTACTCGTTCGCAT
GCTGACAATGATTACCCTCGCTATTCTTTACCTGTAGAGGCGTTTCGCCCAGAGGGACCCGCTCATCGTGTA
TAA---------------
>lcl|MG345016_1_cds_AWO81948_1_2/1-3096_lcl|MG345016.1_cds_AWO81948.1_2/1-3096_protein=structural_protein_protein_id=AWO81948.1_location=2197..5292_gbkey=CDS/1-3096
ATGAGCGCTGCCGACGCGTGGAAGCCGGGTGACCGGCCCCCGCTGGAGAACCTCATGGATGCCATGGACAGA
TCCATTTGGGGCGATAGAAGAAACAACTCTGGCGGGCGGAGAGGGATCAATGCCCTTCTGAGGCCTGGCTAT
GACCCGCGCATGCGCCAGGCTCTCTTACAGCTTTACAAGTTTTTTATCTCAATAAACAAACATGGTGGTTTC
TGGGATAAAATTAAGGAGGTGGCGAAGCAATGGTGGATGGCGGGACACCAGACCTCCAAGGGAGACGAGCTA
GCGCGAACAGTGCTCGATCTGGGAAGGCTCTTTATGGCCGTCGTAGATGACTATAGGGAGGACCCAGAGATA
GATAGCGTCAGGCGGAGCATGATAGATTTTCTTTACGGGGACAATGATGCCACTAGGGCCTTCTTTGGACTA
CAGCGGTTCGCTGACAAGGTCCGTTTACCTCAGAGAGACGTGATGAGGGTGTGGATTACGGGCGGGTATAGA
CCTAAGCCCCCGAAAGGAAGTCCCTGGGGTACCTGGGCAGAGCTTGACCTAGACATTCGTAATTCCTTAGAT
GCCTCCTACAAGGCAGAAGAGGAAGACCGTCCGAAAGAGATTCAGGTCGCTCGTATCGACAATCCTGGGTCT
GCAGCCGGAGAGCGATCTCGGCCGGCACCTGAAGAGAGGCCTGCTGAGAGTGCTGAGGCTGTTGGCCCAGGG
TCTGATGGACAGTCTGGACGGGCTGATACGGGGGCCGAACGGGAACGAGATCCCACGTCTACCGAAGTGGGA
GGATCAGATGGGGCAGAGTCAGATGGAAAAGGGGGAGGACTCACCCTGCCTGGATATAGGTATGTAGGGCCC
GGCAATCCCTTGGATGCGGGGGAGCCGAGGGGACCCGTAGATGCCATAGCTAAGAAACACGATGAGCGGTAC
GACGAGCTCATCAAGCATGGCCACATACCCTATATTCACGGGAGGGGGGCGGACAGTCTGATGGGGAAAGAG
CTTGCA---ATGCCAGAAGCGGGGAAGATACTCGATAGTTATGATCAGTTAGTGGCGAATGCCGCTAGGGGG
CTGTGGAGAGCTAAGGACACGTTAGCGGATCTCATTGGTGGGGAGCTGGACAAAGTCTTACCGCCCGATCCT
CCCGTACAGAGCGAGGGGGAGGAGTCCCAGAAGAGACCTCGTGAGGAGGCGGATCCTCCGGAGAGCGCCGAC
TCCGCCCCCAAAGCCCCGCCCGCCCAAAAACCAAGACTAGACGTTCCGGAGTACTTCTGGACGGAGGAGGAA
GAGGGCGCCGGAGACGGGTCGGGAGACGACGAGGGTGGTGGGATTGTGCGCATTAATATACCAATAAAAATG
GAGAGTGCCGACAGCACCCAACATCAACCTCAAGGTCATGGGGGGGGGCCGAGAGCATCCGGGCATTGGCGC
GCAGGCACCGTGTTTGGGACTCATGAGGTGACGACTACTCAGACGCGAATGGTTATACTGAGCCCTAAGACT
GACTACAAGCCTCTGTTCCTGGACGCTGACACCAGTAAATTTGACTCTGAACCAGGCATGGGGTTCCTGACA
CCATGGCAGTACTTTGATTTCAACTGCTACATGAACCACTTTACCCCCTCTGATTGGCAAGAGTTAGGGAGG
CGATACGACTCCATTAGGCCCAAGTCCTTGACTATATCAGTCGAAAACGTAGTGATTAAGGACGTGCATCAG
ACGAACAACGAGACAAACGTGCATGACTCGGGTACAGGTGGCATCATGATTTTCGAGGACTCAGATTATACG
TTCCCGTATGTCATTGGGCATGCTCAAGAGGGAAACCCGGGTGCACTGAGTATTCAGTGGTACAACCCTCCA
CAGTACGCCTATTTCACAGGTTTTAATCCAATTGCTTGGGATCATGCATCCGGTACCACCAAGTATCGGGTA
CATCCCAGCGCGGACACGGAGTTCTTTGTTCTAGAAGAACACGCTGCCCAAATACTGCGCAGCGGTGATGGT
ACCTCCTTTGCTTACGAGTTTCCCAGTCTCGAGCCTAAGCGACTGGGTACCCGTATGGGCACGTTGAACCTA
CGTCATAACCCTGTACTGCCTAGTAGACTGGCCATTTATTTGGGAGAGGATAACACCAAGGGGCCAACATTT
TATCAGCCTCAGGGGACTGATCTGGACATATTTCCTCAGGGGTTTATACCGGGGCCAAGACCGTGTCTTCCG
GTGTCCACACAGCTAAGAGCTAGCAGCGATTTCGATGAGATGGCGGCGATCGCCTACGGTGATCCCACAAGT
AACAACAGGCACTCTCTCATGCCATTTACCAGACAGGCTACAACCATCTCCACTCAAAACTATAATCGCCAG
GGGGAGGTAGAGAGAAATGTACATTTCCAATTGGGTGATATGGCCTTTGCTCGGTCCTCTGCTGAAGATTCT
TTTTATGAAAGATTTGACGAGGACAAAGACTACCGTAATCCTGGTGGTTACGTCAAAAAACCTCGACCTCTG
GTGACAGCAGAGAGAGAAGGTCTTGGAGAAAGACCTGGAGATGCCCTTATGGTCCCCACCTGGGGAGCGAAA
TTACCTGGCAGCAGTACAGGACCTGGAGCCACTAAAACGGAGAAAGTTTCCCTGCCGTTCATTCCCCCCATG
CCCGGGGCTTGCTGGGACGAGCGCCCCCTTTGTTACGAGGACGATATCTGGTGTAAGAAGCCATACACTGAT
TGCTCTTTCATGTCTGAGAAAAATAATCTCGGTGCCTGGGCGCTCGTGGATCCTCCGCCCCAAGTGTTTTTT
CGTATGCAGCCGCAGGTGGGTCCGCCCCCGGCGGACTTGGACCAACGCACCTCTCTACCGCCTGCTTTGAAT
CAGTATGCCATGTTCACTGTGAGCTACACTATGGAGTGGGTGTGCGAACCGCGGAAGCACACTAGACGGCAT
AATTTGGAACCTCCGCCTCCCATGCCTTACACGGAGTCCGGCGACCCCCCGTTTCTCCTTACTCGTTCGCAT
GTTACCAATGATTACCCTCGATATTCTTTACCTGTGGAAGCGTTTCGCCCAGAGGGACGCGCGCATCGTGTA
TAA---------------
>4837_gbkey=CDS/1-2898
ATGAGCGCTGCCGACGCGTGGAAGCCGGGTGACCGGCCCCCGCTGGAGAACCTCATGGATGCCATGGACAGA
TCCATTTGGAGCAGC------AACAACTCTGGCGGGCGGAGAGGGATCAATGCCCTTCTGAGGCCTGGCTAT
GACCCGCGCATGCGGCAGGCTCTGTTACAGCTTTACAAGTTTTTTATCTCAATAAAGAAACAAGGGGGATTC
TGGGATAAAATTAAGGAGGTGGCCAAGCAGTGGTGGATGGCGGGACACCAGACCTCGAAGGGAGACGAGCTC
GCACGAACAGTGCTCGATCTGGGAAGGCTCTTTATGGTGGTCGTAGATGACTATAGGGAGGACCCAGAGATA
GATAGCGTCAGAAGGAGCATGATTGACTTCCTTTACGGGGACAATGATGCCACTAGGGCCTTCTTTGGATTA
CAGCGGTTCGCTGACAAGGTCCGTCTACCTCAGAGAGACGTGATGAGGGTGTGGATCACGGGCGGGTATAGA
CCGCAGCCCCCGAAAGGGAGTCCTTGGGGTACCTGGGCGGAACTTGACCTAGACATTCGTAATTCCTTAGAT
GCCTCCTATAAGGCAGAAGAGGAAGACCGTTCGAAAGCGATTCAGGTCCCTCGTGTCGACCATCCTGGGCCT
GAATCAGGAGAGCAACCTCAGCCGGCACCTGAAGAGAGGCCTGCTGAGAGTGCTGAGGCTGTTGGCCCAGGG
TCTGATGGACAGTCTGGACGGGCTGATACGGGGGCCGGACGGGAAGGAGATTCCCCCTCTACCGAAGTGGGA
GGATCAGATGGACCAGAGTCAGATGGAAAAGGGGGAGGACTCACCCTGCCTGGATATAGGTATGTAGGGCCC
GGCAATCCCTTGGATGCGGGGGAGCCGAGGGGACCCGTAGATGCCATAGCTAAGAAACACGATGAGCGGTAC
GACGAGCTCATCAAGCATGGCCACATACCGTATATTCACGGGAGGGGGGCAGACACTATGATGGGAAAAGAG
CTTGCAGATGCCGAGGAAGCGGGGAAGATCCTCGATAGTTATGATCAGTTAGTGGCGAATGCCGCTAGGGGG
CTGTGGAGAGCTAAGGACACGTTAGCGGATCTCATTGGTGGGGAGCTGGACAAAGTCTTACCGCCCGATCCT
CCCGTACAGAGCGAGGGGGAGGAGTCCCAGAAGAGACCTCGTGAGGAGGCGGATCCTCCGGAGAGCGCCGAC
TCCGCCCCCAAAGCCCCGCCCGCCCAAAAACCAAGACTAGACGTTCCGGAGTACTTCTGGACGGAGGAGGAA
GAGGGCGCCGGAGACGGGTCGGGAGACGACGAGGGTGGTGGGATTGTGCGCATTAATATACCAATAAAAATG
GAGAGCGCTGACAGCACCCAACATCAACCTCAAGGTCATGGGGGGGGGCCGAGAGCATCCGGCCATTGGCGC
GCAGGCACCATGTTTGGGACTCACGGGGTGACGACTACTCAGACGCGAATGGTTATACTGAGCCCTAAGACT
GACTACAAGCCTCTGTTCCTGGACGCTGACACCAGTAAATTTGACTCTGAACCAGGCATGGGGTTCCTGACA
CCGTGGCAGTACTTTGATTTCAACTGCTACATGAACCACTTTACCCCCTCTGATTGGCAAGAGTTAGGGAGG
CGATACGATTCCATTAGGCCCAAGTCCCTGACTATATCAGTCGAGAACGTAGTGATTAAGGACGTTCATCAG
ACGAACAACGAGACAAACGTGCATGACTCCGGTACAGGTGGCATCATGATATTCGAGGACTCAGATTATACG
TTCCCGTATGTCATTGGGCATGCTCAAGAGGGAAACCCGGGTGCACTGAGTATTCAGTGGTACAACCCTCCG
CAGTACGCCTATTTCACAGGTTTTAATCCAATTGCTTGGGATCATGCAACCGGTACTACTAAGTATCGGGTA
CATCCCAGTGCGGACACTGAATTCTTTGTTCTAGAGGAACACGCTGCCCAAATACTGCGCAGCGGTGATGCT
ACTTCCTTTGCTTACGAGTTTCCCAGTCTCGAGCCTAAGCGACTGGGTACCCGTATGGGCACGTTGAATCTC
CGTCATAACCCTGTACTGCCTAGTAGACTGGCTATTTATTTGGGAGAGGATTCAAGTAATGGACCAACATTT
TATCAGCCTCAGGGGACTGATCTGGACATATTTCCTCAGGGGTTTATACCGGGGCCAAGACCCTGTCTTCCG
GTTTCCACACAACTAAGAGCTAGTAGCGATTTCGATGAGATGTCGGCAATTGCCTACGGTGATCCCACAAGT
AACAACAGGCACTCTCTCATGCCATTTACCAGACAGGCGACAACAATGTCCACTCAAAGCTATAATCGCCAG
GGGGAGGTACAGAGAAATGTGCACTTCCAATTGGGTGACATGGCCTTTGCGCGGTCCTCTGCTGAAGATTCT
TTTTATGAAAGATTTGACGAGGACAAAGACTACCGCAATCCTGGTGGGTATGTCAAAAAACCACGACCCCTG
GTGACAGCAGAGAGGGAAGGCCTCGGAGAAAGACCAGGAGACGCCCTTATGGTGCCCACCTGGGGAGCGCAC
TTACCTGGCAGCAGTACAGGACCTGGTATCACAAAAACGGAGAAGGTATCCCTGCCCTTCATTCCTCCTATG
CCTGGTGCTTGCTGGGACGAGCGCCCCCTCTGCTACGAGGACGATATCTGGTGTAAAAAACCATACACTGAT
TGCTCTTTCATGTCTGAGAAGAATAATCTCGGTGCCTGGGCGCTGGTGGATCCTCCCCCCCAAGTGTTTTTT
CGGATGCAACCGCAGGTGGGTCCGCCACCGGCGGACTTGGACCAACGAACCTTTCTGCCTCCTGCTTTGAAC
CAGTATGCCATGTTCACTGTGAGC------------------------------------------------
------------------------------------------------------------------------
------------------------------------------------------------------------
------------------
>lcl|MG345017_1_cds_AWO81950_1_2/1-3042_lcl|MG345017.1_cds_AWO81950.1_2/1-3042_protein=structural_protein_protein_id=AWO81950.1_location=2257..5298_gbkey=CDS/1-3042
ATGCCATGGACAGATCCATTTGGGGCAATAGAAGAAACAACTCTG---------------------------
------------------------------GCGGGGCGGAGAGGGATCAATGCCCTTCTGAGGCCTGGCTAT
GACCCGCGCATGCGCCAGGCTCTCTTACAGCTTTACAAGTTTTTTATCTCAATAAACAAACATGGTGGTTTC
TGGGATAAAATTAAGGAGGTGGCGAAGCAATGGTGGATGGCGGGACACCAGACCTCCAAGGGAGACGAGCTA
GCGCGAACAGTGCTCGATCTGGGAAGGCTCTTTATGGCCGTCGTAGATGACTATAGGGAGGACCCAGAGATA
GATAGCGTCAGGCGGAGCATGATAGATTTTCTTTACGGGGACAATGATGCCACTAGGGCCTTCTTTGGACTA
CAGCGGTTCGCTGACAAGGTCCGTTTACCTCAGAGAGACGTGATGAGGGTGTGGATTACGGGCGGGTATAGA
CCTAAGCCCCCGAAAGGAAGTCCCTGGGGTACCTGGGCAGAGCTTGACCTAGACATTCGTAATTCCTTAGAT
GCCTCCTACAAGGCAGAAGAGGAAGACCGTCCGAAAGAGATTCAGGTCGCTCGTATCGACAATCCTGGGTCT
GCAGCCGGAGAGCGATCTCGGCCGGCACCTGAAGAGAGGCCTGCTGAGAGTGCTGAGGCTGTTGGCCCAGGG
TCTGATGGACAGTCTGGACGGGCTGATACGGGGGCCGAACGGGAACGAGATCCCACGTCTACCGAAGTGGGA
GGATCAGATGGAGCAGAGTCAGATGGAAAAGGGGGAGGACTCACCCTGCCTGGATATAGGTATGTAGGGCCC
AGCAATCCCTTGGATGCGGGGGAGCCGAGGGGACCCGTAGATACCATAGCTAAGAAACACGATGAGCGGTAC
GACGAGCTCATCAAGCATGGCCACATACCCTATATTCACGGGAGGGGGGCGGACAGTCTGATGGGGAAAGAG
CTTGCAGATGCCGAGGAAGCGGGGAAGATACTCGATAGTTATGATCAGTTAGTGGCGAATGCCGCTAGGGGG
CTGTGGAGGGCTAAGGACACGTTAGCGGATCTCATTGGTGGGGAGCTGGACAAAGTCTTACCGCCCGATCCT
CCCGTACAGAGCGAGGGGGAGGAGTCCCAGAAGAGACCTCGTGAGGAGGAGGATCCTCCAGAGAGCGCCAAC
TCCGCCCCCCAAGTCCCGCCCGCCCAGAAACCAAGACTAGACGTTCCGGAGTACTTCTGGACGGACGAGGAA
GAGGGCGCCGGAGAGGGGTCGGGAGACGACGAGGGGGGTGGGATTGTGCGGATTAATATACCAATAAAAATG
CAGAGTGCCGACAGCACCCAACAGCAACCTCAAGGTCATGGGGGGGGACCGAGAGCATCCGGGCATTGGCGC
GCAGGCACCGTGTTCGGGACTCATGGGGTGACGACCACTCAGACGCGAATGGTTATATTGAGCCCTAAGACT
GACTACAAGCCGCTGTTCCTGGACGCTGACACCAGTAAATTTGGCTCCGAACCAGGCATGGGGTTCCTGACA
CCGTGGCAGTACTTTGATTTTAACTGCTACATGAACCACTTTACCCCGTCTGATTGGCAAGAGCTAGGGAGA
CGATACGACTCCATTAGGCCCAAATCCCTGAGTATATCAGTAGAGAACGTGGTGATCAAAGACGTACATCAG
ACGAACAACGAGACAAACGTGCATGACTCCGGAACAGGTGGCATCTTGATATTCGAAGACTCCGAGTACACC
TTTCCGTATGTCATTGGGCATGCTCAAGAGGGAAACCCTGGTGCACTGAGTATTCAGTGGTACAACCCTCCC
CAATACGCCTATTTTACGGGTTTTAATCCTATTGCTTGGGACCATGCAAACGGTTCAATTAAGTATCAGGTA
CATCCTAGCGCGGACACGGAGTTCTTTGTTCTGGAGGAACACGCTGCCCAAATACTGCGCAGCGGTGATGGT
ACCTCCTTTGCTTACGAGTTTCCCAGTCTCGAACCTAAGCGACTGGGCACCCGTATGGGCACGCTGAACCTC
CGTCATAACCCTGTTCTGCCCAGCAGACTGGCGATTTATTTGGGACAGGATGGGAACAATGCACCTACATTT
TATCAGCCTCAGGGGACTGATTTGGACATATTTCCTCAGGGGTTTATACCGGGCCCAAGACCGTGTCTGCCG
GTTTCCACACAGCTAAGTGCTAGCAGCGACTTCGATGAGATGTCTGCGATCGCCTACGGTGATCGCACTAGT
AATAATCGGCACTCTCTCATGCCGTTTACCAGACAGGCTACAACCATCTCCACTCAAAACTATAATCGCCAG
GGGGAGGTAGAGAGAAATGTACATTTCCAATTGGGTGATATGGCCTTTGCTCGGTCCTCTGCTGAAGATTCT
TTTTATGAAAGATTTGACGAGGACAAAGACTACCGTAATCCTGGTGGTTACGTCAAAAAACCTCGACCTCTG
GTGACAGCAGAGAGAGAAGGTCTTGGAGAAAGACCTGGAGATGCCCTTATGGTCCCCACCTGGGGAGCGAAA
TTACCTGGCAGCAGTACAGGACCTGGAGCCACTAAAACGGAGAAAGTTTCCCTGCCGTTCATTCCCCCCATG
CCCGGGGCTTGCTGGGACGAGCGCCCCCTTTGTTACGAGGACGATATCTGGTGTAAGAAGCCATACACTGAT
TGCTCTTTCATGTCTGAGAAAAATAATCTCGGTGCCTGGGCGCTCGTGGATCCTCCGCCCCAAGTGTTTTTT
CGTATGCAGCCGCAGGTGGGTCCGCCCCCGGCGGACTTGGACCAACGCACCTCTCTACCGCCTGCTTTGAAT
CAGTATGCCATGTTCACTGTGAGCTACACTATGGAGTGGGTGTGCGAACCGCGGAAGCACACTAGACGGCAT
AATTTGGAACCTCCGCCTCCCATGCCTTACACGGAGTCCGGCGACCCCCCGTTTCTCCTTACTCGTTCGCAT
GTTACCAATGATTACCCTCGATATTCTTTACCTGTGGAAGCGTTTCGCCCAGAGGGACGCGCGCATCGTGTA
TAA---------------
